# Supplementary material for: Insights into solvent and surface charge effects on Volmer step kinetics on Pt (111)
Source: Nat Commun. 2023 Apr 25;14:2384. doi: 10.1038/s41467-023-37935-6 (PMC10130056; doi:10.1038/s41467-023-37935-6)
Supplement: Supplementary file 2 — Source Data [file 41467_2023_37935_MOESM2_ESM.xlsx]

## Sheet: Figure 2
Figure 2: Diabatic free energies for H+/H redox at fixed z and ΔV = 0 V
z(H) = 2 Å			z = 3 Å			z = 4 Å			z = 5 Å
Δe / eV	FH+ / eV		Δe / eV	FH+ / eV		Δe / eV	FH+ / eV		Δe / eV	FH+ / eV
-1.21422	6.308		-1.38768	7.84925		-1.40937	7.95494		-1.19254	7.82138
-1.04076	6.08652		-1.21422	7.6553		-1.19254	7.70799		-0.975716	7.57059
-0.867303	5.87539		-1.04076	7.4536		-0.975716	7.45323		-0.75889	7.32227
-0.693842	5.66782		-0.867303	7.25629		-0.75889	7.20326		-0.542064	7.08122
-0.520382	5.47926		-0.693842	7.06076		-0.542064	6.9676		-0.325239	6.84975
-0.346921	5.29376		-0.520382	6.86704		-0.325239	6.73794		-0.108413	6.62348
-0.173461	5.11273		-0.346921	6.67938		-0.108413	6.51267		0.108413	6.4074
0	4.9485		-0.173461	6.49231		0.108413	6.29194		0.325239	6.19567
0.173461	4.78511		0	6.30996		0.325239	6.07562		0.542064	5.99656
0.346921	4.62164		0.173461	6.13292		0.542064	5.8689		0.75889	5.80323
0.520382	4.45375		0.346921	5.95662		0.75889	5.66562		0.975716	5.60807
0.693842	4.29291		0.520382	5.78424		0.975716	5.45835		1.19254	5.42293
0.867303	4.13124		0.693842	5.62168		1.19254	5.25705		1.40937	5.22951
1.04076	3.9681		0.867303	5.45543		1.40937	5.05828		1.62619	5.03499
1.21422	3.80955		1.04076	5.29809		1.62619	4.85613		1.84302	4.84587
1.38768	3.64941		1.21422	5.1371		1.84302	4.66178		2.05984	4.65072
1.56114	3.49194		1.38768	4.97387		2.05984	4.4642		2.27667	4.4511
1.73461	3.33642		1.56114	4.80952		2.27667	4.2613		2.4935	4.25271
1.90807	3.17943		1.73461	4.64774		2.4935	4.06745		2.71032	4.05468
2.08153	3.02113		1.90807	4.49116		2.71032	3.87502		2.92715	3.85331
2.25499	2.85716		2.08153	4.33088		2.92715	3.68265		3.14397	3.64985
2.42845	2.70596		2.25499	4.17025		3.14397	3.49092		3.3608	3.44994
2.60191	2.55424		2.42845	4.01446		3.3608	3.29878		3.57762	3.24871
2.77537	2.38717		2.60191	3.85294		3.57762	3.1104		3.79445	3.05326
2.94883	2.21763		2.77537	3.6929		3.79445	2.91863		4.01127	2.85289
3.12229	2.04853		2.94883	3.53191		4.01127	2.72518		4.2281	2.65044
3.29575	1.88182		3.12229	3.37013		4.2281	2.5205		4.44493	2.44688
3.46921	1.72927		3.29575	3.20871		4.44493	2.33224		4.66175	2.24964
3.64267	1.56694		3.46921	3.05449		4.66175	2.13829		4.87858	2.04031
3.81613	1.40831		3.64267	2.88552		4.87858	1.93895		5.0954	1.85342
3.98959	1.25016		3.81613	2.7176		5.0954	1.74415		5.31223	1.65869
4.16305	1.09042		3.98959	2.56017		5.31223	1.55075		5.52905	1.46258
4.33651	0.932208		4.16305	2.39824		5.52905	1.35929		5.74588	1.27619
4.50997	0.782722		4.33651	2.24529		5.74588	1.17036		5.96271	1.09028
4.68343	0.630839		4.50997	2.08802		5.96271	0.980417		6.17953	0.912865
4.8569	0.489189		4.68343	1.9314		6.17953	0.798919		6.39636	0.740306
5.03036	0.352182		4.8569	1.76681		6.39636	0.620893		6.61318	0.567785
5.20382	0.215629		5.03036	1.60515		6.61318	0.438924		6.83001	0.405847
5.37728	0.0628625		5.20382	1.45712		6.83001	0.258498		7.04683	0.24641
5.55074	-0.0803065		5.37728	1.30378		7.04683	0.0817559		7.26366	0.079193
5.7242	-0.220835		5.55074	1.1509		7.26366	-0.0958981		7.48049	-0.0856286
5.89766	-0.366453		5.7242	1.0067		7.48049	-0.271718		7.69731	-0.253716
6.07112	-0.508912		5.89766	0.864003		7.69731	-0.4436		7.91414	-0.424335
6.24458	-0.639577		6.07112	0.71499		7.91414	-0.615795		8.13096	-0.591401
6.41804	-0.775703		6.24458	0.574265		8.13096	-0.778405		8.34779	-0.7565
6.5915	-0.914211		6.41804	0.432238		8.34779	-0.942175		8.56461	-0.93119
6.76496	-1.04408		6.5915	0.287638		8.56461	-1.10357		8.78144	-1.09229
6.93842	-1.17893		6.76496	0.152049		8.78144	-1.25544		8.99827	-1.25836
7.11188	-1.30633		6.93842	0.0174518		8.99827	-1.40908		9.21509	-1.42445
7.28534	-1.43546		7.11188	-0.116019		9.21509	-1.55509		9.43192	-1.57883
7.4588	-1.55369		7.28534	-0.253041		9.43192	-1.69896		9.64874	-1.73419
7.63226	-1.67698		7.4588	-0.386365		9.64874	-1.84499		9.86557	-1.88824
7.80572	-1.79574		7.63226	-0.513784		9.86557	-1.97885		10.0824	-2.03064
7.97918	-1.90696		7.80572	-0.646741		10.0824	-2.11279		10.2992	-2.18289
8.15265	-2.01782		7.97918	-0.7808		10.2992	-2.24695		10.516	-2.32346
8.32611	-2.13026		8.15265	-0.907148		10.516	-2.37099		10.7329	-2.45781
8.49957	-2.23099		8.32611	-1.0371		10.7329	-2.49177		10.9497	-2.59231
8.67303	-2.33142		8.49957	-1.16868		10.9497	-2.60174		11.1665	-2.71256
8.84649	-2.42795		8.67303	-1.29463		11.1665	-2.70804		11.3833	-2.83401
9.01995	-2.51778		8.84649	-1.41817		11.3833	-2.81241		11.6002	-2.95351
9.19341	-2.60236		9.01995	-1.54653		11.6002	-2.90975		11.817	-3.06061
9.36687	-2.68733		9.19341	-1.66571		11.817	-3.00376		12.0338	-3.16754
9.54033	-2.7676		9.36687	-1.78032		12.0338	-3.09789		12.2507	-3.26274
9.71379	-2.83891		9.54033	-1.89906		12.2507	-3.18855		12.4675	-3.35623
9.88725	-2.90963		9.71379	-2.01566		12.4675	-3.27795		12.6843	-3.44161
10.0607	-2.97349		9.88725	-2.12484		12.6843	-3.35747		12.9011	-3.51954
10.2342	-3.03619		10.0607	-2.23189		12.9011	-3.42715		13.118	-3.59099
10.4076	-3.09227		10.2342	-2.33826		13.118	-3.49642		13.3348	-3.65242
10.5811	-3.13573		10.4076	-2.43768		13.3348	-3.56011		13.5516	-3.71102
10.7546	-3.17261		10.5811	-2.53922		13.5516	-3.61538		13.7684	-3.76674
10.928	-3.19604		10.7546	-2.62719		13.7684	-3.66413		13.9853	-3.81012
11.1015	-3.21013		10.928	-2.71818		13.9853	-3.70816		14.2021	-3.84604
11.2749	-3.21744		11.1015	-2.80247		14.2021	-3.74816		14.4189	-3.8726
11.4484	-3.21288		11.2749	-2.88993		14.4189	-3.77067		14.6357	-3.90056
11.6219	-3.2028		11.4484	-2.96845		14.6357	-3.78854		14.8526	-3.92326
11.7953	-3.18613		11.6219	-3.04123		14.8526	-3.79778		15.0694	-3.93506
11.9688	-3.16277		11.7953	-3.10924		15.0694	-3.80275		15.2862	-3.9513
12.1422	-3.13251		11.9688	-3.17706		15.2862	-3.80275		15.503	-3.95449
12.3157	-3.10343		12.1422	-3.23442		15.503	-3.79241		15.7199	-3.95511
12.4892	-3.05155		12.3157	-3.28534		15.7199	-3.78301		15.9367	-3.95393
12.6626	-2.99082		12.4892	-3.32427		15.9367	-3.76628		16.1535	-3.93811
12.8361	-2.92232		12.6626	-3.35968		16.1535	-3.74308		16.3703	-3.92142
13.0095	-2.84269		12.8361	-3.39352		16.3703	-3.71546		16.5872	-3.90047
13.183	-2.75314		13.0095	-3.42328		16.5872	-3.67453		16.804	-3.87395
13.3565	-2.65183		13.183	-3.4509		16.804	-3.63149		17.0208	-3.84198
13.5299	-2.54426		13.3565	-3.47317		17.0208	-3.57288		17.2376	-3.80634
13.7034	-2.42522		13.5299	-3.48913		17.2376	-3.51835		17.4545	-3.76732
13.8768	-2.29156		13.7034	-3.49522		17.4545	-3.46114		17.6713	-3.725
14.0503	-2.1522		13.8768	-3.50554		17.6713	-3.39729		17.8881	-3.67034
14.2238	-2.01941		14.0503	-3.51416		17.8881	-3.33207		18.1049	-3.61925
14.3972	-1.8834		14.2238	-3.51659		18.1049	-3.26525		18.3218	-3.56225
14.5707	-1.74405		14.3972	-3.52605		18.3218	-3.18795		18.5386	-3.50259
14.7441	-1.59647		14.5707	-3.5323		18.5386	-3.11425		18.7554	-3.43642
14.9176	-1.43276		14.7441	-3.53834		18.7554	-3.02674		18.9722	-3.36125
15.0911	-1.26515		14.9176	-3.53966		18.9722	-2.93663		19.1891	-3.28314
15.2645	-1.08116		15.0911	-3.53896		19.1891	-2.84904		19.4059	-3.20088
15.438	-0.880656		15.2645	-3.53351		19.4059	-2.74388
15.6114	-0.658522		15.438	-3.52356
15.7849	-0.424151		15.6114	-3.51306
15.9584	-0.172642		15.7849	-3.49886
16.1318	0.0917645		15.9584	-3.46844
16.3053	0.375739		16.1318	-3.44475
16.4788	0.672617		16.3053	-3.41645
16.6522	0.990387		16.4788	-3.38379
16.8257	1.32434		16.6522	-3.3424
16.9991	1.66667		16.8257	-3.29804
17.1726	2.02373		16.9991	-3.24344
			17.1726	-3.18646
			17.3461	-3.1235
			17.5195	-3.04876
			17.693	-2.97597
			17.8664	-2.89644
			18.0399	-2.80387
			18.2134	-2.71137
			18.3868	-2.607
			18.5603	-2.49375
			18.7337	-2.37983
			18.9072	-2.26058
			19.0807	-2.13902

## Sheet: Figure 3
Figure 3A,B,C,D: Diabatic free energies for H+/H redox at fixed z with varying cell potential. Free energies for each condition are shown.
ΔV = 0 V, z = 2Å	Note: (V-Vpzc=-ΔV/2)		ΔV = 0 V, z = 3Å			ΔV = 0 V, z = 4Å			ΔV = 0 V, z = 5Å			ΔV = 2 V, z = 2Å			ΔV = 2 V, z = 3Å			ΔV = 2 V, z = 4Å			ΔV = 2 V, z = 5Å			ΔV = 4 V, z = 2Å			ΔV = 4 V, z = 3Å			ΔV = 4 V, z = 4Å			ΔV = 4 V, z = 4Å
Δe / eV	FH+ / eV		Δe / eV	FH+ / eV		Δe / eV	FH+ / eV		Δe / eV	FH+ / eV		Δe / eV	FH+ / eV		Δe / eV	FH+ / eV		Δe / eV	FH+ / eV		Δe / eV	FH+ / eV		Δe / eV	FH+ / eV		Δe / eV	FH+ / eV		Δe / eV	FH+ / eV		Δe / eV	FH+ / eV
-1.21422	6.308		-1.38768	7.84925		-1.40937	7.95494		-1.19254	7.82138		-1.38768	6.772		-1.21422	7.82555		-1.19254	7.9276		-1.40937	8.16201		-0.693842	6.49164		-0.693842	6.98667		-0.867303	7.18547		-0.693842	6.72801
-1.04076	6.08652		-1.21422	7.6553		-1.19254	7.70799		-0.975716	7.57059		-1.21422	6.57043		-1.04076	7.62212		-0.975716	7.67259		-1.19254	7.90917		-0.520382	6.28904		-0.520382	6.7795		-0.693842	6.98496		-0.520382	6.535
-0.867303	5.87539		-1.04076	7.4536		-0.975716	7.45323		-0.75889	7.32227		-1.04076	6.36371		-0.867303	7.41868		-0.75889	7.41972		-0.975716	7.65738		-0.346921	6.08392		-0.346921	6.57969		-0.520382	6.78108		-0.346921	6.34084
-0.693842	5.66782		-0.867303	7.25629		-0.75889	7.20326		-0.542064	7.08122		-0.867303	6.15915		-0.693842	7.21676		-0.542064	7.16873		-0.75889	7.40666		-0.173461	5.87935		-0.173461	6.38132		-0.346921	6.58467		-0.173461	6.14714
-0.520382	5.47926		-0.693842	7.06076		-0.542064	6.9676		-0.325239	6.84975		-0.693842	5.95868		-0.520382	7.02199		-0.325239	6.92325		-0.542064	7.16285		0	5.68452		0	6.18349		-0.173461	6.38504		0	5.95402
-0.346921	5.29376		-0.520382	6.86704		-0.325239	6.73794		-0.108413	6.62348		-0.520382	5.76776		-0.346921	6.83003		-0.108413	6.68092		-0.325239	6.92686		0.173461	5.50216		0.173461	5.99372		0	6.19232		0.173461	5.77052
-0.173461	5.11273		-0.346921	6.67938		-0.108413	6.51267		0.108413	6.4074		-0.346921	5.58163		-0.173461	6.64184		0.108413	6.45514		-0.108413	6.70019		0.346921	5.32171		0.346921	5.80388		0.173461	6.00118		0.346921	5.59317
0	4.9485		-0.173461	6.49231		0.108413	6.29194		0.325239	6.19567		-0.173461	5.39615		0	6.45421		0.325239	6.23248		0.108413	6.49076		0.520382	5.14264		0.520382	5.62118		0.346921	5.81497		0.520382	5.42128
0.173461	4.78511		0	6.30996		0.325239	6.07562		0.542064	5.99656		0	5.21964		0.173461	6.27511		0.542064	6.01834		0.325239	6.27529		0.693842	4.97814		0.693842	5.4553		0.520382	5.63038		0.693842	5.25634
0.346921	4.62164		0.173461	6.13292		0.542064	5.8689		0.75889	5.80323		0.173461	5.04571		0.346921	6.09404		0.75889	5.80919		0.542064	6.07404		0.867303	4.81017		0.867303	5.29032		0.693842	5.46003		0.867303	5.09209
0.520382	4.45375		0.346921	5.95662		0.75889	5.66562		0.975716	5.60807		0.346921	4.86985		0.520382	5.92173		0.975716	5.60528		0.75889	5.8801		1.04076	4.64795		1.04076	5.12407		0.867303	5.28937		1.04076	4.93262
0.693842	4.29291		0.520382	5.78424		0.975716	5.45835		1.19254	5.42293		0.520382	4.70352		0.693842	5.76077		1.19254	5.40153		0.975716	5.67952		1.21422	4.48735		1.21422	4.96378		1.04076	5.12077		1.21422	4.78154
0.867303	4.13124		0.693842	5.62168		1.19254	5.25705		1.40937	5.22951		0.693842	4.54543		0.867303	5.59949		1.40937	5.20292		1.19254	5.49444		1.38768	4.33101		1.38768	4.80382		1.21422	4.95807		1.38768	4.62884
1.04076	3.9681		0.867303	5.45543		1.40937	5.05828		1.62619	5.03499		0.867303	4.38585		1.04076	5.44268		1.62619	5.00092		1.40937	5.30537		1.56114	4.17131		1.56114	4.63733		1.38768	4.79537		1.56114	4.47524
1.21422	3.80955		1.04076	5.29809		1.62619	4.85613		1.84302	4.84587		1.04076	4.22499		1.21422	5.2813		1.84302	4.80742		1.62619	5.10799		1.73461	4.01087		1.73461	4.47944		1.56114	4.6345		1.73461	4.32324
1.38768	3.64941		1.21422	5.1371		1.84302	4.66178		2.05984	4.65072		1.21422	4.06595		1.38768	5.12379		2.05984	4.60671		1.84302	4.91946		1.90807	3.85222		1.90807	4.31961		1.73461	4.47389		1.90807	4.17238
1.56114	3.49194		1.38768	4.97387		2.05984	4.4642		2.27667	4.4511		1.38768	3.90409		1.56114	4.96618		2.27667	4.39938		2.05984	4.72587		2.08153	3.69521		2.08153	4.16173		1.90807	4.31583		2.08153	4.01767
1.73461	3.33642		1.56114	4.80952		2.27667	4.2613		2.4935	4.25271		1.56114	3.74459		1.73461	4.82126		2.4935	4.20561		2.27667	4.52974		2.25499	3.53338		2.25499	3.99948		2.08153	4.15251		2.25499	3.85945
1.90807	3.17943		1.73461	4.64774		2.4935	4.06745		2.71032	4.05468		1.73461	3.58224		1.90807	4.66726		2.71032	4.0103		2.4935	4.33375		2.42845	3.37986		2.42845	3.83949		2.25499	3.98802		2.42845	3.70778
2.08153	3.02113		1.90807	4.49116		2.71032	3.87502		2.92715	3.85331		1.90807	3.42522		2.08153	4.50962		2.92715	3.80759		2.71032	4.13798		2.60191	3.22518		2.60191	3.68633		2.42845	3.82328		2.60191	3.55423
2.25499	2.85716		2.08153	4.33088		2.92715	3.68265		3.14397	3.64985		2.08153	3.26585		2.25499	4.34365		3.14397	3.62014		2.92715	3.936		2.77537	3.05928		2.77537	3.52519		2.60191	3.66586		2.77537	3.39342
2.42845	2.70596		2.25499	4.17025		3.14397	3.49092		3.3608	3.44994		2.25499	3.10392		2.42845	4.17632		3.3608	3.4315		3.14397	3.73864		2.94883	2.90403		2.94883	3.35951		2.77537	3.50749		2.94883	3.23409
2.60191	2.55424		2.42845	4.01446		3.3608	3.29878		3.57762	3.24871		2.42845	2.94637		2.60191	4.0173		3.57762	3.23095		3.3608	3.54147		3.12229	2.75729		3.12229	3.19628		2.94883	3.35066		3.12229	3.08004
2.77537	2.38717		2.60191	3.85294		3.57762	3.1104		3.79445	3.05326		2.60191	2.78669		2.77537	3.86057		3.79445	3.03282		3.57762	3.33578		3.29575	2.5983		3.29575	3.03449		3.12229	3.19622		3.29575	2.92237
2.94883	2.21763		2.77537	3.6929		3.79445	2.91863		4.01127	2.85289		2.77537	2.62278		2.94883	3.70345		4.01127	2.83881		3.79445	3.13136		3.46921	2.42942		3.46921	2.87879		3.29575	3.04074		3.46921	2.75962
3.12229	2.04853		2.94883	3.53191		4.01127	2.72518		4.2281	2.65044		2.94883	2.45967		3.12229	3.54464		4.2281	2.64109		4.01127	2.93508		3.64267	2.27749		3.64267	2.71833		3.46921	2.88518		3.64267	2.60194
3.29575	1.88182		3.12229	3.37013		4.2281	2.5205		4.44493	2.44688		3.12229	2.30106		3.29575	3.38705		4.44493	2.44584		4.2281	2.73352		3.81613	2.13861		3.81613	2.56196		3.64267	2.7305		3.81613	2.44388
3.46921	1.72927		3.29575	3.20871		4.44493	2.33224		4.66175	2.24964		3.29575	2.14367		3.46921	3.22301		4.66175	2.24645		4.44493	2.54061		3.98959	1.98371		3.98959	2.4044		3.81613	2.58302		3.98959	2.28268
3.64267	1.56694		3.46921	3.05449		4.66175	2.13829		4.87858	2.04031		3.46921	1.97975		3.64267	3.0546		4.87858	2.05167		4.66175	2.34051		4.16305	1.80944		4.16305	2.23791		3.98959	2.42316		4.16305	2.12407
3.81613	1.40831		3.64267	2.88552		4.87858	1.93895		5.0954	1.85342		3.64267	1.81746		3.81613	2.89572		5.0954	1.86593		4.87858	2.13462		4.33651	1.62287		4.33651	2.07917		4.16305	2.26739		4.33651	1.9682
3.98959	1.25016		3.81613	2.7176		5.0954	1.74415		5.31223	1.65869		3.81613	1.6603		3.98959	2.73378		5.31223	1.67057		5.0954	1.93021		4.50997	1.45624		4.50997	1.92722		4.33651	2.11961		4.50997	1.81517
4.16305	1.09042		3.98959	2.56017		5.31223	1.55075		5.52905	1.46258		3.98959	1.49807		4.16305	2.57222		5.52905	1.46904		5.31223	1.73334		4.68343	1.29732		4.68343	1.76419		4.50997	1.96608		4.68343	1.6575
4.33651	0.932208		4.16305	2.39824		5.52905	1.35929		5.74588	1.27619		4.16305	1.33615		4.33651	2.4063		5.74588	1.28348		5.52905	1.54293		4.8569	1.14466		4.8569	1.59857		4.68343	1.80944		4.8569	1.48658
4.50997	0.782722		4.33651	2.24529		5.74588	1.17036		5.96271	1.09028		4.33651	1.17379		4.50997	2.24561		5.96271	1.09292		5.74588	1.35926		5.03036	0.987191		5.03036	1.43133		4.8569	1.6542		5.03036	1.32077
4.68343	0.630839		4.50997	2.08802		5.96271	0.980417		6.17953	0.912865		4.50997	1.02099		4.68343	2.08736		6.17953	0.901976		5.96271	1.16989		5.20382	0.830562		5.20382	1.27856		5.03036	1.50096		5.20382	1.16456
4.8569	0.489189		4.68343	1.9314		6.17953	0.798919		6.39636	0.740306		4.68343	0.858337		4.8569	1.92377		6.39636	0.719806		6.17953	0.981931		5.37728	0.669313		5.37728	1.11561		5.20382	1.35055		5.37728	1.00518
5.03036	0.352182		4.8569	1.76681		6.39636	0.620893		6.61318	0.567785		4.8569	0.702243		5.03036	1.76634		6.61318	0.538307		6.39636	0.807222		5.55074	0.519455		5.55074	0.952295		5.37728	1.19276		5.55074	0.83957
5.20382	0.215629		5.03036	1.60515		6.61318	0.438924		6.83001	0.405847		5.03036	0.553137		5.20382	1.60715		6.83001	0.361839		6.61318	0.62918		5.7242	0.376715		5.7242	0.791367		5.55074	1.02976		5.7242	0.689002
5.37728	0.0628625		5.20382	1.45712		6.83001	0.258498		7.04683	0.24641		5.20382	0.40934		5.37728	1.44631		7.04683	0.185294		6.83001	0.464405		5.89766	0.233332		5.89766	0.638659		5.7242	0.88008		5.89766	0.534566
5.55074	-0.0803065		5.37728	1.30378		7.04683	0.0817559		7.26366	0.079193		5.37728	0.260676		5.55074	1.29068		7.26366	0.00791078		7.04683	0.300945		6.07112	0.0899405		6.07112	0.48281		5.89766	0.726758		6.07112	0.378394
5.7242	-0.220835		5.55074	1.1509		7.26366	-0.0958981		7.48049	-0.0856286		5.55074	0.121953		5.7242	1.14582		7.48049	-0.170867		7.26366	0.12749		6.24458	-0.0458939		6.24458	0.331229		6.07112	0.566119		6.24458	0.226527
5.89766	-0.366453		5.7242	1.0067		7.48049	-0.271718		7.69731	-0.253716		5.7242	-0.0143257		5.89766	1.00014		7.69731	-0.344576		7.48049	-0.0403031		6.41804	-0.178902		6.41804	0.182986		6.24458	0.4166		6.41804	0.0788701
6.07112	-0.508912		5.89766	0.864003		7.69731	-0.4436		7.91414	-0.424335		5.89766	-0.155071		6.07112	0.849781		7.91414	-0.520783		7.69731	-0.209522		6.5915	-0.322487		6.5915	0.0393989		6.41804	0.270142		6.5915	-0.0654667
6.24458	-0.639577		6.07112	0.71499		7.91414	-0.615795		8.13096	-0.591401		6.07112	-0.29468		6.24458	0.707924		8.13096	-0.686698		7.91414	-0.383042		6.76496	-0.454684		6.76496	-0.100998		6.5915	0.119775		6.76496	-0.199999
6.41804	-0.775703		6.24458	0.574265		8.13096	-0.778405		8.34779	-0.7565		6.24458	-0.433979		6.41804	0.565073		8.34779	-0.854449		8.13096	-0.552661		6.93842	-0.5936		6.93842	-0.240147		6.76496	-0.035043		6.93842	-0.334115
6.5915	-0.914211		6.41804	0.432238		8.34779	-0.942175		8.56461	-0.93119		6.41804	-0.577492		6.5915	0.421679		8.56461	-1.01672		8.34779	-0.717633		7.11188	-0.731785		7.11188	-0.37858		6.93842	-0.177047		7.11188	-0.471244
6.76496	-1.04408		6.5915	0.287638		8.56461	-1.10357		8.78144	-1.09229		6.5915	-0.721423		6.76496	0.28184		8.78144	-1.17506		8.56461	-0.888875		7.28534	-0.871299		7.28534	-0.517401		7.11188	-0.318792		7.28534	-0.61045
6.93842	-1.17893		6.76496	0.152049		8.78144	-1.25544		8.99827	-1.25836		6.76496	-0.856712		6.93842	0.15102		8.99827	-1.33131		8.78144	-1.05262		7.4588	-1.00389		7.4588	-0.657512		7.28534	-0.465824		7.4588	-0.74554
7.11188	-1.30633		6.93842	0.0174518		8.99827	-1.40908		9.21509	-1.42445		6.93842	-0.989087		7.11188	0.00911728		9.21509	-1.47906		8.99827	-1.21818		7.63226	-1.13426		7.63226	-0.791961		7.4588	-0.607034		7.63226	-0.877223
7.28534	-1.43546		7.11188	-0.116019		9.21509	-1.55509		9.43192	-1.57883		7.11188	-1.11908		7.28534	-0.12867		9.43192	-1.6254		9.21509	-1.38022		7.80572	-1.26846		7.80572	-0.93095		7.63226	-0.745052		7.80572	-1.01133
7.4588	-1.55369		7.28534	-0.253041		9.43192	-1.69896		9.64874	-1.73419		7.28534	-1.25657		7.4588	-0.266243		9.64874	-1.77367		9.43192	-1.53462		7.97918	-1.39456		7.97918	-1.06992		7.80572	-0.885787		7.97918	-1.1496
7.63226	-1.67698		7.4588	-0.386365		9.64874	-1.84499		9.86557	-1.88824		7.4588	-1.38328		7.63226	-0.400094		9.86557	-1.91554		9.64874	-1.68996		8.15265	-1.51865		8.15265	-1.19809		7.97918	-1.01914		8.15265	-1.2808
7.80572	-1.79574		7.63226	-0.513784		9.86557	-1.97885		10.0824	-2.03064		7.63226	-1.50826		7.80572	-0.53035		10.0824	-2.05441		9.86557	-1.84327		8.32611	-1.64596		8.32611	-1.33089		8.15265	-1.15243		8.32611	-1.41608
7.97918	-1.90696		7.80572	-0.646741		10.0824	-2.11279		10.2992	-2.18289		7.80572	-1.63261		7.97918	-0.661043		10.2992	-2.19556		10.0824	-1.98768		8.49957	-1.77271		8.49957	-1.46582		8.32611	-1.28834		8.49957	-1.55171
8.15265	-2.01782		7.97918	-0.7808		10.2992	-2.24695		10.516	-2.32346		7.97918	-1.75014		8.15265	-0.797725		10.516	-2.32109		10.2992	-2.1375		8.67303	-1.8867		8.67303	-1.60123		8.49957	-1.42649		8.67303	-1.68686
8.32611	-2.13026		8.15265	-0.907148		10.516	-2.37099		10.7329	-2.45781		8.15265	-1.86421		8.32611	-0.930508		10.7329	-2.44727		10.516	-2.27347		8.84649	-2.0022		8.84649	-1.7284		8.67303	-1.55987		8.84649	-1.8206
8.49957	-2.23099		8.32611	-1.0371		10.7329	-2.49177		10.9497	-2.59231		8.32611	-1.98465		8.49957	-1.06516		10.9497	-2.57686		10.7329	-2.41154		9.01995	-2.11512		9.01995	-1.8633		8.84649	-1.68817		9.01995	-1.95251
8.67303	-2.33142		8.49957	-1.16868		10.9497	-2.60174		11.1665	-2.71256		8.49957	-2.09334		8.67303	-1.19361		11.1665	-2.6927		10.9497	-2.54765		9.19341	-2.21962		9.19341	-1.99554		9.01995	-1.82191		9.19341	-2.08656
8.84649	-2.42795		8.67303	-1.29463		11.1665	-2.70804		11.3833	-2.83401		8.67303	-2.20112		8.84649	-1.31767		11.3833	-2.81046		11.1665	-2.67446		9.36687	-2.32539		9.36687	-2.12235		9.19341	-1.94943		9.36687	-2.21307
9.01995	-2.51778		8.84649	-1.41817		11.3833	-2.81241		11.6002	-2.95351		8.84649	-2.30465		9.01995	-1.44286		11.6002	-2.9176		11.3833	-2.80044		9.54033	-2.43415		9.54033	-2.24566		9.36687	-2.07186		9.54033	-2.34098
9.19341	-2.60236		9.01995	-1.54653		11.6002	-2.90975		11.817	-3.06061		9.01995	-2.40999		9.19341	-1.56489		11.817	-3.0329		11.6002	-2.92516		9.71379	-2.53181		9.71379	-2.37165		9.54033	-2.19264		9.71379	-2.47067
9.36687	-2.68733		9.19341	-1.66571		11.817	-3.00376		12.0338	-3.16754		9.19341	-2.50349		9.36687	-1.68719		12.0338	-3.13653		11.817	-3.03818		9.88725	-2.62418		9.88725	-2.49161		9.71379	-2.31621		9.88725	-2.59976
9.54033	-2.7676		9.36687	-1.78032		12.0338	-3.09789		12.2507	-3.26274		9.36687	-2.59687		9.54033	-1.80732		12.2507	-3.22725		12.0338	-3.15044		10.0607	-2.71887		10.0607	-2.61269		9.88725	-2.43104		10.0607	-2.71836
9.71379	-2.83891		9.54033	-1.89906		12.2507	-3.18855		12.4675	-3.35623		9.54033	-2.68681		9.71379	-1.92686		12.4675	-3.32269		12.2507	-3.25794		10.2342	-2.80924		10.2342	-2.72897		10.0607	-2.54894		10.2342	-2.8424
9.88725	-2.90963		9.71379	-2.01566		12.4675	-3.27795		12.6843	-3.44161		9.71379	-2.76549		9.88725	-2.03723		12.6843	-3.40786		12.4675	-3.35427		10.4076	-2.88909		10.4076	-2.84846		10.2342	-2.66609		10.4076	-2.96308
10.0607	-2.97349		9.88725	-2.12484		12.6843	-3.35747		12.9011	-3.51954		9.88725	-2.84911		10.0607	-2.15082		12.9011	-3.48795		12.6843	-3.45006		10.5811	-2.96581		10.5811	-2.9553		10.4076	-2.77978		10.5811	-3.07942
10.2342	-3.03619		10.0607	-2.23189		12.9011	-3.42715		13.118	-3.59099		10.0607	-2.92385		10.2342	-2.26365		13.118	-3.56684		12.9011	-3.53461		10.7546	-3.03663		10.7546	-3.0643		10.5811	-2.89316		10.7546	-3.1928
10.4076	-3.09227		10.2342	-2.33826		13.118	-3.49642		13.3348	-3.65242		10.2342	-2.99119		10.4076	-2.3706		13.3348	-3.62728		13.118	-3.62044		10.928	-3.1022		10.928	-3.17235		10.7546	-3.00471		10.928	-3.30847
10.5811	-3.13573		10.4076	-2.43768		13.3348	-3.56011		13.5516	-3.71102		10.4076	-3.06002		10.5811	-2.46991		13.5516	-3.68668		13.3348	-3.69066		11.1015	-3.16442		11.1015	-3.26888		10.928	-3.11516		11.1015	-3.41716
10.7546	-3.17261		10.5811	-2.53922		13.5516	-3.61538		13.7684	-3.76674		10.5811	-3.12048		10.7546	-2.57394		13.7684	-3.74684		13.5516	-3.76038		11.2749	-3.21235		11.2749	-3.36806		11.1015	-3.21852		11.2749	-3.5237
10.928	-3.19604		10.7546	-2.62719		13.7684	-3.66413		13.9853	-3.81012		10.7546	-3.17056		10.928	-2.67489		13.9853	-3.78623		13.7684	-3.82441		11.4484	-3.24736		11.4484	-3.47036		11.2749	-3.31669		11.4484	-3.63196
11.1015	-3.21013		10.928	-2.71818		13.9853	-3.70816		14.2021	-3.84604		10.928	-3.21269		11.1015	-2.76499		14.2021	-3.831		13.9853	-3.87364		11.6219	-3.28904		11.6219	-3.55738		11.4484	-3.41767		11.6219	-3.73769
11.2749	-3.21744		11.1015	-2.80247		14.2021	-3.74816		14.4189	-3.8726		11.1015	-3.2425		11.2749	-2.8574		14.4189	-3.86137		14.2021	-3.92417		11.7953	-3.32123		11.7953	-3.64257		11.6219	-3.52125		11.7953	-3.83166
11.4484	-3.21288		11.2749	-2.88993		14.4189	-3.77067		14.6357	-3.90056		11.2749	-3.26474		11.4484	-2.9457		14.6357	-3.8922		14.4189	-3.96193		11.9688	-3.34038		11.9688	-3.72931		11.7953	-3.61561		11.9688	-3.92974
11.6219	-3.2028		11.4484	-2.96845		14.6357	-3.78854		14.8526	-3.92326		11.4484	-3.28071		11.6219	-3.02728		14.8526	-3.91847		14.6357	-3.99333		12.1422	-3.35977		12.1422	-3.80342		11.9688	-3.70714		12.1422	-4.02798
11.7953	-3.18613		11.6219	-3.04123		14.8526	-3.79778		15.0694	-3.93506		11.6219	-3.29269		11.7953	-3.10754		15.0694	-3.93449		14.8526	-4.01763		12.3157	-3.37363		12.3157	-3.87812		12.1422	-3.79953		12.3157	-4.11666
11.9688	-3.16277		11.7953	-3.10924		15.0694	-3.80275		15.2862	-3.9513		11.7953	-3.3041		11.9688	-3.18552		15.2862	-3.94532		15.0694	-4.03437		12.4892	-3.38232		12.4892	-3.94766		12.3157	-3.88233		12.4892	-4.20013
12.1422	-3.13251		11.9688	-3.17706		15.2862	-3.80275		15.503	-3.95449		11.9688	-3.30772		12.1422	-3.25504		15.503	-3.94931		15.2862	-4.05032		12.6626	-3.37536		12.6626	-4.01453		12.4892	-3.9653		12.6626	-4.28404
12.3157	-3.10343		12.1422	-3.23442		15.503	-3.79241		15.7199	-3.95511		12.1422	-3.29539		12.3157	-3.31959		15.7199	-3.95474		15.503	-4.0604		12.8361	-3.3453		12.8361	-4.06692		12.6626	-4.05069		12.8361	-4.36093
12.4892	-3.05155		12.3157	-3.28534		15.7199	-3.78301		15.9367	-3.95393		12.3157	-3.27935		12.4892	-3.38767		15.9367	-3.95094		15.7199	-4.06818		13.0095	-3.31329		13.0095	-4.12611		12.8361	-4.12783		13.0095	-4.43433
12.6626	-2.99082		12.4892	-3.32427		15.9367	-3.76628		16.1535	-3.93811		12.4892	-3.24643		12.6626	-3.44398		16.1535	-3.93246		15.9367	-4.07343		13.183	-3.26739		13.183	-4.17456		13.0095	-4.19843		13.183	-4.50304
12.8361	-2.92232		12.6626	-3.35968		16.1535	-3.74308		16.3703	-3.92142		12.6626	-3.20912		12.8361	-3.49726		16.3703	-3.91826		16.1535	-4.063		13.3565	-3.20993		13.3565	-4.22004		13.183	-4.26447		13.3565	-4.56538
13.0095	-2.84269		12.8361	-3.39352		16.3703	-3.71546		16.5872	-3.90047		12.8361	-3.16666		13.0095	-3.54833		16.5872	-3.88948		16.3703	-4.05494		13.5299	-3.14444		13.5299	-4.26369		13.3565	-4.31921		13.5299	-4.62649
13.183	-2.75314		13.0095	-3.42328		16.5872	-3.67453		16.804	-3.87395		13.0095	-3.10511		13.183	-3.59071		16.804	-3.86014		16.5872	-4.03454		13.7034	-3.0625		13.7034	-4.3025		13.5299	-4.37489		13.7034	-4.68995
13.3565	-2.65183		13.183	-3.4509		16.804	-3.63149		17.0208	-3.84198		13.183	-3.03534		13.3565	-3.63074		17.0208	-3.82102		16.804	-4.01278		13.8768	-2.97309		13.8768	-4.33041		13.7034	-4.42799		13.8768	-4.74111
13.5299	-2.54426		13.3565	-3.47317		17.0208	-3.57288		17.2376	-3.80634		13.3565	-2.95177		13.5299	-3.66199		17.2376	-3.77446		17.0208	-3.9958		14.0503	-2.86962		14.0503	-4.3626		13.8768	-4.47608		14.0503	-4.79162
13.7034	-2.42522		13.5299	-3.48913		17.2376	-3.51835		17.4545	-3.76732		13.5299	-2.84698		13.7034	-3.68426		17.4545	-3.72541		17.2376	-3.96385		14.2238	-2.76105		14.2238	-4.38904		14.0503	-4.52139		14.2238	-4.83804
13.8768	-2.29156		13.7034	-3.49522		17.4545	-3.46114		17.6713	-3.725		13.7034	-2.74066		13.8768	-3.70282		17.6713	-3.67147		17.4545	-3.93195		14.3972	-2.65081		14.3972	-4.40569		14.2238	-4.56815		14.3972	-4.87852
14.0503	-2.1522		13.8768	-3.50554		17.6713	-3.39729		17.8881	-3.67034		13.8768	-2.62416		14.0503	-3.71909		17.8881	-3.61575		17.6713	-3.89618		14.5707	-2.53553		14.5707	-4.42404		14.3972	-4.60399		14.5707	-4.9104
14.2238	-2.01941		14.0503	-3.51416		17.8881	-3.33207		18.1049	-3.61925		14.0503	-2.50417		14.2238	-3.72716		18.1049	-3.55875		17.8881	-3.84854		14.7441	-2.43715		14.7441	-4.44108		14.5707	-4.63099		14.7441	-4.93878
14.3972	-1.8834		14.2238	-3.51659		18.1049	-3.26525		18.3218	-3.56225		14.2238	-2.37882		14.3972	-3.73168		18.3218	-3.48639		18.1049	-3.80356					14.9176	-4.44415		14.7441	-4.66557		14.9176	-4.97244
14.5707	-1.74405		14.3972	-3.52605		18.3218	-3.18795		18.5386	-3.50259		14.3972	-2.25086		14.5707	-3.73111		18.5386	-3.41891		18.3218	-3.75706					15.0911	-4.44624		14.9176	-4.69418		15.0911	-5.0081
14.7441	-1.59647		14.5707	-3.5323		18.5386	-3.11425		18.7554	-3.43642		14.5707	-2.12443		14.7441	-3.72707		18.7554	-3.34836		18.5386	-3.69678					15.2645	-4.44741		15.0911	-4.70963		15.2645	-5.04054
14.9176	-1.43276		14.7441	-3.53834		18.7554	-3.02674		18.9722	-3.36125		14.7441	-1.98738		14.9176	-3.72127		18.9722	-3.2668		18.7554	-3.64131					15.438	-4.44954		15.2645	-4.72981
15.0911	-1.26515		14.9176	-3.53966		18.9722	-2.93663		19.1891	-3.28314		14.9176	-1.83599		15.0911	-3.71391		19.1891	-3.18393		18.9722	-3.5746					15.6114	-4.44901		15.438	-4.74792
15.2645	-1.08116		15.0911	-3.53896		19.1891	-2.84904		19.4059	-3.20088		15.0911	-1.67893		15.2645	-3.71045		19.4059	-3.09082		19.1891	-3.50297					15.7849	-4.51957		15.6114	-4.76184
15.438	-0.880656		15.2645	-3.53351		19.4059	-2.74388					15.2645	-1.50754		15.438	-3.70899					19.4059	-3.43149								15.7849	-4.78035
15.6114	-0.658522		15.438	-3.52356								15.438	-1.32438		15.6114	-3.70378
15.7849	-0.424151		15.6114	-3.51306								15.6114	-1.13134		15.7849	-3.69182
15.9584	-0.172642		15.7849	-3.49886								15.7849	-0.918071		15.9584	-3.67825
16.1318	0.0917645		15.9584	-3.46844								15.9584	-0.692733		16.1318	-3.65691
16.3053	0.375739		16.1318	-3.44475								16.1318	-0.44739		16.3053	-3.63305
16.4788	0.672617		16.3053	-3.41645								16.3053	-0.184914		16.4788	-3.60774
16.6522	0.990387		16.4788	-3.38379								16.4788	0.0999104		16.6522	-3.57162
16.8257	1.32434		16.6522	-3.3424								16.6522	0.389442		16.8257	-3.53637
16.9991	1.66667		16.8257	-3.29804								16.8257	0.704488		16.9991	-3.49168
17.1726	2.02373		16.9991	-3.24344								16.9991	1.03111		17.1726	-3.44036
			17.1726	-3.18646								17.1726	1.36404		17.3461	-3.38842
			17.3461	-3.1235								17.3461	1.68444		17.5195	-3.33019
			17.5195	-3.04876											17.693	-3.26334
			17.693	-2.97597											17.8664	-3.19409
			17.8664	-2.89644											18.0399	-3.11244
			18.0399	-2.80387											18.2134	-3.02453
			18.2134	-2.71137											18.3868	-2.93024
			18.3868	-2.607											18.5603	-2.8347
			18.5603	-2.49375											18.7337	-2.73256
			18.7337	-2.37983											18.9072	-2.62379
			18.9072	-2.26058											19.0807	-2.50527
			19.0807	-2.13902											19.2541	-2.40835

## Sheet: Figure 4
Figure 4A: dipole vector autocorrelation for waters near surface. waters in region 4<z<5Å									Figure 4B: dipole vector autocorrelation for waters on surface. waters in region z<3Å
ΔV = 0 V			ΔV = 2 V			ΔV = 4 V			ΔV = 0 V			ΔV = 2 V			ΔV = 4 V
# time \ ps	Cµµ		# time \ ps	Cµµ		# time \ ps	Cµµ		# time \ ps	Cµµ		# time \ ps	Cµµ		# time \ ps	Cµµ
0	1		0	1		0	1		0	1		0	1		0	1
1	0.746102		1	0.725375		1	0.664803		1	0.88426		1	0.848752		1	0.8234
2	0.644341		2	0.613643		2	0.539789		2	0.860683		2	0.81535		2	0.783946
3	0.562813		3	0.522736		3	0.446047		3	0.844772		3	0.790876		3	0.755088
4	0.503561		4	0.453326		4	0.372965		4	0.829579		4	0.770473		4	0.731176
6	0.406262		6	0.343745		6	0.269783		5	0.817518		5	0.753149		5	0.709692
8	0.332853		8	0.267637		8	0.200274		6	0.806663		6	0.736947		6	0.692273
10	0.271621		10	0.210061		10	0.151928		7	0.796894		7	0.724368		7	0.675349
12	0.228971		12	0.171493		12	0.117615		8	0.78734		8	0.712079		8	0.661542
14	0.201388		14	0.137102		14	0.0895745		9	0.778184		9	0.699515		9	0.64895
16	0.167857		16	0.11339		16	0.0727817		10	0.770837		10	0.689495		10	0.634845
18	0.147063		18	0.0948835		18	0.0554509		11	0.762943		11	0.680071		11	0.622368
20	0.126342		20	0.0772575		20	0.0500592		12	0.756379		12	0.671715		12	0.610782
22	0.112144		22	0.0679407		22	0.0373276		13	0.750281		13	0.662574		13	0.599808
24	0.100407		24	0.0556756		24	0.0320977		14	0.743387		14	0.654086		14	0.588731
26	0.0862695		26	0.0498644		26	0.0259822		15	0.737583		15	0.646328		15	0.577934
28	0.0825745		28	0.0430821		28	0.0219532		16	0.731207		16	0.637271		16	0.569414
30	0.0763785		30	0.0342952		30	0.0235373		17	0.726548		17	0.630602		17	0.560374
32	0.0713284		32	0.0373236		32	0.0215094		18	0.721312		18	0.623488		18	0.551977
34	0.0596666		34	0.0343508		34	0.0173533		19	0.715813		19	0.615938		19	0.543287
36	0.0592793		36	0.0294086		36	0.0126545		20	0.710955		20	0.609094		20	0.535009
38	0.0563401		38	0.031953		38	0.0116725		21	0.705889		21	0.603299		21	0.526536
40	0.0476037		40	0.0251977		40	0.00867814		22	0.701184		22	0.598185		22	0.519185
42	0.0447721		42	0.021356		42	0.00558109		23	0.697392		23	0.59275		23	0.51197
44	0.0393849		44	0.0218089		44	0.0036925		24	0.692724		24	0.58688		24	0.505278
46	0.0386947		46	0.0230687		46	0.0058368		25	0.68864		25	0.582035		25	0.497327
48	0.0356047		48	0.0217702		48	0.0048066		26	0.683433		26	0.57561		26	0.491967
50	0.0301722		50	0.0180003		50	-0.00222348		27	0.680102		27	0.571083		27	0.484577
									28	0.676435		28	0.567322		28	0.479745
									29	0.671819		29	0.560705		29	0.47455
									30	0.668377		30	0.556604		30	0.467131
									31	0.664438		31	0.551726		31	0.459576
									32	0.660568		32	0.547376		32	0.455527
									33	0.65733		33	0.543381		33	0.450132
									34	0.65355		34	0.537928		34	0.445231
									35	0.65036		35	0.535268		35	0.43904
									36	0.646586		36	0.530404		36	0.434747
									37	0.643968		37	0.52758		37	0.429234
									38	0.640938		38	0.524686		38	0.425315
									39	0.638011		39	0.518911		39	0.420524
									40	0.634765		40	0.515742		40	0.414716
									60	0.581297		60	0.454884		60	0.342818
									80	0.54011		80	0.408731		80	0.291837
									100	0.506203		100	0.374355		100	0.251898
									120	0.478921		120	0.345277		120	0.218498
									140	0.454594		140	0.320161		140	0.19103
									160	0.434283		160	0.298434		160	0.170807
									180	0.415093		180	0.279129		180	0.154663
									200	0.3976		200	0.260167		200	0.143474
									220	0.383284		220	0.241668		220	0.130278
									240	0.367499		240	0.225531		240	0.120346
									260	0.353562		260	0.211634		260	0.111164
									280	0.339007		280	0.199327		280	0.101986
									300	0.325699		300	0.187415		300	0.0919
									320	0.312856		320	0.176582		320	0.0841847
									340	0.302115		340	0.166145		340	0.0767999
									360	0.291497		360	0.155903		360	0.0717727
									380	0.281724		380	0.146557		380	0.0661621
									400	0.274001		400	0.139782		400	0.0601395
									420	0.265683		420	0.130591		420	0.0527285
									440	0.259147		440	0.122336		440	0.0488668
									460	0.252065		460	0.116478		460	0.0450155
									480	0.245691		480	0.105749		480	0.0404466
									500	0.239101		500	0.0991055		500	0.0368054

## Sheet: Figure 5
Figure 5A: Adiabatic H+/H surface for V-Vpzc = 0 V				Figure 5B: Adiabatic H+/H surface for V-Vpzc = -1 V				Figure 5C: Adiabatic H+/H surface for V-Vpzc = -2 V
ΔV = 0 V	Note: (V-Vpzc=-ΔV/2)			ΔV = 2 V				ΔV = 4 V
Δe / eV	z / Å	F / eV		Δe / eV	z / Å	F / eV		Δe / eV	z / Å	F / eV
2.5	1.15	-17.3514		12.5	1.45	-22.0437		2.5	1.15	15.0612
2.5	1.25	-18.8488		12.5	1.65	-23.842		2.5	1.25	13.356
2.5	1.35	-20.5576		12.5	1.75	-25.1709		2.5	1.35	11.6075
2.5	1.45	-22.9132		12.5	1.85	-24.8478		2.5	1.45	9.7945
2.5	1.55	-25.1699		12.5	2.05	-22.5899		2.5	1.55	8.2651
2.5	1.65	-26.9059		12.5	2.25	-19.4516		2.5	1.65	6.3555
2.5	1.75	-27.8474		12.5	2.35	-17.8016		2.5	1.75	3.7015
2.5	1.85	-27.7771		12.5	2.45	-16.804		2.5	1.85	0.7384
2.5	1.95	-27.4446		12.5	2.55	-14.406		2.5	1.95	0.4377
2.5	2.05	-26.6757		12.5	2.65	-13.4426		2.5	2.05	1.479
2.5	2.15	-25.537		12.5	2.85	-9.6564		2.5	2.15	2.4169
2.5	2.25	-24.0215		12.5	2.95	-9.3871		2.5	2.25	3.5224
2.5	2.35	-22.4904		12.5	3.15	-6.5516		2.5	2.35	4.7635
2.5	2.45	-20.7512		17.5	1.25	-14.9183		2.5	2.45	6.324
2.5	2.55	-18.9021		17.5	1.35	-17.3217		2.5	2.55	8.0179
2.5	2.65	-17.2745		17.5	1.45	-19.8075		2.5	2.65	9.8042
2.5	2.75	-15.8685		17.5	1.55	-21.3956		2.5	2.75	11.4661
2.5	2.85	-14.6396		17.5	1.65	-23.7289		2.5	2.85	13.1255
2.5	2.95	-13.1095		17.5	1.75	-23.8366		2.5	2.95	14.3656
2.5	3.05	-11.8004		17.5	1.85	-24.0669		2.5	3.05	14.9713
2.5	3.15	-10.3458		17.5	1.95	-22.8891		2.5	3.15	14.7237
2.5	3.25	-9.1473		17.5	2.05	-21.2981		2.5	3.25	14.9009
2.5	3.35	-8.3462		17.5	2.15	-19.6479		2.5	3.35	12.6062
2.5	3.45	-7.4866		17.5	2.25	-18.8104		2.5	3.45	9.9423
2.5	3.55	-7.4983		17.5	2.35	-17.0694		2.5	3.55	6.4391
2.5	3.65	-7.9886		17.5	2.45	-14.8991		2.5	3.65	0.0173
7.5	1.05	-18.47		17.5	2.55	-13.1142		2.5	3.75	-5.1644
7.5	1.15	-18.6103		17.5	2.65	-12.0173		2.5	4.35	-57.3447
7.5	1.25	-19.0891		17.5	2.75	-10.2786		7.5	1.05	14.5691
7.5	1.35	-21.1345		17.5	2.85	-8.8241		7.5	1.15	12.4673
7.5	1.45	-23.2118		17.5	2.95	-7.0767		7.5	1.25	10.9184
7.5	1.55	-25.3954		17.5	3.05	-5.6095		7.5	1.35	9.9608
7.5	1.65	-27.1937		17.5	3.15	-4.7208		7.5	1.45	8.6436
7.5	1.75	-27.8133		17.5	3.25	-3.6405		7.5	1.55	7.6396
7.5	1.85	-28.1115		17.5	3.35	-2.9925		7.5	1.65	5.8851
7.5	1.95	-27.7491		17.5	3.45	-1.8537		7.5	1.75	3.5618
7.5	2.05	-26.7445		17.5	3.55	-2.0075		7.5	1.85	1.1664
7.5	2.15	-25.4988		22.5	1.25	-14.0099		7.5	1.95	0.415
7.5	2.25	-23.9481		22.5	1.35	-16.5957		7.5	2.05	0.8968
7.5	2.35	-22.6061		22.5	1.45	-19.0933		7.5	2.15	1.6177
7.5	2.45	-20.5945		22.5	1.55	-21.2827		7.5	2.25	2.5994
7.5	2.55	-19.1816		22.5	1.65	-22.6227		7.5	2.35	3.8782
7.5	2.65	-17.5798		22.5	1.75	-22.9708		7.5	2.45	5.4706
7.5	2.75	-15.9721		22.5	1.85	-23.0752		7.5	2.55	7.1823
7.5	2.85	-14.6583		22.5	1.95	-22.4042		7.5	2.65	8.9903
7.5	2.95	-13.3797		22.5	2.05	-20.8387		7.5	2.75	10.6651
7.5	3.05	-11.7782		22.5	2.15	-19.5113		7.5	2.85	12.1639
7.5	3.15	-10.5716		22.5	2.25	-17.9107		7.5	2.95	13.2141
7.5	3.25	-9.2241		22.5	2.35	-16.3111		7.5	3.05	14.084
7.5	3.35	-8.5876		22.5	2.45	-14.5348		7.5	3.15	14.0402
7.5	3.45	-7.4142		22.5	2.55	-12.8651		7.5	3.25	13.0543
7.5	3.55	-7.5675		22.5	2.65	-11.04		7.5	3.35	12.0404
7.5	3.75	-9.8195		22.5	2.75	-9.5525		7.5	3.45	8.6834
12.5	1.05	-21.6726		22.5	2.85	-8.0714		7.5	3.55	5.1802
12.5	1.15	-20.9862		22.5	2.95	-6.5991		7.5	3.65	0.1447
12.5	1.25	-20.1321		22.5	3.05	-5.4645		7.5	3.95	-19.9976
12.5	1.35	-22.1398		22.5	3.15	-4.2644		7.5	4.15	-38.3152
12.5	1.45	-22.7249		22.5	3.25	-3.3199		12.5	1.05	10.1054
12.5	1.55	-26.0394		22.5	3.35	-2.2138		12.5	1.15	8.6892
12.5	1.65	-28.0135		22.5	3.45	-1.5331		12.5	1.25	8.5677
12.5	1.75	-28.6256		22.5	3.55	-0.8759		12.5	1.35	8.1011
12.5	1.85	-28.2482		27.5	1.25	-13.444		12.5	1.45	7.1008
12.5	1.95	-28.3924		27.5	1.35	-16.1549		12.5	1.55	6.0237
12.5	2.05	-27.4101		27.5	1.45	-18.8383		12.5	1.65	4.4378
12.5	2.15	-26.332		27.5	1.55	-21.0069		12.5	1.75	2.3126
12.5	2.25	-24.4134		27.5	1.65	-22.3333		12.5	1.85	0.022
12.5	2.35	-22.9889		27.5	1.75	-22.8072		12.5	1.95	-0.5324
12.5	2.45	-21.1839		27.5	1.85	-22.7276		12.5	2.05	-0.3093
12.5	2.55	-18.9625		27.5	1.95	-22.0317		12.5	2.15	0.5716
12.5	2.65	-17.7769		27.5	2.05	-20.5035		12.5	2.25	1.6841
12.5	2.75	-16.3785		27.5	2.15	-19.1033		12.5	2.35	2.8222
12.5	2.85	-15.0865		27.5	2.25	-17.5873		12.5	2.45	4.443
12.5	2.95	-13.3092		27.5	2.35	-15.8415		12.5	2.55	6.0603
12.5	3.05	-12.2898		27.5	2.45	-14.0026		12.5	2.65	7.9393
12.5	3.15	-9.9133		27.5	2.55	-12.2977		12.5	2.75	9.5536
12.5	3.25	-9.1659		27.5	2.65	-10.6015		12.5	2.85	11.0801
12.5	3.35	-8.5068		27.5	2.75	-8.9942		12.5	2.95	12.4989
12.5	3.45	-7.1579		27.5	2.85	-7.3586		12.5	3.05	13.0583
12.5	3.55	-8.6974		27.5	2.95	-6.0415		12.5	3.15	12.4673
12.5	3.65	-9.6841		27.5	3.05	-4.7512		12.5	3.25	10.6547
17.5	1.45	-23.33		27.5	3.15	-3.7368		12.5	3.35	9.5231
17.5	1.55	-26.5125		27.5	3.25	-2.7519		12.5	4.55	-85.4595
17.5	1.65	-28.0113		27.5	3.35	-1.6525		12.5	4.65	-98.8876
17.5	1.75	-28.4436		27.5	3.45	-0.9789		17.5	1.05	5.057
17.5	1.85	-28.5469		27.5	3.55	-0.3079		17.5	1.15	4.6876
17.5	1.95	-27.8184		27.5	3.65	0.0916		17.5	1.25	5.4224
17.5	2.05	-26.4192		32.5	1.25	-13.4339		17.5	1.35	5.1279
17.5	2.15	-25.3024		32.5	1.35	-16.6256		17.5	1.45	3.9954
17.5	2.25	-23.6357		32.5	1.45	-19.0083		17.5	1.55	1.8191
17.5	2.35	-21.381		32.5	1.55	-21.0882		17.5	1.65	0.2297
17.5	2.45	-19.7598		32.5	1.65	-22.3827		17.5	1.75	-1.6309
17.5	2.55	-18.6012		32.5	1.75	-22.728		17.5	1.85	-2.781
17.5	2.65	-16.8249		32.5	1.85	-22.6925		17.5	1.95	-4.1464
17.5	2.75	-15.2261		32.5	1.95	-21.9737		17.5	2.05	-3.2007
17.5	2.85	-13.8413		32.5	2.05	-20.2232		17.5	2.15	-2.6225
17.5	2.95	-12.7602		32.5	2.15	-18.9488		17.5	2.25	-0.7316
17.5	3.05	-11.7759		32.5	2.25	-17.2889		17.5	2.35	0.2015
17.5	3.15	-10.4233		32.5	2.35	-15.6243		17.5	2.45	2.0176
17.5	3.25	-9.4787		32.5	2.45	-13.9288		17.5	2.55	4.1283
17.5	3.35	-8.2437		32.5	2.55	-12.002		17.5	2.65	5.4369
17.5	3.45	-6.1391		32.5	2.65	-10.4048		17.5	2.75	6.9131
17.5	3.55	-6.292		32.5	2.75	-8.9315		17.5	2.85	8.5407
17.5	3.65	-7.9718		32.5	2.85	-7.2109		17.5	2.95	10.3402
22.5	1.35	-20.8843		32.5	2.95	-5.9045		17.5	3.05	10.5067
22.5	1.45	-23.7596		32.5	3.05	-4.5723		17.5	3.15	10.5807
22.5	1.55	-26.0575		32.5	3.15	-3.2247		17.5	3.25	9.5948
22.5	1.65	-27.5548		32.5	3.25	-2.305		17.5	3.35	6.3838
22.5	1.75	-27.9134		32.5	3.35	-1.3153		17.5	3.45	2.6212
22.5	1.85	-27.5017		32.5	3.45	-0.4422		22.5	0.95	2.05
22.5	1.95	-27.0784		32.5	3.55	-0.0778		22.5	1.05	0.5304
22.5	2.05	-25.7573		32.5	3.65	-0.2173		22.5	1.15	1.2568
22.5	2.15	-24.4938		37.5	1.25	-14.2242		22.5	1.25	2.0594
22.5	2.25	-22.8084		37.5	1.35	-16.6881		22.5	1.35	0.6405
22.5	2.35	-20.9812		37.5	1.45	-19.4528		22.5	1.45	-1.3296
22.5	2.45	-19.0697		37.5	1.55	-21.3967		22.5	1.55	-3.4906
22.5	2.55	-17.712		37.5	1.65	-22.6149		22.5	1.65	-4.9013
22.5	2.65	-16.0616		37.5	1.75	-22.7156		22.5	1.75	-6.0243
22.5	2.75	-14.5458		37.5	1.85	-22.6049		22.5	1.85	-6.5755
22.5	2.85	-13.0219		37.5	1.95	-21.8692		22.5	1.95	-5.3328
22.5	2.95	-11.932		37.5	2.05	-20.2456		22.5	2.05	-4.3822
22.5	3.05	-10.6704		37.5	2.15	-18.7454		22.5	2.15	-2.8837
22.5	3.15	-9.6759		37.5	2.25	-17.0752		22.5	2.25	-1.3494
22.5	3.25	-8.4075		37.5	2.35	-15.2677		22.5	2.35	0.4932
22.5	3.35	-7.3151		37.5	2.45	-13.5917		22.5	2.45	2.2211
22.5	3.45	-6.4282		37.5	2.55	-11.8772		22.5	2.55	4.125
22.5	3.55	-4.4709		37.5	2.65	-10.1193		22.5	2.65	5.751
27.5	0.95	-18.7956		37.5	2.75	-8.4044		22.5	2.75	7.3689
27.5	1.25	-18.3465		37.5	2.85	-6.7237		22.5	2.85	9.0288
27.5	1.35	-21.3229		37.5	2.95	-5.5656		22.5	2.95	10.1372
27.5	1.45	-24.0409		37.5	3.05	-4.3441		22.5	3.05	11.3178
27.5	1.55	-26.163		37.5	3.15	-3.1047		22.5	3.15	10.961
27.5	1.65	-27.3096		37.5	3.25	-1.8686		22.5	3.25	11.3614
27.5	1.75	-27.5915		37.5	3.35	-0.7823		22.5	3.65	-3.7454
27.5	1.85	-27.2517		37.5	3.45	0.2643		22.5	4.15	-41.5121
27.5	1.95	-26.3217		37.5	3.55	0.7183		27.5	0.85	1.119
27.5	2.05	-25.2956		37.5	3.65	1.2359		27.5	0.95	0.8642
27.5	2.15	-23.828		42.5	1.25	-13.9638		27.5	1.05	1.3268
27.5	2.25	-22.3987		42.5	1.35	-17.0968		27.5	1.15	3.213
27.5	2.35	-20.5545		42.5	1.45	-19.7601		27.5	1.25	2.4324
27.5	2.45	-18.6793		42.5	1.55	-21.6577		27.5	1.35	0.6687
27.5	2.55	-17.0539		42.5	1.65	-22.5242		27.5	1.45	-1.5912
27.5	2.65	-15.3664		42.5	1.75	-22.6798		27.5	1.55	-3.4343
27.5	2.75	-13.9481		42.5	1.85	-22.4513		27.5	1.65	-4.9067
27.5	2.85	-12.5746		42.5	1.95	-21.4278		27.5	1.75	-6.0025
27.5	2.95	-11.2665		42.5	2.05	-19.8487		27.5	1.85	-6.1427
27.5	3.05	-9.9015		42.5	2.15	-18.2599		27.5	1.95	-5.0657
27.5	3.15	-8.8318		42.5	2.25	-16.574		27.5	2.05	-4.0721
27.5	3.25	-7.7939		42.5	2.35	-14.7916		27.5	2.15	-2.65
27.5	3.35	-6.7026		42.5	2.45	-12.9182		27.5	2.25	-1.0609
27.5	3.45	-5.7467		42.5	2.55	-11.0238		27.5	2.35	0.7557
27.5	3.55	-4.8178		42.5	2.65	-9.3119		27.5	2.45	2.5734
27.5	3.65	-4.8881		42.5	2.75	-7.5878		27.5	2.55	4.3231
32.5	1.15	-16.2671		42.5	2.85	-6.0313		27.5	2.65	5.9263
32.5	1.25	-18.8233		42.5	2.95	-4.8872		27.5	2.75	7.5946
32.5	1.35	-21.54		42.5	3.05	-3.8512		27.5	2.85	9.1469
32.5	1.45	-24.2609		42.5	3.15	-2.4149		27.5	2.95	10.2453
32.5	1.55	-26.296		42.5	3.25	-1.2056		27.5	3.05	11.2504
32.5	1.65	-27.4407		42.5	3.35	-0.0554		27.5	3.15	11.6609
32.5	1.75	-27.6002		42.5	3.45	0.7331		27.5	3.25	11.2346
32.5	1.85	-27.1505		42.5	3.55	2.8839		27.5	3.65	-2.4859
32.5	1.95	-26.3207		47.5	1.25	-14.2287		32.5	0.95	0.8737
32.5	2.05	-25.148		47.5	1.35	-17.5111		32.5	1.05	1.6617
32.5	2.15	-23.6428		47.5	1.45	-19.9508		32.5	1.15	3.8643
32.5	2.25	-22.0139		47.5	1.55	-21.7813		32.5	1.25	2.3728
32.5	2.35	-20.1751		47.5	1.65	-22.6405		32.5	1.35	0.6348
32.5	2.45	-18.5674		47.5	1.75	-22.7782		32.5	1.45	-1.5214
32.5	2.55	-16.7599		47.5	1.85	-22.294		32.5	1.55	-3.3424
32.5	2.65	-15.0006		47.5	1.95	-21.4032		32.5	1.65	-4.7463
32.5	2.75	-13.5239		47.5	2.05	-19.792		32.5	1.75	-6.0326
32.5	2.85	-11.9902		47.5	2.15	-18.0029		32.5	1.85	-5.9889
32.5	2.95	-10.8047		47.5	2.25	-16.2743		32.5	1.95	-5.014
32.5	3.05	-9.4518		47.5	2.35	-14.5424		32.5	2.05	-3.9466
32.5	3.15	-8.3308		47.5	2.45	-12.6624		32.5	2.15	-2.5822
32.5	3.25	-7.1136		47.5	2.55	-10.8454		32.5	2.25	-1.0635
32.5	3.35	-6.0191		47.5	2.65	-9.2656		32.5	2.35	0.7734
32.5	3.45	-5.1319		47.5	2.75	-7.2927		32.5	2.45	2.5332
32.5	3.55	-4.4463		47.5	2.85	-5.6137		32.5	2.55	4.4227
32.5	3.65	-4.0466		47.5	2.95	-4.6365		32.5	2.65	6.0359
37.5	1.25	-19.1415		47.5	3.05	-3.3619		32.5	2.75	7.7653
37.5	1.35	-21.9912		47.5	3.15	-2.0835		32.5	2.85	9.3033
37.5	1.45	-24.7744		47.5	3.25	-0.727		32.5	2.95	10.3422
37.5	1.55	-26.7683		47.5	3.35	0.3995		32.5	3.05	11.344
37.5	1.65	-27.8287		47.5	3.45	1.4473		32.5	3.15	11.867
37.5	1.75	-27.8345		47.5	3.55	2.1223		32.5	3.35	10.1549
37.5	1.85	-27.308		47.5	3.65	2.3886		32.5	3.55	2.6016
37.5	1.95	-26.5659		52.5	1.25	-15.2427		37.5	0.85	0.2212
37.5	2.05	-25.0913		52.5	1.35	-17.9658		37.5	0.95	-0.8163
37.5	2.15	-23.6104		52.5	1.45	-20.5315		37.5	1.05	1.5277
37.5	2.25	-21.9067		52.5	1.55	-22.267		37.5	1.15	2.6206
37.5	2.35	-19.9181		52.5	1.65	-22.9509		37.5	1.25	1.6345
37.5	2.45	-18.176		52.5	1.75	-23.0102		37.5	1.35	0.167
37.5	2.55	-16.4879		52.5	1.85	-22.6276		37.5	1.45	-1.9984
37.5	2.65	-14.7401		52.5	1.95	-21.352		37.5	1.55	-3.9985
37.5	2.75	-13.1123		52.5	2.05	-19.7315		37.5	1.65	-5.4268
37.5	2.85	-11.6573		52.5	2.15	-18.1186		37.5	1.75	-6.321
37.5	2.95	-10.2731		52.5	2.25	-16.3701		37.5	1.85	-6.131
37.5	3.05	-8.9452		52.5	2.35	-14.2853		37.5	1.95	-5.0368
37.5	3.15	-7.7064		52.5	2.45	-12.5342		37.5	2.05	-3.8377
37.5	3.25	-6.5397		52.5	2.55	-10.6331		37.5	2.15	-2.5432
37.5	3.35	-5.2451		52.5	2.65	-9.0394		37.5	2.25	-0.825
37.5	3.45	-4.4955		52.5	2.75	-7.2211		37.5	2.35	1.0354
37.5	3.55	-3.6227		52.5	2.85	-5.6258		37.5	2.45	2.7717
42.5	1.25	-19.5451		52.5	2.95	-4.0661		37.5	2.55	4.3826
42.5	1.35	-22.2147		52.5	3.05	-2.8801		37.5	2.65	6.2235
42.5	1.45	-24.9603		52.5	3.15	-1.592		37.5	2.75	7.6493
42.5	1.55	-26.7472		52.5	3.25	-0.286		37.5	2.85	9.4712
42.5	1.65	-27.6124		52.5	3.35	0.9569		37.5	2.95	10.5106
42.5	1.75	-27.6747		52.5	3.45	1.7528		37.5	3.05	11.4118
42.5	1.85	-27.0395		52.5	3.55	2.5821		37.5	3.15	11.7737
42.5	1.95	-26.0813		57.5	1.25	-15.5889		37.5	3.25	11.1932
42.5	2.05	-24.6568		57.5	1.35	-18.4125		37.5	3.35	10.0617
42.5	2.15	-23.0382		57.5	1.45	-20.8112		42.5	0.85	-0.7598
42.5	2.25	-21.3071		57.5	1.55	-22.478		42.5	0.95	-0.6696
42.5	2.35	-19.5131		57.5	1.65	-23.1685		42.5	1.05	2.1378
42.5	2.45	-17.5759		57.5	1.75	-23.0037		42.5	1.15	2.9793
42.5	2.55	-15.7218		57.5	1.85	-22.6599		42.5	1.25	2.0573
42.5	2.65	-14.0911		57.5	1.95	-21.29		42.5	1.35	-0.2061
42.5	2.75	-12.547		57.5	2.05	-19.4901		42.5	1.45	-2.4583
42.5	2.85	-11.0223		57.5	2.15	-17.7102		42.5	1.55	-4.4024
42.5	2.95	-9.6152		57.5	2.25	-15.9002		42.5	1.65	-5.532
42.5	3.05	-8.2172		57.5	2.35	-13.9646		42.5	1.75	-6.1916
42.5	3.15	-6.9165		57.5	2.45	-11.9814		42.5	1.85	-5.8715
42.5	3.25	-5.7237		57.5	2.55	-10.0942		42.5	1.95	-4.6583
42.5	3.35	-4.6531		57.5	2.65	-8.2381		42.5	2.05	-3.4995
42.5	3.45	-3.4593		57.5	2.75	-6.5486		42.5	2.15	-1.9665
42.5	3.55	-2.8454		57.5	2.85	-4.9033		42.5	2.25	-0.283
47.5	1.25	-19.7602		57.5	2.95	-3.6594		42.5	2.35	1.4981
47.5	1.35	-22.9341		57.5	3.05	-2.2395		42.5	2.45	3.3326
47.5	1.45	-25.2795		57.5	3.15	-1.1192		42.5	2.55	5.0755
47.5	1.55	-26.8518		57.5	3.25	0.28		42.5	2.65	6.8203
47.5	1.65	-27.8339		57.5	3.35	1.2513		42.5	2.75	8.3759
47.5	1.75	-27.797		57.5	3.45	2.5349		42.5	2.85	9.925
47.5	1.85	-27.1274		57.5	3.55	3.1253		42.5	2.95	11.2148
47.5	1.95	-26.0053		57.5	3.65	3.7484		42.5	3.05	11.9949
47.5	2.05	-24.5861		62.5	1.25	-16.0614		42.5	3.15	12.6933
47.5	2.15	-22.7742		62.5	1.35	-19.0037		42.5	3.25	12.4005
47.5	2.25	-21.1224		62.5	1.45	-21.4256		42.5	3.35	10.9813
47.5	2.35	-19.2962		62.5	1.55	-22.8759		47.5	0.85	-1.4967
47.5	2.45	-17.3244		62.5	1.65	-23.3401		47.5	0.95	-0.0774
47.5	2.55	-15.4801		62.5	1.75	-23.224		47.5	1.05	3.7987
47.5	2.65	-13.8401		62.5	1.85	-22.7072		47.5	1.15	3.724
47.5	2.75	-12.0658		62.5	1.95	-21.258		47.5	1.25	1.9445
47.5	2.85	-10.5066		62.5	2.05	-19.4611		47.5	1.35	-0.3994
47.5	2.95	-9.325		62.5	2.15	-17.7239		47.5	1.45	-2.727
47.5	3.05	-7.703		62.5	2.25	-15.6297		47.5	1.55	-4.524
47.5	3.15	-6.2804		62.5	2.35	-13.6952		47.5	1.65	-5.5168
47.5	3.25	-5.3305		62.5	2.45	-11.6753		47.5	1.75	-6.1717
47.5	3.35	-4.0635		62.5	2.55	-9.9273		47.5	1.85	-5.593
47.5	3.45	-3.0688		62.5	2.65	-8.0376		47.5	1.95	-4.5494
47.5	3.55	-1.834		62.5	2.75	-6.4514		47.5	2.05	-3.3082
47.5	3.65	-2.1273		62.5	2.85	-4.5991		47.5	2.15	-1.7926
52.5	1.15	-18.1881		62.5	2.95	-3.1889		47.5	2.25	0.0516
52.5	1.25	-20.3728		62.5	3.05	-1.9528		47.5	2.35	1.7698
52.5	1.35	-23.5843		62.5	3.15	-0.5528		47.5	2.45	3.4643
52.5	1.45	-25.8174		62.5	3.25	0.6182		47.5	2.55	5.3638
52.5	1.55	-27.5932		62.5	3.35	1.8416		47.5	2.65	7.049
52.5	1.65	-28.2249		62.5	3.45	3.0279		47.5	2.75	8.7743
52.5	1.75	-28.1923		62.5	3.55	3.3995		47.5	2.85	10.373
52.5	1.85	-27.355		67.5	1.25	-16.704		47.5	2.95	11.6496
52.5	1.95	-26.1287		67.5	1.35	-19.552		47.5	3.05	12.4666
52.5	2.05	-24.7402		67.5	1.45	-21.8099		47.5	3.15	14.5423
52.5	2.15	-22.9131		67.5	1.55	-23.3238		47.5	3.25	13.5564
52.5	2.25	-21.1237		67.5	1.65	-23.8685		47.5	4.15	-39.3171
52.5	2.35	-19.275		67.5	1.75	-23.4757		52.5	0.85	-2.8043
52.5	2.45	-17.2609		67.5	1.85	-22.8436		52.5	0.95	-0.6919
52.5	2.55	-15.3471		67.5	1.95	-21.4726		52.5	1.15	3.215
52.5	2.65	-13.6128		67.5	2.05	-19.56		52.5	1.25	1.2353
52.5	2.75	-11.9809		67.5	2.15	-17.9372		52.5	1.35	-0.7907
52.5	2.85	-10.3993		67.5	2.25	-15.8726		52.5	1.45	-3.163
52.5	2.95	-8.8504		67.5	2.35	-13.7526		52.5	1.55	-4.9778
52.5	3.05	-7.3729		67.5	2.45	-11.7745		52.5	1.65	-5.9807
52.5	3.15	-5.986		67.5	2.55	-9.7974		52.5	1.75	-6.4508
52.5	3.25	-4.6863		67.5	2.65	-8.0367		52.5	1.85	-5.91
52.5	3.35	-3.6996		67.5	2.75	-6.0349		52.5	1.95	-4.6492
52.5	3.45	-2.6375		67.5	2.85	-4.4279		52.5	2.05	-3.2165
52.5	3.55	-2.0262		67.5	2.95	-2.9339		52.5	2.15	-1.5398
57.5	1.15	-18.2507		67.5	3.05	-1.4166		52.5	2.25	-0.0294
57.5	1.25	-20.722		67.5	3.15	-0.3417		52.5	2.35	1.777
57.5	1.35	-23.5799		67.5	3.25	0.86		52.5	2.45	3.6102
57.5	1.45	-26.1723		67.5	3.35	1.7324		52.5	2.55	5.5307
57.5	1.55	-27.5704		67.5	3.45	2.919		52.5	2.65	7.4161
57.5	1.65	-28.4014		67.5	3.55	4.3425		52.5	2.75	8.9283
57.5	1.75	-28.144		72.5	1.25	-17.2099		52.5	2.85	10.4056
57.5	1.85	-27.3229		72.5	1.35	-19.2936		52.5	2.95	11.8805
57.5	1.95	-26.1523		72.5	1.45	-21.9956		52.5	3.05	12.5195
57.5	2.05	-24.6787		72.5	1.55	-23.2055		52.5	3.15	13.9289
57.5	2.15	-22.7893		72.5	1.65	-23.4387		52.5	3.25	12.9431
57.5	2.25	-20.7567		72.5	1.75	-23.0311		52.5	3.35	10.4252
57.5	2.35	-18.6995		72.5	1.85	-22.307		57.5	0.85	-3.3931
57.5	2.45	-16.7545		72.5	1.95	-21.0656		57.5	0.95	0.5111
57.5	2.55	-14.8006		72.5	2.05	-19.1551		57.5	1.15	4.1306
57.5	2.65	-12.986		72.5	2.15	-17.207		57.5	1.25	1.5797
57.5	2.75	-11.5294		72.5	2.25	-15.4135		57.5	1.35	-1.3221
57.5	2.85	-9.7887		72.5	2.35	-13.3317		57.5	1.45	-3.8374
57.5	2.95	-8.3577		72.5	2.45	-11.2019		57.5	1.55	-5.5463
57.5	3.05	-6.9011		72.5	2.55	-9.3002		57.5	1.65	-6.3383
57.5	3.15	-5.4589		72.5	2.65	-7.3343		57.5	1.75	-6.5549
57.5	3.25	-4.1512		72.5	2.75	-5.6895		57.5	1.85	-5.5411
57.5	3.35	-3.1453		72.5	2.85	-3.9001		57.5	1.95	-4.2101
57.5	3.45	-2.2435		72.5	2.95	-2.5453		57.5	2.05	-2.9731
57.5	3.55	-1.5748		72.5	3.05	-1.2079		57.5	2.15	-1.3957
57.5	3.65	-1.3824		72.5	3.15	-0.0285		57.5	2.25	0.3557
62.5	1.25	-21.0032		72.5	3.25	1.1629		57.5	2.35	2.3627
62.5	1.35	-23.9972		72.5	3.35	2.0631		57.5	2.45	4.2376
62.5	1.45	-26.3038		72.5	3.45	3.2042		57.5	2.55	6.148
62.5	1.55	-27.9799		72.5	3.55	3.8193		57.5	2.65	7.8106
62.5	1.65	-28.609		72.5	3.65	4.0114		57.5	2.75	9.4548
62.5	1.75	-28.3607		77.5	1.25	-16.7854		57.5	2.85	10.963
62.5	1.85	-27.5211		77.5	1.35	-20.2073		57.5	2.95	12.3456
62.5	1.95	-26.2331		77.5	1.45	-22.3627		57.5	3.05	13.5067
62.5	2.05	-24.5724		77.5	1.55	-23.522		57.5	3.15	14.223
62.5	2.15	-22.7676		77.5	1.65	-23.7187		62.5	0.85	-3.4659
62.5	2.25	-20.6857		77.5	1.75	-23.1902		62.5	1.25	0.7047
62.5	2.35	-18.5934		77.5	1.85	-22.5669		62.5	1.35	-1.903
62.5	2.45	-16.5838		77.5	1.95	-21.129		62.5	1.45	-4.2058
62.5	2.55	-14.6742		77.5	2.05	-19.2438		62.5	1.55	-5.7109
62.5	2.65	-12.9843		77.5	2.15	-17.1592		62.5	1.65	-6.4939
62.5	2.75	-11.0615		77.5	2.25	-15.2826		62.5	1.75	-6.6387
62.5	2.85	-9.6071		77.5	2.35	-13.2922		62.5	1.85	-5.5816
62.5	2.95	-7.9308		77.5	2.45	-11.168		62.5	1.95	-4.3087
62.5	3.05	-6.4425		77.5	2.55	-9.1165		62.5	2.05	-2.9337
62.5	3.15	-5.0129		77.5	2.65	-7.186		62.5	2.15	-1.2745
62.5	3.25	-3.7006		77.5	2.75	-5.2809		62.5	2.25	0.4939
62.5	3.35	-2.6915		77.5	2.85	-3.6819		62.5	2.35	2.4432
62.5	3.45	-1.8554		77.5	2.95	-2.0882		62.5	2.45	4.4901
62.5	3.55	-0.7068		77.5	3.05	-0.8076		62.5	2.55	6.2963
62.5	3.65	-0.5944		77.5	3.15	0.3325		62.5	2.65	8.1625
67.5	1.25	-20.9056		77.5	3.25	1.556		62.5	2.75	9.82
67.5	1.35	-24.5152		77.5	3.35	2.659		62.5	2.85	11.4124
67.5	1.45	-27.0418		77.5	3.45	3.5068		62.5	2.95	12.7609
67.5	1.55	-28.6694		77.5	3.55	4.654		62.5	3.05	13.8814
67.5	1.65	-29.0836		82.5	1.25	-18.0609		62.5	3.15	13.974
67.5	1.75	-28.8303		82.5	1.35	-20.8831		67.5	0.75	-6.5369
67.5	1.85	-27.7623		82.5	1.45	-22.9165		67.5	0.85	-3.8729
67.5	1.95	-26.4337		82.5	1.55	-24.2495		67.5	1.25	0.3337
67.5	2.05	-24.6354		82.5	1.65	-24.4872		67.5	1.35	-2.5161
67.5	2.15	-22.7464		82.5	1.75	-24.0645		67.5	1.45	-4.6891
67.5	2.25	-20.8167		82.5	1.85	-23.3499		67.5	1.55	-6.1393
67.5	2.35	-18.7383		82.5	1.95	-21.425		67.5	1.65	-6.9141
67.5	2.45	-16.6634		82.5	2.05	-19.6355		67.5	1.75	-7.0092
67.5	2.55	-14.5858		82.5	2.15	-17.7654		67.5	1.85	-5.8824
67.5	2.65	-12.7762		82.5	2.25	-15.6884		67.5	1.95	-4.3755
67.5	2.75	-10.9849		82.5	2.35	-13.3468		67.5	2.05	-2.762
67.5	2.85	-9.2182		82.5	2.45	-11.2789		67.5	2.15	-1.0125
67.5	2.95	-7.6625		82.5	2.55	-9.3847		67.5	2.25	0.7409
67.5	3.05	-6.1467		82.5	2.65	-7.4026		67.5	2.35	2.787
67.5	3.15	-4.5187		82.5	2.75	-5.7095		67.5	2.45	4.6498
67.5	3.25	-3.147		82.5	2.85	-3.8721		67.5	2.55	6.5002
67.5	3.35	-1.8778		82.5	2.95	-2.407		67.5	2.65	8.295
67.5	3.45	-1.0254		82.5	3.05	-0.7419		67.5	2.75	10.0024
67.5	3.55	0.0774		82.5	3.15	0.6037		67.5	2.85	11.8607
72.5	1.25	-22.1902		82.5	3.25	1.8666		67.5	2.95	13.1856
72.5	1.35	-24.9775		82.5	3.35	2.9892		67.5	3.05	14.2586
72.5	1.45	-27.4175		82.5	3.45	4.7675		67.5	3.15	15.1665
72.5	1.55	-28.7628		82.5	3.55	5.8693		72.5	0.85	-3.6855
72.5	1.65	-28.9731		87.5	1.25	-17.9334		72.5	1.25	-0.0132
72.5	1.75	-28.4962		87.5	1.35	-20.8836		72.5	1.35	-3.0827
72.5	1.85	-27.4912		87.5	1.45	-23.3024		72.5	1.45	-5.3796
72.5	1.95	-25.9975		87.5	1.55	-24.4169		72.5	1.55	-6.7157
72.5	2.05	-24.3869		87.5	1.65	-24.5852		72.5	1.65	-7.0595
72.5	2.15	-22.4088		87.5	1.75	-24.0832		72.5	1.75	-6.8002
72.5	2.25	-20.4973		87.5	1.85	-23.3725		72.5	1.85	-5.4632
72.5	2.35	-18.2179		87.5	1.95	-21.6316		72.5	1.95	-3.92
72.5	2.45	-16.2175		87.5	2.05	-19.721		72.5	2.05	-2.3314
72.5	2.55	-14.1855		87.5	2.15	-17.6633		72.5	2.15	-0.5163
72.5	2.65	-12.2391		87.5	2.25	-15.7097		72.5	2.25	1.3839
72.5	2.75	-10.4245		87.5	2.35	-13.3361		72.5	2.35	3.3517
72.5	2.85	-8.7213		87.5	2.45	-11.2571		72.5	2.45	5.2297
72.5	2.95	-7.04		87.5	2.55	-8.9019		72.5	2.55	7.0551
72.5	3.05	-5.4525		87.5	2.65	-7.0164		72.5	2.65	8.9576
72.5	3.15	-4.0133		87.5	2.75	-5.1364		72.5	2.75	10.7269
72.5	3.25	-2.5915		87.5	2.85	-3.2516		72.5	2.85	12.3959
72.5	3.35	-1.3646		87.5	2.95	-1.5766		72.5	2.95	13.8908
72.5	3.45	-0.0873		87.5	3.05	-0.2316		72.5	3.05	15.155
72.5	3.55	0.3383		87.5	3.15	1.0242		72.5	3.15	16.1856
72.5	3.65	0.1632		87.5	3.25	2.3352		77.5	0.75	-7.8479
77.5	1.15	-19.4901		87.5	3.35	3.7558		77.5	1.15	2.3409
77.5	1.25	-22.0389		87.5	3.45	4.6442		77.5	1.25	-0.9719
77.5	1.35	-25.279		87.5	3.55	5.4823		77.5	1.35	-3.9319
77.5	1.45	-27.6141		87.5	3.65	5.8824		77.5	1.45	-6.1276
77.5	1.55	-29.0125		92.5	1.25	-18.4658		77.5	1.55	-7.1736
77.5	1.65	-29.1646		92.5	1.35	-21.6208		77.5	1.65	-7.5163
77.5	1.75	-28.5404		92.5	1.45	-23.647		77.5	1.75	-6.7625
77.5	1.85	-27.4298		92.5	1.55	-24.5793		77.5	1.85	-5.4043
77.5	1.95	-26.1079		92.5	1.65	-24.7798		77.5	1.95	-3.9469
77.5	2.05	-24.4328		92.5	1.75	-24.2326		77.5	2.05	-2.419
77.5	2.15	-22.3757		92.5	1.85	-23.5399		77.5	2.15	-0.5037
77.5	2.25	-20.3474		92.5	1.95	-21.7541		77.5	2.25	1.445
77.5	2.35	-18.1891		92.5	2.05	-19.686		77.5	2.35	3.4851
77.5	2.45	-16.1975		92.5	2.15	-17.763		77.5	2.45	5.3018
77.5	2.55	-13.9754		92.5	2.25	-15.5517		77.5	2.55	7.2541
77.5	2.65	-11.9637		92.5	2.35	-13.2774		77.5	2.65	9.1374
77.5	2.75	-9.9938		92.5	2.45	-11.0204		77.5	2.75	11.0869
77.5	2.85	-8.3536		92.5	2.55	-8.8478		77.5	2.85	12.5412
77.5	2.95	-6.8635		92.5	2.65	-6.874		77.5	2.95	14.3041
77.5	3.05	-5.0651		92.5	2.75	-5.0978		77.5	3.05	15.2746
77.5	3.15	-3.5675		92.5	2.85	-3.1139		77.5	3.15	16.9184
77.5	3.25	-2.1208		92.5	2.95	-1.4889		82.5	0.75	-8.2077
77.5	3.35	-0.9532		92.5	3.05	-0.0117		82.5	1.15	1.2883
77.5	3.45	-0.0745		92.5	3.15	1.2565		82.5	1.25	-1.7823
77.5	3.55	0.7874		92.5	3.25	2.7377		82.5	1.35	-4.4486
82.5	1.25	-22.1989		92.5	3.35	3.8258		82.5	1.45	-6.5707
82.5	1.35	-25.6846		92.5	3.45	5.0229		82.5	1.55	-7.6335
82.5	1.45	-28.1228		92.5	3.55	6.5147		82.5	1.65	-7.7986
82.5	1.55	-29.5406		97.5	1.25	-19.0098		82.5	1.75	-7.2942
82.5	1.65	-29.7094		97.5	1.35	-21.6297		82.5	1.85	-6.0163
82.5	1.75	-29.2425		97.5	1.45	-23.9791		82.5	1.95	-4.5761
82.5	1.85	-28.2461		97.5	1.55	-25.1261		82.5	2.05	-2.992
82.5	1.95	-26.7176		97.5	1.65	-25.4218		82.5	2.15	-0.9621
82.5	2.05	-24.7253		97.5	1.75	-24.8044		82.5	2.25	0.9165
82.5	2.15	-22.78		97.5	1.85	-23.6875		82.5	2.35	3.1593
82.5	2.25	-20.7404		97.5	1.95	-22.0275		82.5	2.45	5.2614
82.5	2.35	-18.3033		97.5	2.05	-20.0597		82.5	2.55	7.4386
82.5	2.45	-16.1886		97.5	2.15	-17.9628		82.5	2.65	9.2133
82.5	2.55	-14.212		97.5	2.25	-15.5833		82.5	2.75	10.8354
82.5	2.65	-12.093		97.5	2.35	-13.4679		82.5	2.85	12.696
82.5	2.75	-10.2309		97.5	2.45	-11.1095		82.5	2.95	14.3559
82.5	2.85	-8.4585		97.5	2.55	-8.9674		82.5	3.05	16.1984
82.5	2.95	-6.6161		97.5	2.65	-6.9979		87.5	0.75	-8.0975
82.5	3.05	-4.9517		97.5	2.75	-4.9573		87.5	1.25	-1.9768
82.5	3.15	-3.723		97.5	2.85	-3.1861		87.5	1.35	-4.3938
82.5	3.25	-2.4036		97.5	2.95	-1.5094		87.5	1.45	-6.6008
82.5	3.35	-1.0543		97.5	3.05	0.0562		87.5	1.55	-7.7115
82.5	3.45	-0.152		97.5	3.15	1.5486		87.5	1.65	-7.7895
82.5	3.55	0.8295		97.5	3.25	2.8736		87.5	1.75	-7.6757
87.5	1.25	-22.1986		97.5	3.35	4.1055		87.5	1.85	-6.3304
87.5	1.35	-25.573		97.5	3.45	5.2246		87.5	1.95	-4.8354
87.5	1.45	-27.9668		97.5	3.55	7.6007		87.5	2.05	-2.8803
87.5	1.55	-29.5162		102.5	1.25	-18.4748		87.5	2.15	-0.9066
87.5	1.65	-29.913		102.5	1.35	-21.2184		87.5	2.25	1.229
87.5	1.75	-29.353		102.5	1.45	-23.7301		87.5	2.35	3.5486
87.5	1.85	-28.1668		102.5	1.55	-25.0757		87.5	2.45	5.841
87.5	1.95	-26.5077		102.5	1.65	-25.3694		87.5	2.55	7.9335
87.5	2.05	-24.9342		102.5	1.75	-24.9379		87.5	2.65	9.7141
87.5	2.15	-22.7873		102.5	1.85	-24.0191		87.5	2.75	11.2605
87.5	2.25	-20.511		102.5	1.95	-22.2327		87.5	2.85	12.9774
87.5	2.35	-18.3585		102.5	2.05	-20.0115		87.5	2.95	14.8647
87.5	2.45	-15.9891		102.5	2.15	-17.8988		87.5	3.05	16.2146
87.5	2.55	-13.7372		102.5	2.25	-15.706		92.5	0.75	-8.5861
87.5	2.65	-11.5783		102.5	2.35	-13.2864		92.5	1.15	0.911
87.5	2.75	-9.7715		102.5	2.45	-10.9584		92.5	1.25	-2.5601
87.5	2.85	-7.9015		102.5	2.55	-8.7495		92.5	1.35	-5.5227
87.5	2.95	-6.2293		102.5	2.65	-6.8319		92.5	1.45	-7.5116
87.5	3.05	-4.6628		102.5	2.75	-4.88		92.5	1.55	-8.0752
87.5	3.15	-2.9641		102.5	2.85	-2.9917		92.5	1.65	-8.2223
87.5	3.25	-1.8456		102.5	2.95	-1.2302		92.5	1.75	-8.0457
87.5	3.35	-0.6815		102.5	3.05	0.3496		92.5	1.85	-6.6511
87.5	3.45	0.155		102.5	3.15	1.966		92.5	1.95	-4.9376
87.5	3.55	0.5646		102.5	3.25	3.4242		92.5	2.05	-3.0665
92.5	1.25	-22.333		102.5	3.35	4.8077		92.5	2.15	-0.8037
92.5	1.35	-25.505		102.5	3.45	5.9619		92.5	2.25	1.3734
92.5	1.45	-28.1113		102.5	3.55	7.8602		92.5	2.35	3.6481
92.5	1.55	-29.6837		102.5	3.75	4.3564		92.5	2.45	5.8711
92.5	1.65	-29.9148		107.5	1.25	-18.2891		92.5	2.55	8.0895
92.5	1.75	-29.4053		107.5	1.35	-21.2985		92.5	2.65	9.8239
92.5	1.85	-28.2727		107.5	1.45	-23.6209		92.5	2.75	11.4644
92.5	1.95	-26.705		107.5	1.55	-24.9406		92.5	2.85	13.2408
92.5	2.05	-24.8024		107.5	1.65	-25.4436		92.5	2.95	15.1576
92.5	2.15	-22.694		107.5	1.75	-24.8344		92.5	3.05	16.7932
92.5	2.25	-20.3549		107.5	1.85	-24.0654		97.5	1.15	-0.1131
92.5	2.35	-18.042		107.5	1.95	-22.1723		97.5	1.25	-3.9376
92.5	2.45	-15.9285		107.5	2.05	-20.0345		97.5	1.35	-6.2726
92.5	2.55	-13.6824		107.5	2.15	-17.7374		97.5	1.45	-7.9094
92.5	2.65	-11.5031		107.5	2.25	-15.4441		97.5	1.55	-8.6453
92.5	2.75	-9.4558		107.5	2.35	-13.1803		97.5	1.65	-8.9359
92.5	2.85	-7.4995		107.5	2.45	-10.8921		97.5	1.75	-8.4149
92.5	2.95	-5.8479		107.5	2.55	-8.4415		97.5	1.85	-6.7257
92.5	3.05	-4.2105		107.5	2.65	-6.6553		97.5	1.95	-5.0528
92.5	3.15	-2.7329		107.5	2.75	-4.5478		97.5	2.05	-3.1224
92.5	3.25	-1.3934		107.5	2.85	-2.6018		97.5	2.15	-1.1154
92.5	3.35	-0.2997		107.5	2.95	-0.9477		97.5	2.25	1.065
92.5	3.45	0.3214		107.5	3.05	0.7535		97.5	2.35	3.1919
92.5	3.55	1.0877		107.5	3.15	2.2431		97.5	2.45	5.7699
92.5	3.65	1.0179		107.5	3.25	3.7741		97.5	2.55	7.8776
97.5	1.25	-21.4076		107.5	3.35	4.9208		97.5	2.65	9.6644
97.5	1.35	-24.7816		107.5	3.45	6.3453		97.5	2.75	11.6942
97.5	1.45	-27.7649		107.5	3.55	7.4952		97.5	2.85	13.5248
97.5	1.55	-29.4273		112.5	1.25	-16.4576		97.5	2.95	15.5124
97.5	1.65	-29.9915		112.5	1.35	-20.1544		97.5	3.05	17.1788
97.5	1.75	-29.5473		112.5	1.45	-22.8289		97.5	3.15	18.1299
97.5	1.85	-28.4711		112.5	1.55	-24.5571		102.5	1.15	-1.4054
97.5	1.95	-26.9597		112.5	1.65	-25.0944		102.5	1.25	-4.0182
97.5	2.05	-25.0746		112.5	1.75	-24.801		102.5	1.35	-6.3426
97.5	2.15	-22.8298		112.5	1.85	-23.8245		102.5	1.45	-8.1212
97.5	2.25	-20.7208		112.5	1.95	-21.7256		102.5	1.55	-9.004
97.5	2.35	-18.3097		112.5	2.05	-19.7861		102.5	1.65	-9.0836
97.5	2.45	-16.0075		112.5	2.15	-17.8727		102.5	1.75	-8.602
97.5	2.55	-13.8075		112.5	2.25	-15.4632		102.5	1.85	-7.0488
97.5	2.65	-11.7773		112.5	2.35	-13.1928		102.5	1.95	-5.187
97.5	2.75	-9.5932		112.5	2.45	-10.8484		102.5	2.05	-3.1332
97.5	2.85	-7.5999		112.5	2.55	-8.5919		102.5	2.15	-0.8639
97.5	2.95	-5.9419		112.5	2.65	-6.4493		102.5	2.25	1.3552
97.5	3.05	-4.1444		112.5	2.75	-4.584		102.5	2.35	3.6692
97.5	3.15	-2.6287		112.5	2.85	-2.6107		102.5	2.45	5.7819
97.5	3.25	-1.2693		112.5	2.95	-0.86		102.5	2.55	8.032
97.5	3.35	-0.1736		112.5	3.05	0.7571		102.5	2.65	10
97.5	3.45	1.1836		112.5	3.15	2.3617		102.5	2.75	11.8704
97.5	3.55	2.3335		112.5	3.25	3.661		102.5	2.85	13.9802
102.5	1.25	-19.2523		112.5	3.35	4.8653		102.5	2.95	15.8835
102.5	1.35	-23.6922		112.5	3.45	5.9691		102.5	3.05	17.4303
102.5	1.45	-26.8394		112.5	3.55	8.4586		102.5	3.15	18.9877
102.5	1.55	-28.8818		117.5	1.25	-15.4149		107.5	1.15	-1.0627
102.5	1.65	-29.6212		117.5	1.35	-18.7749		107.5	1.25	-4.2351
102.5	1.75	-29.1558		117.5	1.45	-21.781		107.5	1.35	-6.6801
102.5	1.85	-28.0617		117.5	1.55	-23.6925		107.5	1.45	-8.6124
102.5	1.95	-26.4284		117.5	1.65	-24.29		107.5	1.55	-9.3154
102.5	2.05	-24.6405		117.5	1.75	-24.0966		107.5	1.65	-9.3622
102.5	2.15	-22.6217		117.5	1.85	-23.2084		107.5	1.75	-8.8076
102.5	2.25	-20.4344		117.5	1.95	-21.3153		107.5	1.85	-7.2981
102.5	2.35	-18.1368		117.5	2.05	-19.3019		107.5	1.95	-5.3602
102.5	2.45	-15.6302		117.5	2.15	-17.2747		107.5	2.05	-3.2821
102.5	2.55	-13.454		117.5	2.25	-15.0585		107.5	2.15	-0.9788
102.5	2.65	-11.1631		117.5	2.35	-12.7028		107.5	2.25	1.3728
102.5	2.75	-9.0795		117.5	2.45	-10.3927		107.5	2.35	3.6389
102.5	2.85	-7.2553		117.5	2.55	-8.1778		107.5	2.45	5.9881
102.5	2.95	-5.4866		117.5	2.65	-6.0589		107.5	2.55	8.2621
102.5	3.05	-3.7775		117.5	2.75	-4.0277		107.5	2.65	10.2966
102.5	3.15	-2.2934		117.5	2.85	-2.2118		107.5	2.75	12.0401
102.5	3.25	-0.7523		117.5	2.95	-0.4373		107.5	2.85	14.077
102.5	3.35	0.4132		117.5	3.05	1.2581		107.5	2.95	15.9077
102.5	3.45	1.6651		117.5	3.15	2.6997		107.5	3.05	18.0606
102.5	3.55	4.4063		117.5	3.25	4.1577		107.5	3.15	18.3188
107.5	1.25	-17.8623		117.5	3.35	5.1488		112.5	1.15	-1.8178
107.5	1.35	-22.4251		117.5	3.45	6.0619		112.5	1.25	-4.8142
107.5	1.45	-25.7708		117.5	3.55	7.2828		112.5	1.35	-7.2146
107.5	1.55	-28.1975		122.5	1.25	-13.832		112.5	1.45	-9.1592
107.5	1.65	-29.1493		122.5	1.35	-17.1554		112.5	1.55	-10.0611
107.5	1.75	-28.8424		122.5	1.45	-20.1229		112.5	1.65	-10.1506
107.5	1.85	-27.6851		122.5	1.55	-22.4713		112.5	1.75	-9.3327
107.5	1.95	-26.0319		122.5	1.65	-23.6266		112.5	1.85	-7.6214
107.5	2.05	-24.4556		122.5	1.75	-23.5838		112.5	1.95	-5.6367
107.5	2.15	-22.3922		122.5	1.85	-22.7561		112.5	2.05	-3.4911
107.5	2.25	-20.1857		122.5	1.95	-20.898		112.5	2.15	-1.4081
107.5	2.35	-17.8497		122.5	2.05	-18.9205		112.5	2.25	1.0411
107.5	2.45	-15.4605		122.5	2.15	-16.9756		112.5	2.35	3.467
107.5	2.55	-12.9507		122.5	2.25	-14.8343		112.5	2.45	5.8235
107.5	2.65	-10.9271		122.5	2.35	-12.3734		112.5	2.55	8.0853
107.5	2.75	-8.6698		122.5	2.45	-10.0937		112.5	2.65	10.0302
107.5	2.85	-6.8433		122.5	2.55	-7.7608		112.5	2.75	12.2057
107.5	2.95	-5.1072		122.5	2.65	-5.5929		112.5	2.85	13.9136
107.5	3.05	-3.3818		122.5	2.75	-3.5914		112.5	2.95	15.9154
107.5	3.15	-1.6902		122.5	2.85	-1.7421		112.5	3.05	17.2179
107.5	3.25	-0.4929		122.5	2.95	0.1373		112.5	3.15	17.5815
107.5	3.35	1.0729		122.5	3.05	1.9549		117.5	1.25	-3.6528
107.5	3.45	2.1141		122.5	3.15	3.2656		117.5	1.35	-6.8732
107.5	3.55	3.7975		122.5	3.25	4.6934		117.5	1.45	-9.0278
112.5	1.35	-19.9294		122.5	3.35	5.6945		117.5	1.55	-10.1405
112.5	1.45	-23.8554		122.5	3.45	6.9108		117.5	1.65	-10.2194
112.5	1.55	-26.6005		122.5	3.55	8.4352		117.5	1.75	-9.3931
112.5	1.65	-28.1346		127.5	1.25	-10.0059		117.5	1.85	-7.6342
112.5	1.75	-28.1394		127.5	1.35	-14.4579		117.5	1.95	-5.5852
112.5	1.85	-27.1519		127.5	1.45	-17.7181		117.5	2.05	-3.3313
112.5	1.95	-25.7059		127.5	1.55	-20.5312		117.5	2.15	-1.0879
112.5	2.05	-24.0344		127.5	1.65	-22.2928		117.5	2.25	1.3642
112.5	2.15	-21.8531		127.5	1.75	-22.6455		117.5	2.35	3.719
112.5	2.25	-19.6522		127.5	1.85	-22.1604		117.5	2.45	6.0684
112.5	2.35	-17.1475		127.5	1.95	-20.4889		117.5	2.55	8.2488
112.5	2.45	-14.8604		127.5	2.05	-18.5474		117.5	2.65	10.3184
112.5	2.55	-12.6538		127.5	2.15	-16.4651		117.5	2.75	12.379
112.5	2.65	-10.5768		127.5	2.25	-14.1784		117.5	2.85	14.4587
112.5	2.75	-8.5203		127.5	2.35	-11.8983		117.5	2.95	16.2251
112.5	2.85	-6.5209		127.5	2.45	-9.4972		117.5	3.05	17.4809
112.5	2.95	-4.7429		127.5	2.55	-7.0611		117.5	3.15	18.7807
112.5	3.05	-2.9909		127.5	2.65	-5.0629		122.5	1.25	-3.988
112.5	3.15	-1.4676		127.5	2.75	-2.7913		122.5	1.35	-6.9241
112.5	3.25	-0.1302		127.5	2.85	-0.8846		122.5	1.45	-9.0308
112.5	3.35	1.0924		127.5	2.95	0.7638		122.5	1.55	-10.042
112.5	3.45	2.2492		127.5	3.05	2.6702		122.5	1.65	-10.1644
112.5	3.55	4.808		127.5	3.15	3.8809		122.5	1.75	-9.2552
117.5	1.35	-17.8188		127.5	3.25	5.5096		122.5	1.85	-7.4851
117.5	1.45	-22.1488		127.5	3.35	6.7107		122.5	1.95	-5.6343
117.5	1.55	-25.1909		127.5	3.45	8.0917		122.5	2.05	-3.4295
117.5	1.65	-27.0057		127.5	3.55	9.2862		122.5	2.15	-1.1536
117.5	1.75	-27.2971		132.5	1.25	-8.5521		122.5	2.25	1.3297
117.5	1.85	-26.4298		132.5	1.35	-12.4612		122.5	2.35	3.6911
117.5	1.95	-24.9303		132.5	1.45	-15.7748		122.5	2.45	6.2471
117.5	2.05	-23.0965		132.5	1.55	-18.9499		122.5	2.55	8.5096
117.5	2.15	-21.1004		132.5	1.65	-21.0716		122.5	2.65	10.6638
117.5	2.25	-18.9783		132.5	1.75	-21.7261		122.5	2.75	12.7767
117.5	2.35	-16.4948		132.5	1.85	-21.3203		122.5	2.85	14.722
117.5	2.45	-14.2341		132.5	1.95	-19.6579		122.5	2.95	16.4023
117.5	2.55	-11.6716		132.5	2.05	-17.6744		122.5	3.05	17.7091
117.5	2.65	-9.9185		132.5	2.15	-15.6088		122.5	3.15	19.5079
117.5	2.75	-7.7539		132.5	2.25	-13.3432		127.5	1.25	-1.6258
117.5	2.85	-5.7298		132.5	2.35	-11.0456		127.5	1.35	-5.426
117.5	2.95	-4.0752		132.5	2.45	-8.6519		127.5	1.45	-8.0951
117.5	3.05	-2.249		132.5	2.55	-6.1785		127.5	1.55	-9.6018
117.5	3.15	-0.7066		132.5	2.65	-4.0887		127.5	1.65	-9.9674
117.5	3.25	0.6771		132.5	2.75	-1.9904		127.5	1.75	-9.2492
117.5	3.35	1.7947		132.5	2.85	-0.0292		127.5	1.85	-7.6289
117.5	3.45	2.9057		132.5	2.95	1.5767		127.5	1.95	-5.7843
117.5	3.55	4.7714		132.5	3.05	3.2389		127.5	2.05	-3.6521
122.5	1.35	-14.2385		132.5	3.15	4.788		127.5	2.15	-1.3157
122.5	1.45	-19.262		132.5	3.25	6.3767		127.5	2.25	1.0234
122.5	1.55	-23.0657		132.5	3.35	7.6634		127.5	2.35	3.644
122.5	1.65	-25.7264		132.5	3.45	9.2145		127.5	2.45	6.0143
122.5	1.75	-26.554		132.5	3.55	10.1641		127.5	2.55	8.4884
122.5	1.85	-25.8919		137.5	1.35	-8.7926		127.5	2.65	10.6643
122.5	1.95	-24.391		137.5	1.45	-12.5808		127.5	2.75	12.7322
122.5	2.05	-22.5876		137.5	1.55	-16.3133		127.5	2.85	14.6375
122.5	2.15	-20.5939		137.5	1.65	-19.5146		127.5	2.95	16.4916
122.5	2.25	-18.3654		137.5	1.75	-20.8109		127.5	3.05	17.6355
122.5	2.35	-16.0638		137.5	1.85	-20.7993		127.5	3.15	18.2617
122.5	2.45	-13.4439		137.5	1.95	-19.2426		132.5	1.25	0.1508
122.5	2.55	-11.2112		137.5	2.05	-17.3835		132.5	1.35	-4.1513
122.5	2.65	-9.2093		137.5	2.15	-14.9678		132.5	1.45	-6.9623
122.5	2.75	-7.2104		137.5	2.25	-12.7729		132.5	1.55	-8.5843
122.5	2.85	-5.0965		137.5	2.35	-10.4054		132.5	1.65	-9.2721
122.5	2.95	-3.3505		137.5	2.45	-8.0864		132.5	1.75	-8.6845
122.5	3.05	-1.6604		137.5	2.55	-5.8051		132.5	1.85	-7.2352
122.5	3.15	-0.1999		137.5	2.65	-3.4157		132.5	1.95	-5.3531
122.5	3.25	1.5262		137.5	2.75	-1.423		132.5	2.05	-2.996
122.5	3.35	2.465		137.5	2.85	0.4491		132.5	2.15	-0.7986
122.5	3.45	3.4223		137.5	2.95	2.429		132.5	2.25	1.5891
122.5	3.55	4.0269		137.5	3.05	4.1351		132.5	2.35	4.0495
127.5	1.35	-11.1628		137.5	3.15	5.7708		132.5	2.45	6.3512
127.5	1.45	-16.6037		137.5	3.25	7.077		132.5	2.55	8.8118
127.5	1.55	-21.0042		137.5	3.35	8.5645		132.5	2.65	11.1133
127.5	1.65	-23.9999		137.5	3.45	9.8103		132.5	2.75	13.1959
127.5	1.75	-25.4777		137.5	3.55	11.2199		132.5	2.85	15.2414
127.5	1.85	-25.4245		142.5	1.45	-9.4433		132.5	2.95	16.8807
127.5	1.95	-24.1773		142.5	1.55	-14.3555		132.5	3.05	18.4567
127.5	2.05	-22.2921		142.5	1.65	-17.9538		132.5	3.15	20.2556
127.5	2.15	-20.1045		142.5	1.75	-19.7472		137.5	1.25	0.9929
127.5	2.25	-17.8401		142.5	1.85	-20.0244		137.5	1.35	-2.3233
127.5	2.35	-15.2316		142.5	1.95	-19.0597		137.5	1.45	-5.1906
127.5	2.45	-12.6018		142.5	2.05	-17.111		137.5	1.55	-7.5384
127.5	2.55	-10.3451		142.5	2.15	-14.8257		137.5	1.65	-8.5629
127.5	2.65	-8.4408		142.5	2.25	-12.4401		137.5	1.75	-8.5236
127.5	2.75	-6.3726		142.5	2.35	-9.9639		137.5	1.85	-6.8283
127.5	2.85	-4.46		142.5	2.45	-7.5088		137.5	1.95	-4.87
127.5	2.95	-2.7421		142.5	2.55	-4.86		137.5	2.05	-2.7926
127.5	3.05	-1.1549		142.5	2.65	-2.648		137.5	2.15	-0.3436
127.5	3.15	0.6412		142.5	2.75	-0.596		137.5	2.25	1.9331
127.5	3.25	2.0094		142.5	2.85	1.3077		137.5	2.35	4.4037
127.5	3.35	3.6001		142.5	2.95	3.2757		137.5	2.45	6.8782
127.5	3.45	4.8095		142.5	3.05	4.8819		137.5	2.55	9.3501
127.5	3.55	6.0878		142.5	3.15	6.6452		137.5	2.65	11.5345
132.5	1.45	-14.1413		142.5	3.25	8.0949		137.5	2.75	13.5319
132.5	1.55	-18.8961		142.5	3.35	9.8027		137.5	2.85	15.5599
132.5	1.65	-22.5327		142.5	3.45	11.0291		137.5	2.95	17.5079
132.5	1.75	-24.3844		142.5	3.55	12.6687		137.5	3.05	18.528
132.5	1.85	-24.6376		142.5	4.25	15.2081		137.5	3.15	20.327
132.5	1.95	-23.6362		142.5	4.35	16.4966		137.5	3.25	18.6483
132.5	2.05	-21.9397		142.5	4.45	17.0446		142.5	1.25	5.0005
132.5	2.15	-19.6588		142.5	4.65	18.0247		142.5	1.35	0.7196
132.5	2.25	-16.999		142.5	4.75	17.7485		142.5	1.45	-2.9602
132.5	2.35	-14.4987		142.5	4.95	19.0178		142.5	1.55	-5.7847
132.5	2.45	-12.0235		142.5	5.15	19.4		142.5	1.65	-7.5308
132.5	2.55	-9.6599		142.5	5.25	19.5475		142.5	1.75	-8.0209
132.5	2.65	-7.5305		142.5	5.35	19.0011		142.5	1.85	-6.689
132.5	2.75	-5.3615		142.5	5.45	19.1324		142.5	1.95	-4.8745
132.5	2.85	-3.3371		142.5	5.65	19.0061		142.5	2.05	-2.7316
132.5	2.95	-1.5452		142.5	5.75	20.263		142.5	2.15	-0.2875
132.5	3.05	0.1915		142.5	5.85	19.3296		142.5	2.25	2.1838
132.5	3.15	1.6219		142.5	5.95	19.9294		142.5	2.35	4.4677
132.5	3.25	3.3189		142.5	6.05	19.7152		142.5	2.45	6.9707
132.5	3.35	4.82		142.5	6.15	20.336		142.5	2.55	9.4163
132.5	3.45	6.1337		142.5	6.25	21.2389		142.5	2.65	11.7673
132.5	3.55	6.591		142.5	6.75	21.2119		142.5	2.75	13.8978
132.5	3.65	6.7038		142.5	6.85	22.4612		142.5	2.85	15.8252
137.5	1.45	-9.9893		142.5	6.95	22.5396		142.5	2.95	17.4463
137.5	1.55	-16.12		142.5	7.05	22.3134		142.5	3.05	18.6211
137.5	1.65	-20.6184		147.5	1.45	-6.8776		147.5	1.35	2.7644
137.5	1.75	-23.2984		147.5	1.55	-12.3114		147.5	1.45	-1.0404
137.5	1.85	-23.8968		147.5	1.65	-16.2818		147.5	1.55	-4.1174
137.5	1.95	-23.1522		147.5	1.75	-18.5048		147.5	1.65	-6.2823
137.5	2.05	-21.5108		147.5	1.85	-19.032		147.5	1.75	-7.1882
137.5	2.15	-19.2101		147.5	1.95	-18.2622		147.5	1.85	-6.1547
137.5	2.25	-16.9624		147.5	2.05	-16.5275		147.5	1.95	-4.433
137.5	2.35	-14.2883		147.5	2.15	-14.2268		147.5	2.05	-2.2232
137.5	2.45	-11.6444		147.5	2.25	-11.8098		147.5	2.15	0.375
137.5	2.55	-9.1518		147.5	2.35	-9.4044		147.5	2.25	2.6748
137.5	2.65	-6.9542		147.5	2.45	-6.747		147.5	2.35	5.1474
137.5	2.75	-4.5082		147.5	2.55	-4.1408		147.5	2.45	7.5384
137.5	2.85	-2.4827		147.5	2.65	-1.6221		147.5	2.55	10.0933
137.5	2.95	-0.7329		147.5	2.75	0.6573		147.5	2.65	12.3811
137.5	3.05	1.0046		147.5	2.85	2.4372		147.5	2.75	14.5728
137.5	3.15	2.9356		147.5	2.95	4.3586		147.5	2.85	16.6628
137.5	3.25	3.9978		147.5	3.05	6.1718		147.5	2.95	18.4058
137.5	3.35	5.5465		147.5	3.15	7.9825		147.5	3.05	20.348
137.5	3.45	6.8022		147.5	3.25	9.5498		147.5	3.15	20.2012
137.5	3.55	7.4647		147.5	3.35	11.0592		152.5	1.35	6.0071
137.5	5.05	8.0306		147.5	3.45	12.3033		152.5	1.45	2.0498
142.5	1.45	-7.5758		147.5	3.55	13.0139		152.5	1.55	-1.8137
142.5	1.55	-13.472		147.5	3.65	14.0579		152.5	1.65	-4.8029
142.5	1.65	-18.5693		147.5	3.75	15.0216		152.5	1.75	-6.3838
142.5	1.75	-21.8048		147.5	3.85	16.3505		152.5	1.85	-5.652
142.5	1.85	-22.9702		147.5	3.95	17.2743		152.5	1.95	-4.1697
142.5	1.95	-22.4879		147.5	4.05	17.7679		152.5	2.05	-2.0801
142.5	2.05	-20.9803		147.5	4.15	17.9443		152.5	2.15	0.3549
142.5	2.15	-19.0155		147.5	4.25	18.1036		152.5	2.25	2.9819
142.5	2.25	-16.6407		147.5	4.35	19.2296		152.5	2.35	5.4956
142.5	2.35	-13.911		147.5	4.45	19.1898		152.5	2.45	8.0382
142.5	2.45	-11.2037		147.5	4.55	19.3168		152.5	2.55	10.4687
142.5	2.55	-8.5982		147.5	4.65	20.1159		152.5	2.65	12.6501
142.5	2.65	-6.0701		147.5	4.75	20.076		152.5	2.75	15.1436
142.5	2.75	-3.8835		147.5	4.85	20.2274		152.5	2.85	17.1921
142.5	2.85	-1.6333		147.5	4.95	20.527		152.5	2.95	18.8598
142.5	2.95	0.3395		147.5	5.05	20.9216		152.5	3.05	20.5739
142.5	3.05	1.9268		147.5	5.15	21.1034		152.5	3.15	21.6799
142.5	3.15	3.8161		147.5	5.25	21.0277		157.5	1.35	10.0223
142.5	3.25	5.4347		147.5	5.35	21.6388		157.5	1.45	4.5704
142.5	3.35	6.7888		147.5	5.45	22.0885		157.5	1.55	0.2342
142.5	3.45	7.9229		147.5	5.55	21.6708		157.5	1.65	-3.2766
142.5	3.55	9.0723		147.5	5.65	21.7391		157.5	1.75	-5.1782
142.5	4.05	9.6201		147.5	5.75	22.0797		157.5	1.85	-5.2506
142.5	4.15	10.2607		147.5	5.85	22.5194		157.5	1.95	-4.033
142.5	4.35	10.5205		147.5	5.95	22.2909		157.5	2.05	-2.0518
142.5	4.45	12.2769		147.5	6.05	22.7584		157.5	2.15	0.3324
142.5	4.55	12.8812		147.5	6.15	22.6635		157.5	2.25	2.8954
142.5	4.75	13.0414		147.5	6.25	23.0964		157.5	2.35	5.4092
142.5	4.85	12.8851		147.5	6.35	23.4612		157.5	2.45	8.0283
142.5	5.05	13.2265		147.5	6.45	24.0795		157.5	2.55	10.6295
142.5	5.15	14.4677		147.5	6.55	23.6481		157.5	2.65	13.0424
142.5	5.25	14.6054		147.5	6.65	23.7429		157.5	2.75	15.6101
142.5	5.35	14.7621		147.5	6.75	24.2106		157.5	2.85	17.773
142.5	5.55	15.0745		147.5	6.85	24.2387		157.5	2.95	19.2784
142.5	5.65	15.2197		147.5	6.95	24.4396		157.5	3.05	21.095
142.5	5.75	14.678		147.5	7.05	24.784		157.5	3.15	22.0471
142.5	5.85	14.8132		147.5	7.15	24.5157		162.5	1.45	8.0128
142.5	5.95	15.6517		147.5	7.25	24.0808		162.5	1.55	2.1705
142.5	6.05	15.1017		152.5	1.45	-2.702		162.5	1.65	-1.7136
142.5	6.25	16.1455		152.5	1.55	-9.105		162.5	1.75	-3.9845
142.5	6.35	16.3579		152.5	1.65	-13.9646		162.5	1.85	-4.4081
142.5	6.45	16.5519		152.5	1.75	-17.2042		162.5	1.95	-3.2899
142.5	6.65	16.2679		152.5	1.85	-18.1575		162.5	2.05	-1.6052
142.5	6.75	17.1784		152.5	1.95	-17.7273		162.5	2.15	0.6299
142.5	6.95	16.7767		152.5	2.05	-16.0711		162.5	2.25	3.3546
142.5	7.05	16.5662		152.5	2.15	-13.8608		162.5	2.35	5.971
147.5	1.55	-11.2713		152.5	2.25	-11.406		162.5	2.45	8.4956
147.5	1.65	-16.7485		152.5	2.35	-8.9501		162.5	2.55	11.1107
147.5	1.75	-20.3968		152.5	2.45	-6.2733		162.5	2.65	13.7193
147.5	1.85	-21.8862		152.5	2.55	-3.7169		162.5	2.75	16.1696
147.5	1.95	-21.7158		152.5	2.65	-1.2073		162.5	2.85	18.414
147.5	2.05	-20.2592		152.5	2.75	1.0827		162.5	2.95	20.1985
147.5	2.15	-18.2897		152.5	2.85	3.2091		162.5	3.05	21.7602
147.5	2.25	-15.9355		152.5	2.95	5.2729		167.5	1.55	5.464
147.5	2.35	-13.3081		152.5	3.05	7.0011		167.5	1.65	0.4792
147.5	2.45	-10.5994		152.5	3.15	8.8258		167.5	1.75	-2.6503
147.5	2.55	-7.8921		152.5	3.25	10.5352		167.5	1.85	-3.7349
147.5	2.65	-5.3373		152.5	3.35	12.1319		167.5	1.95	-2.9732
147.5	2.75	-3.0386		152.5	3.45	13.3758		167.5	2.05	-1.3165
147.5	2.85	-0.7125		152.5	3.55	14.6911		167.5	2.15	0.8769
147.5	2.95	1.4878		152.5	3.65	15.8618		167.5	2.25	3.6187
147.5	3.05	3.4171		152.5	3.75	16.9468		167.5	2.35	6.1492
147.5	3.15	5.2505		152.5	3.85	17.8684		167.5	2.45	8.9037
147.5	3.25	6.6968		152.5	3.95	18.512		167.5	2.55	11.4867
147.5	3.35	8.1469		152.5	4.05	18.9261		167.5	2.65	14.0749
147.5	3.45	9.3798		152.5	4.15	19.7494		167.5	2.75	16.6903
147.5	3.55	9.5304		152.5	4.25	20.004		167.5	2.85	18.9459
147.5	3.65	10.2291		152.5	4.35	20.6549		167.5	2.95	20.8861
147.5	3.75	10.1835		152.5	4.45	20.9666		167.5	3.05	22.6756
147.5	3.85	11.4267		152.5	4.55	21.3205		172.5	1.55	8.3457
147.5	3.95	11.8486		152.5	4.65	21.8001		172.5	1.65	2.6236
147.5	4.05	12.1707		152.5	4.75	22.1602		172.5	1.75	-1.1963
147.5	4.15	12.6572		152.5	4.85	22.4355		172.5	1.85	-2.8795
147.5	4.25	12.8307		152.5	4.95	22.8063		172.5	1.95	-2.4754
147.5	4.35	13.2874		152.5	5.05	23.1401		172.5	2.05	-1.2072
147.5	4.45	13.7016		152.5	5.15	23.1309		172.5	2.15	0.8807
147.5	4.55	14.3614		152.5	5.25	23.2661		172.5	2.25	3.4078
147.5	4.65	14.9085		152.5	5.35	23.4189		172.5	2.35	6.1362
147.5	4.75	15.3361		152.5	5.45	23.588		172.5	2.45	9.0235
147.5	4.85	15.8004		152.5	5.55	23.8745		172.5	2.55	11.7587
147.5	4.95	15.9558		152.5	5.65	23.8931		172.5	2.65	14.4641
147.5	5.05	16.6526		152.5	5.75	24.0384		172.5	2.75	17.0664
147.5	5.15	16.6129		152.5	5.85	24.1971		172.5	2.85	19.6747
147.5	5.25	16.5054		152.5	5.95	24.5597		172.5	2.95	21.7411
147.5	5.35	16.7066		152.5	6.05	24.7283		172.5	3.05	23.4137
147.5	5.45	16.8116		152.5	6.15	24.7416		177.5	1.55	10.5592
147.5	5.55	16.9746		152.5	6.25	25.1684		177.5	1.65	4.4358
147.5	5.65	16.923		152.5	6.35	25.4226		177.5	1.75	0.1178
147.5	5.75	17.0745		152.5	6.45	25.5753		177.5	1.85	-2.0475
147.5	5.85	17.5462		152.5	6.55	25.8228		177.5	1.95	-1.7516
147.5	5.95	17.8541		152.5	6.65	25.9035		177.5	2.05	-0.5904
147.5	6.05	17.94		152.5	6.75	26.3607		177.5	2.15	1.4736
147.5	6.15	17.7802		152.5	6.85	26.4613		177.5	2.25	3.8953
147.5	6.25	17.8138		152.5	6.95	26.6245		177.5	2.35	6.5957
147.5	6.35	18.2154		152.5	7.05	26.6259		177.5	2.45	9.5262
147.5	6.45	18.543		152.5	7.15	26.5248		177.5	2.55	12.3945
147.5	6.55	18.6602		152.5	7.25	26.3534		177.5	2.65	15.2127
147.5	6.65	19.224		157.5	1.55	-6.098		177.5	2.75	18.0335
147.5	6.75	19.3808		157.5	1.65	-11.8843		177.5	2.85	20.453
147.5	6.85	19.8278		157.5	1.75	-15.5		177.5	2.95	23.0381
147.5	6.95	19.615		157.5	1.85	-17.1116		177.5	3.05	25.6018
147.5	7.05	19.5868		157.5	1.95	-17.0443		177.5	3.15	24.7623
147.5	7.15	19.6196		157.5	2.05	-15.4986		182.5	1.55	13.6573
147.5	7.25	18.6257		157.5	2.15	-13.5295		182.5	1.65	6.328
152.5	1.55	-8.0483		157.5	2.25	-10.9747		182.5	1.75	1.5177
152.5	1.65	-14.2984		157.5	2.35	-8.4179		182.5	1.85	-0.906
152.5	1.75	-18.6075		157.5	2.45	-5.8577		182.5	1.95	-1.3099
152.5	1.85	-20.8393		157.5	2.55	-3.2623		182.5	2.05	-0.1413
152.5	1.95	-21.0605		157.5	2.65	-0.6955		182.5	2.15	1.7912
152.5	2.05	-19.8812		157.5	2.75	1.9206		182.5	2.25	4.1996
152.5	2.15	-17.8371		157.5	2.85	4.2465		182.5	2.35	6.8917
152.5	2.25	-15.5178		157.5	2.95	6.3902		182.5	2.45	9.8123
152.5	2.35	-12.9538		157.5	3.05	8.3287		182.5	2.55	12.7473
152.5	2.45	-10.2072		157.5	3.15	10.1988		182.5	2.65	15.6441
152.5	2.55	-7.6393		157.5	3.25	12.1696		182.5	2.75	18.6915
152.5	2.65	-5.0089		157.5	3.35	13.8151		182.5	2.85	21.0957
152.5	2.75	-2.4189		157.5	3.45	14.822		182.5	2.95	23.921
152.5	2.85	0.0419		157.5	3.55	16.2423		187.5	1.55	15.1677
152.5	2.95	2.373		157.5	3.65	17.4003		187.5	1.65	8.2959
152.5	3.05	4.4797		157.5	3.75	18.4719		187.5	1.75	3.0227
152.5	3.15	6.2943		157.5	3.85	19.3185		187.5	1.85	0.1125
152.5	3.25	7.7188		157.5	3.95	20.0334		187.5	1.95	-0.6627
152.5	3.35	8.9025		157.5	4.05	20.4879		187.5	2.05	0.1573
152.5	3.45	9.8098		157.5	4.15	21.0361		187.5	2.15	1.8783
152.5	3.55	10.5097		157.5	4.25	21.6314		187.5	2.25	4.2591
152.5	3.65	11.5012		157.5	4.35	22.2845		187.5	2.35	7.0576
152.5	3.75	12.1492		157.5	4.45	22.8217		187.5	2.45	9.9407
152.5	3.85	12.8725		157.5	4.55	23.3704		187.5	2.55	13.0077
152.5	3.95	13.3117		157.5	4.65	23.7947		187.5	2.65	15.9485
152.5	4.05	13.7976		157.5	4.75	24.2623		187.5	2.75	19.0211
152.5	4.15	14.2054		157.5	4.85	24.6781		187.5	2.85	22.1019
152.5	4.25	14.8451		157.5	4.95	24.8176		187.5	2.95	24.2492
152.5	4.35	15.4275		157.5	5.05	25.0829		192.5	1.65	9.7934
152.5	4.45	16.0016		157.5	5.15	25.1717		192.5	1.75	4.2381
152.5	4.55	16.6763		157.5	5.25	25.4461		192.5	1.85	0.9498
152.5	4.65	17.0884		157.5	5.35	25.4813		192.5	1.95	0.087
152.5	4.75	17.5981		157.5	5.45	25.6483		192.5	2.05	0.7708
152.5	4.85	17.7854		157.5	5.55	25.7622		192.5	2.15	2.3167
152.5	4.95	18.0071		157.5	5.65	25.8917		192.5	2.25	4.8161
152.5	5.05	18.2932		157.5	5.75	26.0006		192.5	2.35	7.6288
152.5	5.15	18.4202		157.5	5.85	26.1922		192.5	2.45	10.551
152.5	5.25	18.6055		157.5	5.95	26.3491		192.5	2.55	13.6397
152.5	5.35	18.6256		157.5	6.05	26.5043		192.5	2.65	17.0678
152.5	5.45	18.8796		157.5	6.15	26.7969		192.5	2.75	20.2208
152.5	5.55	19.0193		157.5	6.25	26.958		192.5	2.85	23.0535
152.5	5.65	19.1568		157.5	6.35	27.2417		192.5	2.95	25.6808
152.5	5.75	19.249		157.5	6.45	27.4354		192.5	3.05	27.2896
152.5	5.85	19.3699		157.5	6.55	27.6954		197.5	1.65	12.1555
152.5	5.95	19.6198		157.5	6.65	27.9192		197.5	1.75	5.8922
152.5	6.05	19.6235		157.5	6.75	28.0976		197.5	1.85	1.8455
152.5	6.15	19.8342		157.5	6.85	28.284		197.5	1.95	0.5591
152.5	6.25	20.0451		157.5	6.95	28.3543		197.5	2.05	1.0064
152.5	6.35	20.358		157.5	7.05	28.6218		197.5	2.15	2.608
152.5	6.45	20.4589		157.5	7.15	28.4679		197.5	2.25	5.0119
152.5	6.55	20.7849		157.5	7.25	28.5056		197.5	2.35	7.7766
152.5	6.65	20.9135		157.5	7.35	28.5511		197.5	2.45	10.874
152.5	6.75	21.2032		162.5	1.55	-4.0898		197.5	2.55	14.0355
152.5	6.85	21.3332		162.5	1.65	-9.915		197.5	2.65	17.4573
152.5	6.95	21.3843		162.5	1.75	-13.9982		197.5	2.75	20.6369
152.5	7.05	21.6528		162.5	1.85	-15.9895		197.5	2.85	23.8082
152.5	7.15	21.6045		162.5	1.95	-16.1765		197.5	2.95	26.6596
152.5	7.25	21.8916		162.5	2.05	-14.7955		202.5	1.65	14.7769
152.5	7.35	20.9817		162.5	2.15	-12.8532		202.5	1.75	7.641
157.5	1.55	-4.5364		162.5	2.25	-10.435		202.5	1.85	3.1643
157.5	1.65	-11.8621		162.5	2.35	-7.8472		202.5	1.95	1.1545
157.5	1.75	-16.8975		162.5	2.45	-5.1221		202.5	2.05	1.3236
157.5	1.85	-19.5055		162.5	2.55	-2.435		202.5	2.15	2.4856
157.5	1.95	-20.0786		162.5	2.65	0.1922		202.5	2.25	4.8456
157.5	2.05	-19.177		162.5	2.75	2.8983		202.5	2.35	7.6351
157.5	2.15	-17.3952		162.5	2.85	5.3405		202.5	2.45	10.7179
157.5	2.25	-15.1837		162.5	2.95	7.6795		202.5	2.55	14.3255
157.5	2.35	-12.6614		162.5	3.05	9.704		202.5	2.65	17.6902
157.5	2.45	-9.9117		162.5	3.15	11.8512		202.5	2.75	20.9376
157.5	2.55	-7.2126		162.5	3.25	13.8244		202.5	2.85	23.9315
157.5	2.65	-4.6224		162.5	3.35	15.1813		202.5	2.95	26.9832
157.5	2.75	-1.8566		162.5	3.45	16.1794		202.5	3.05	30.6515
157.5	2.85	0.8801		162.5	3.55	17.6385		202.5	3.15	32.6029
157.5	2.95	3.7183		162.5	3.65	18.8293		202.5	3.25	34.544
157.5	3.05	5.817		162.5	3.75	19.8916		202.5	3.35	36.4511
157.5	3.15	7.5676		162.5	3.85	20.6694		202.5	3.45	39.7658
157.5	3.25	9.1701		162.5	3.95	21.2886		202.5	3.55	40.4736
157.5	3.35	10.1147		162.5	4.05	21.8811		202.5	3.65	41.8998
157.5	3.45	11.006		162.5	4.15	22.5146		202.5	3.75	43.3339
157.5	3.55	11.801		162.5	4.25	23.3217		202.5	3.85	45.0009
157.5	3.65	12.8137		162.5	4.35	23.794		202.5	3.95	46.0567
157.5	3.75	13.5374		162.5	4.45	24.4027		202.5	4.05	48.0476
157.5	3.85	14.3206		162.5	4.55	25.3414		202.5	4.15	48.6445
157.5	3.95	14.9568		162.5	4.65	25.9865		202.5	4.25	50.4246
157.5	4.05	15.3167		162.5	4.75	26.2756		207.5	1.65	16.6517
157.5	4.15	16.0055		162.5	4.85	26.5782		207.5	1.75	9.2669
157.5	4.25	16.6504		162.5	4.95	26.5803		207.5	1.85	4.232
157.5	4.35	17.3471		162.5	5.05	26.8135		207.5	1.95	1.8279
157.5	4.45	18.1351		162.5	5.15	26.942		207.5	2.05	1.7924
157.5	4.55	18.7651		162.5	5.25	27.2131		207.5	2.15	2.8543
157.5	4.65	19.3307		162.5	5.35	27.2141		207.5	2.25	4.9091
157.5	4.75	19.7699		162.5	5.45	27.2826		207.5	2.35	7.8301
157.5	4.85	19.8279		162.5	5.55	27.4083		207.5	2.45	11.1107
157.5	4.95	19.9126		162.5	5.65	27.5742		207.5	2.55	14.699
157.5	5.05	20.0479		162.5	5.75	27.7301		207.5	2.65	18.191
157.5	5.15	20.2201		162.5	5.85	27.971		207.5	2.75	21.6961
157.5	5.25	20.3353		162.5	5.95	28.1212		207.5	2.85	25.2158
157.5	5.35	20.4993		162.5	6.05	28.3114		207.5	2.95	29.7686
157.5	5.45	20.6906		162.5	6.15	28.6491		207.5	3.05	32.6517
157.5	5.55	20.8732		162.5	6.25	28.7106		207.5	3.15	34.4802
157.5	5.65	20.9797		162.5	6.35	28.8182		207.5	3.25	36.7464
157.5	5.75	21.182		162.5	6.45	29.176		207.5	3.35	38.8656
157.5	5.85	21.3497		162.5	6.55	29.4352		207.5	3.45	40.8893
157.5	5.95	21.4157		162.5	6.65	29.5001		207.5	3.55	42.264
157.5	6.05	21.5251		162.5	6.75	29.8487		207.5	3.65	43.6869
157.5	6.15	21.6684		162.5	6.85	29.9266		207.5	3.75	45.1998
157.5	6.25	21.8325		162.5	6.95	30.2167		207.5	3.85	46.726
157.5	6.35	22.2436		162.5	7.05	30.1827		207.5	3.95	48.3768
157.5	6.45	22.2603		162.5	7.15	30.1004		207.5	4.05	49.8484
157.5	6.55	22.3955		162.5	7.25	31.0337		207.5	4.15	51.6876
157.5	6.65	22.7328		162.5	7.35	29.9005		207.5	4.25	53.0623
157.5	6.75	22.9855		167.5	1.55	-0.0164		207.5	4.35	54.6188
157.5	6.85	23.1368		167.5	1.65	-7.4343		212.5	1.65	19.17
157.5	6.95	23.293		167.5	1.75	-12.1555		212.5	1.75	10.8988
157.5	7.05	23.4619		167.5	1.85	-14.7112		212.5	1.85	5.2675
157.5	7.15	23.9947		167.5	1.95	-15.391		212.5	1.95	2.6482
157.5	7.25	24.2295		167.5	2.05	-14.2386		212.5	2.05	2.0559
162.5	1.55	-1.9193		167.5	2.15	-12.4664		212.5	2.15	2.9673
162.5	1.65	-9.753		167.5	2.25	-10.085		212.5	2.25	5.0819
162.5	1.75	-15.137		167.5	2.35	-7.5159		212.5	2.35	7.8691
162.5	1.85	-18.1848		167.5	2.45	-4.6375		212.5	2.45	11.1434
162.5	1.95	-18.8661		167.5	2.55	-2.018		212.5	2.55	14.7369
162.5	2.05	-18.2692		167.5	2.65	0.735		212.5	2.65	18.4538
162.5	2.15	-16.6816		167.5	2.75	3.718		212.5	2.75	22.4095
162.5	2.25	-14.4372		167.5	2.85	6.2148		212.5	2.85	26.7685
162.5	2.35	-11.8521		167.5	2.95	8.717		212.5	2.95	30.8168
162.5	2.45	-9.1835		167.5	3.05	10.9729		212.5	3.05	33.8219
162.5	2.55	-6.472		167.5	3.15	13.1468		212.5	3.15	35.9695
162.5	2.65	-3.6995		167.5	3.25	14.7345		212.5	3.25	38.1308
162.5	2.75	-0.7443		167.5	3.35	16.1011		212.5	3.35	40.2306
162.5	2.85	2.1482		167.5	3.45	17.287		212.5	3.45	42.2457
162.5	2.95	4.954		167.5	3.55	18.6412		212.5	3.55	43.8481
162.5	3.05	7.3171		167.5	3.65	19.8266		212.5	3.65	45.3537
162.5	3.15	8.9952		167.5	3.75	20.933		212.5	3.75	46.9605
162.5	3.25	10.4667		167.5	3.85	21.8038		212.5	3.85	48.6301
162.5	3.35	11.4882		167.5	3.95	22.6131		212.5	3.95	50.2582
162.5	3.45	12.3853		167.5	4.05	23.2793		212.5	4.05	51.9567
162.5	3.55	13.2313		167.5	4.15	24.1217		212.5	4.15	54.0025
162.5	3.65	14.0421		167.5	4.25	24.9903		212.5	4.25	55.2621
162.5	3.75	14.9212		167.5	4.35	25.8483		212.5	4.35	56.863
162.5	3.85	15.6973		167.5	4.45	26.5307		217.5	1.65	21.8337
162.5	3.95	16.2354		167.5	4.55	27.4352		217.5	1.75	12.6975
162.5	4.05	16.9079		167.5	4.65	27.8627		217.5	1.85	6.5816
162.5	4.15	17.3817		167.5	4.75	28.297		217.5	1.95	3.3147
162.5	4.25	18.3928		167.5	4.85	28.4241		217.5	2.05	2.3872
162.5	4.35	19.2734		167.5	4.95	28.5421		217.5	2.15	3.0602
162.5	4.45	20.0725		167.5	5.05	28.5303		217.5	2.25	5.1113
162.5	4.55	20.8766		167.5	5.15	28.6215		217.5	2.35	7.8904
162.5	4.65	21.3062		167.5	5.25	28.6509		217.5	2.45	11.2385
162.5	4.75	21.4804		167.5	5.35	28.8032		217.5	2.55	14.8937
162.5	4.85	21.5518		167.5	5.45	28.9882		217.5	2.65	18.6348
162.5	4.95	21.8507		167.5	5.55	29.156		217.5	2.75	22.8794
162.5	5.05	21.8221		167.5	5.65	29.35		217.5	2.85	27.3836
162.5	5.15	21.9082		167.5	5.75	29.2599		217.5	2.95	31.8096
162.5	5.25	21.9315		167.5	5.85	29.5461		217.5	3.05	34.5332
162.5	5.35	22.241		167.5	5.95	29.7367		217.5	3.15	36.6779
162.5	5.45	22.3914		167.5	6.05	29.9019		217.5	3.25	38.9498
162.5	5.55	22.4768		167.5	6.15	30.2461		217.5	3.35	41.2564
162.5	5.65	22.6773		167.5	6.25	30.3815		217.5	3.45	43.1535
162.5	5.75	22.8594		167.5	6.35	30.5959		217.5	3.55	44.9127
162.5	5.85	22.9119		167.5	6.45	30.8302		217.5	3.65	46.6437
162.5	5.95	23.0394		167.5	6.55	31.0465		217.5	3.75	48.3316
162.5	6.05	23.2151		167.5	6.65	31.1964		217.5	3.85	49.9518
162.5	6.15	23.4063		167.5	6.75	31.509		217.5	3.95	51.9994
162.5	6.25	23.5173		167.5	6.85	31.6009		217.5	4.05	53.8082
162.5	6.35	23.8597		167.5	6.95	31.7056		217.5	4.15	55.6133
162.5	6.45	23.9942		167.5	7.05	31.9139		217.5	4.25	57.8531
162.5	6.55	24.1468		167.5	7.15	31.8877		222.5	1.75	14.5152
162.5	6.65	24.3996		167.5	7.25	32.1925		222.5	1.85	7.8572
162.5	6.75	24.528		167.5	7.35	31.4648		222.5	1.95	3.7732
162.5	6.85	24.7766		172.5	1.55	3.0783		222.5	2.05	2.4429
162.5	6.95	25.0504		172.5	1.65	-5.3076		222.5	2.15	2.9716
162.5	7.05	25.0921		172.5	1.75	-10.3976		222.5	2.25	4.7639
162.5	7.15	25.5421		172.5	1.85	-13.3428		222.5	2.35	7.531
162.5	7.25	25.9951		172.5	1.95	-14.3001		222.5	2.45	10.8481
167.5	1.55	0.4856		172.5	2.05	-13.5434		222.5	2.55	14.6428
167.5	1.65	-6.5389		172.5	2.15	-11.8038		222.5	2.65	18.54
167.5	1.75	-12.5605		172.5	2.25	-9.564		222.5	2.75	22.5582
167.5	1.85	-16.4698		172.5	2.35	-6.6778		222.5	2.85	26.9382
167.5	1.95	-17.8722		172.5	2.45	-4.0397		222.5	2.95	31.6335
167.5	2.05	-17.5783		172.5	2.55	-1.0293		222.5	3.05	34.4404
167.5	2.15	-16.0683		172.5	2.65	1.7744		222.5	3.15	37.0776
167.5	2.25	-13.7839		172.5	2.75	4.615		222.5	3.25	39.2405
167.5	2.35	-11.2908		172.5	2.85	7.5276		222.5	3.35	41.5512
167.5	2.45	-8.5423		172.5	2.95	10.549		222.5	3.45	44.0995
167.5	2.55	-5.8187		172.5	3.05	12.8417		222.5	3.55	45.4121
167.5	2.65	-2.9311		172.5	3.15	14.6486		222.5	3.65	47.1747
167.5	2.75	0.1555		172.5	3.25	16.0321		222.5	3.75	48.7628
167.5	2.85	3.1244		172.5	3.35	17.5238		222.5	3.85	51.1188
167.5	2.95	6.0308		172.5	3.45	18.7561		222.5	3.95	52.6126
167.5	3.05	8.6009		172.5	3.55	19.9117		222.5	4.05	54.824
167.5	3.15	10.1285		172.5	3.65	21.209		222.5	4.15	56.6433
167.5	3.25	11.5216		172.5	3.75	22.2635		222.5	4.25	57.4463
167.5	3.35	12.5411		172.5	3.85	23.1572		222.5	4.35	57.9919
167.5	3.45	13.5475		172.5	3.95	24.0645		227.5	1.75	16.2807
167.5	3.55	14.204		172.5	4.05	24.9132		227.5	1.85	8.8424
167.5	3.65	15.2501		172.5	4.15	25.9917		227.5	1.95	4.3288
167.5	3.75	16.013		172.5	4.25	26.8623		227.5	2.05	2.5241
167.5	3.85	16.7805		172.5	4.35	27.8874		227.5	2.15	2.7187
167.5	3.95	17.6196		172.5	4.45	28.9142		227.5	2.25	4.3158
167.5	4.05	18.2574		172.5	4.55	29.5715		227.5	2.35	7.003
167.5	4.15	19.0045		172.5	4.65	29.9733		227.5	2.45	10.5685
167.5	4.25	20.0194		172.5	4.75	30.2515		227.5	2.55	14.5232
167.5	4.35	21.2395		172.5	4.85	30.271		227.5	2.65	18.1135
167.5	4.45	22.1502		172.5	4.95	30.2685		227.5	2.75	22.5609
167.5	4.55	22.8872		172.5	5.05	30.5579		227.5	2.85	27.545
167.5	4.65	23.3157		172.5	5.15	30.4532		227.5	2.95	32.3963
167.5	4.75	23.3643		172.5	5.25	30.42		227.5	3.05	35.0015
167.5	4.85	23.5623		172.5	5.35	30.6511		227.5	3.15	37.99
167.5	4.95	23.5063		172.5	5.45	30.7378		227.5	3.25	40.0308
167.5	5.05	23.4543		172.5	5.55	30.8046		227.5	3.35	42.574
167.5	5.15	23.4171		172.5	5.65	30.8826		227.5	3.45	44.5023
167.5	5.25	23.5787		172.5	5.75	31.2739		227.5	3.55	46.5236
167.5	5.35	23.7564		172.5	5.85	31.4131		227.5	3.65	48.1874
167.5	5.45	23.9617		172.5	5.95	31.7204		227.5	3.75	50.3351
167.5	5.55	24.1975		172.5	6.05	31.8531		227.5	3.85	52.1727
167.5	5.65	24.2332		172.5	6.15	31.9715		227.5	3.95	54.4386
167.5	5.75	24.4886		172.5	6.25	32.0486		227.5	4.05	56.6266
167.5	5.85	24.4428		172.5	6.35	32.5397		227.5	4.15	57.6389
167.5	5.95	24.6339		172.5	6.45	32.5735		227.5	4.25	58.9147
167.5	6.05	25.1011		172.5	6.55	32.9179		227.5	4.35	59.6839
167.5	6.15	25.0668		172.5	6.65	32.9617		232.5	1.75	18.3699
167.5	6.25	25.2773		172.5	6.75	33.2589		232.5	1.85	10.3244
167.5	6.35	25.5007		172.5	6.85	33.4929		232.5	1.95	5.0138
167.5	6.45	25.6398		172.5	6.95	33.622		232.5	2.05	2.6973
167.5	6.55	25.9917		172.5	7.05	33.6632		232.5	2.15	2.5927
167.5	6.65	26.0255		172.5	7.15	33.9611		232.5	2.25	3.8885
167.5	6.75	26.4143		172.5	7.25	33.5909		232.5	2.35	6.4262
167.5	6.85	26.5154		177.5	1.65	-3.1422		232.5	2.45	9.9087
167.5	6.95	26.7811		177.5	1.75	-8.6203		232.5	2.55	13.7891
167.5	7.05	26.6743		177.5	1.85	-12.0466		232.5	2.65	17.8273
167.5	7.15	26.8895		177.5	1.95	-13.1814		232.5	2.75	22.5502
167.5	7.35	26.5118		177.5	2.05	-12.7448		232.5	2.85	27.5771
172.5	1.65	-3.6854		177.5	2.15	-11.0909		232.5	2.95	31.8871
172.5	1.75	-10.4216		177.5	2.25	-8.6969		232.5	3.05	35.0644
172.5	1.85	-14.6843		177.5	2.35	-6.0271		232.5	3.15	37.7813
172.5	1.95	-16.5225		177.5	2.45	-3.2045		232.5	3.25	40.2559
172.5	2.05	-16.4091		177.5	2.55	-0.4006		232.5	3.35	42.5037
172.5	2.15	-15.2066		177.5	2.65	2.7802		232.5	3.45	44.5
172.5	2.25	-13.1083		177.5	2.75	5.7803		232.5	3.55	46.3082
172.5	2.35	-10.5734		177.5	2.85	8.7606		232.5	3.65	48.5033
172.5	2.45	-7.7839		177.5	2.95	11.7558		232.5	3.75	50.4192
172.5	2.55	-4.885		177.5	3.05	14.47		232.5	3.85	52.6847
172.5	2.65	-1.8313		177.5	3.15	15.8477		232.5	3.95	54.8708
172.5	2.75	1.4137		177.5	3.25	17.4707		232.5	4.05	56.9582
172.5	2.85	4.5224		177.5	3.35	18.721		232.5	4.15	58.8415
172.5	2.95	7.7202		177.5	3.45	19.9603		232.5	4.25	59.6573
172.5	3.05	10.1762		177.5	3.55	21.3375		232.5	4.35	60.1168
172.5	3.15	11.4914		177.5	3.65	22.4346		232.5	4.45	59.54
172.5	3.25	12.626		177.5	3.75	23.5846		237.5	1.75	21.0495
172.5	3.35	13.8861		177.5	3.85	24.5063		237.5	1.85	11.8754
172.5	3.45	14.8147		177.5	3.95	25.33		237.5	1.95	5.723
172.5	3.55	15.5631		177.5	4.05	26.4354		237.5	2.05	2.4193
172.5	3.65	16.5385		177.5	4.15	27.5654		237.5	2.15	1.9956
172.5	3.75	17.469		177.5	4.25	28.7009		237.5	2.25	3.0419
172.5	3.85	18.2571		177.5	4.35	29.9674		237.5	2.35	5.3867
172.5	3.95	19.2147		177.5	4.45	30.7122		237.5	2.45	8.6946
172.5	4.05	19.9483		177.5	4.55	31.4935		237.5	2.55	12.4792
172.5	4.15	21.0285		177.5	4.65	31.8481		237.5	2.65	16.5248
172.5	4.25	22.1141		177.5	4.75	32.0174		237.5	2.75	21.2653
172.5	4.35	23.3741		177.5	4.85	31.9497		237.5	2.85	26.3975
172.5	4.45	24.5346		177.5	4.95	31.9517		237.5	2.95	30.6583
172.5	4.55	24.9522		177.5	5.05	32.1263		237.5	3.05	33.5589
172.5	4.65	25.3134		177.5	5.15	32.1166		237.5	3.15	36.3665
172.5	4.75	25.342		177.5	5.25	32.12		237.5	3.25	38.7332
172.5	4.85	25.379		177.5	5.35	32.1932		237.5	3.35	41.1299
172.5	4.95	25.315		177.5	5.45	32.4215		237.5	3.45	42.9915
172.5	5.05	25.236		177.5	5.55	32.5455		237.5	3.55	44.9274
172.5	5.15	25.2765		177.5	5.65	32.5655		237.5	3.65	46.8263
172.5	5.25	25.48		177.5	5.75	32.9594		237.5	3.75	48.814
172.5	5.35	25.5242		177.5	5.85	33.1727		237.5	3.85	51.1614
172.5	5.45	25.6546		177.5	5.95	33.4243		237.5	3.95	53.4857
172.5	5.55	25.9402		177.5	6.05	33.5798		237.5	4.05	55.8958
172.5	5.65	26.144		177.5	6.15	33.6285		237.5	4.15	57.4007
172.5	5.75	26.3854		177.5	6.25	33.7344		237.5	4.25	57.9643
172.5	5.85	26.4481		177.5	6.35	34.1335		237.5	4.35	59.2688
172.5	5.95	26.7045		177.5	6.45	34.3918		242.5	1.75	22.7257
172.5	6.05	26.8541		177.5	6.55	34.5877		242.5	1.85	13.0326
172.5	6.15	26.9464		177.5	6.65	34.7196		242.5	1.95	6.4248
172.5	6.25	27.2746		177.5	6.75	34.9693		242.5	2.05	2.5279
172.5	6.35	27.403		177.5	6.85	35.2221		242.5	2.15	1.3546
172.5	6.45	27.5399		177.5	6.95	35.1645		242.5	2.25	1.9736
172.5	6.55	27.7621		177.5	7.05	35.4245		242.5	2.35	4.054
172.5	6.65	27.9078		177.5	7.15	35.5384		242.5	2.45	7.0933
172.5	6.75	28.2546		177.5	7.25	35.377		242.5	2.55	10.5769
172.5	6.85	28.5483		182.5	1.65	-0.116		242.5	2.65	14.6445
172.5	6.95	28.6384		182.5	1.75	-6.412		242.5	2.75	19.322
172.5	7.05	28.6346		182.5	1.85	-10.6069		242.5	2.85	24.4008
172.5	7.15	28.9436		182.5	1.95	-12.316		242.5	2.95	28.6869
172.5	7.25	29.2881		182.5	2.05	-12.0478		242.5	3.05	31.1887
177.5	1.65	-1.3531		182.5	2.15	-10.6432		242.5	3.15	33.6544
177.5	1.75	-8.4456		182.5	2.25	-8.3239		242.5	3.25	35.9499
177.5	1.85	-13.1453		182.5	2.35	-5.6802		242.5	3.35	38.148
177.5	1.95	-15.211		182.5	2.45	-2.6841		242.5	3.45	40.1347
177.5	2.05	-15.4446		182.5	2.55	0.1345		242.5	3.55	41.788
177.5	2.15	-14.3143		182.5	2.65	3.2195		242.5	3.65	43.7199
177.5	2.25	-12.3058		182.5	2.75	6.5943		242.5	3.75	45.7437
177.5	2.35	-9.6991		182.5	2.85	9.721		242.5	3.85	47.9255
177.5	2.45	-6.89		182.5	2.95	13.069		242.5	3.95	50.1524
177.5	2.55	-3.9285		182.5	3.05	15.1112		242.5	4.05	52.3802
177.5	2.65	-0.7954		182.5	3.15	16.9897		242.5	4.15	53.5465
177.5	2.75	2.4275		182.5	3.25	18.4637		242.5	4.25	54.074
177.5	2.85	6.068		182.5	3.35	19.8738		242.5	4.35	54.2737
177.5	2.95	8.9249		182.5	3.45	21.1704		242.5	4.45	55.7799
177.5	3.05	11.4582		182.5	3.55	22.4465		242.5	4.55	54.8514
177.5	3.15	12.7859		182.5	3.65	23.7183		242.5	4.85	55.7853
177.5	3.25	14.2338		182.5	3.75	25.1226		242.5	5.35	55.986
177.5	3.35	15.2916		182.5	3.85	25.8853		242.5	5.85	56.9268
177.5	3.45	16.0258		182.5	3.95	26.8543		242.5	6.05	56.7766
177.5	3.55	17.0465		182.5	4.05	27.9152		242.5	6.25	58.116
177.5	3.65	17.8511		182.5	4.15	29.2289		242.5	7.05	59.7189
177.5	3.75	18.7303		182.5	4.25	30.5673		242.5	7.55	60.0821
177.5	3.85	19.7099		182.5	4.35	32.1761		242.5	7.85	59.5042
177.5	3.95	20.9111		182.5	4.45	32.8852		242.5	8.65	60.818
177.5	4.05	21.6857		182.5	4.55	33.3779		242.5	8.75	60.9599
177.5	4.15	22.8689		182.5	4.65	33.4433		242.5	8.95	61.2826
177.5	4.25	24.147		182.5	4.75	33.6033		242.5	9.05	61.4467
177.5	4.35	25.3546		182.5	4.85	33.6642		242.5	9.15	61.5602
177.5	4.45	26.4773		182.5	4.95	33.8499		247.5	1.85	15.0091
177.5	4.55	27.1124		182.5	5.05	33.6013		247.5	1.95	7.1445
177.5	4.65	26.9885		182.5	5.15	33.8196		247.5	2.05	2.5662
177.5	4.75	27.0506		182.5	5.25	33.8101		247.5	2.15	0.7923
177.5	4.85	26.9991		182.5	5.35	33.9593		247.5	2.25	1.0288
177.5	4.95	26.9163		182.5	5.45	34.1919		247.5	2.35	2.759
177.5	5.05	26.8264		182.5	5.55	34.4113		247.5	2.45	5.5501
177.5	5.15	27.0511		182.5	5.65	34.5025		247.5	2.55	8.8329
177.5	5.25	27.1473		182.5	5.75	34.5773		247.5	2.65	12.8606
177.5	5.35	27.2321		182.5	5.85	34.8065		247.5	2.75	17.5763
177.5	5.45	27.4614		182.5	5.95	34.9796		247.5	2.85	22.6635
177.5	5.55	27.5864		182.5	6.05	35.1249		247.5	2.95	26.5506
177.5	5.65	27.948		182.5	6.15	35.5049		247.5	3.05	29.0931
177.5	5.75	28.2057		182.5	6.25	35.7921		247.5	3.15	31.1702
177.5	5.85	28.1826		182.5	6.35	35.7282		247.5	3.25	32.8827
177.5	5.95	28.3461		182.5	6.45	36.1525		247.5	3.35	34.829
177.5	6.05	28.5411		182.5	6.55	36.3128		247.5	3.45	36.3753
177.5	6.15	28.7025		182.5	6.65	36.5448		247.5	3.55	38.023
177.5	6.25	28.8302		182.5	6.75	36.8144		247.5	3.65	39.6065
177.5	6.35	29.1899		182.5	6.85	36.8929		247.5	3.75	41.3705
177.5	6.45	29.3527		182.5	6.95	37.2105		247.5	3.85	43.4707
177.5	6.55	29.5324		182.5	7.05	37.3939		247.5	3.95	45.8734
177.5	6.65	29.9056		182.5	7.15	37.3008		247.5	4.05	47.8206
177.5	6.75	29.9581		182.5	7.25	37.7139		247.5	4.15	49.2527
177.5	6.85	30.2949		182.5	7.35	36.2932		247.5	4.25	50.3115
177.5	6.95	30.4801		187.5	1.65	2.3553		247.5	4.35	50.6839
177.5	7.05	30.7559		187.5	1.75	-4.4449		247.5	4.45	51.2748
177.5	7.15	30.7539		187.5	1.85	-8.9232		247.5	4.55	51.6773
177.5	7.25	31.3942		187.5	1.95	-11.069		247.5	4.65	52.4515
182.5	1.65	2.0379		187.5	2.05	-11.2981		247.5	4.75	52.1928
182.5	1.75	-5.9158		187.5	2.15	-9.9629		247.5	4.85	52.1285
182.5	1.85	-11.049		187.5	2.25	-7.8017		247.5	4.95	52.4313
182.5	1.95	-13.769		187.5	2.35	-5.1734		247.5	5.05	52.0978
182.5	2.05	-14.4179		187.5	2.45	-2.1641		247.5	5.15	51.9381
182.5	2.15	-13.6166		187.5	2.55	0.9209		247.5	5.25	52.9696
182.5	2.25	-11.5408		187.5	2.65	3.9435		247.5	5.35	52.7812
182.5	2.35	-9.0671		187.5	2.75	7.4198		247.5	5.45	53.7903
182.5	2.45	-6.2269		187.5	2.85	10.8808		247.5	5.55	53.1306
182.5	2.55	-3.2501		187.5	2.95	14.2322		247.5	5.65	54.563
182.5	2.65	0.1097		187.5	3.05	16.8174		247.5	5.75	54.0724
182.5	2.75	3.5234		187.5	3.15	18.9405		247.5	5.85	53.0288
182.5	2.85	7.0233		187.5	3.25	20.0772		247.5	5.95	53.8427
182.5	2.95	9.8583		187.5	3.35	21.4248		247.5	6.05	53.9083
182.5	3.05	11.8639		187.5	3.45	22.643		247.5	6.15	54.3483
182.5	3.15	13.5745		187.5	3.55	24.0472		247.5	6.25	54.4592
182.5	3.25	15.1071		187.5	3.65	25.3123		247.5	6.35	54.876
182.5	3.35	16.297		187.5	3.75	26.6218		247.5	6.45	55.8431
182.5	3.45	17.3669		187.5	3.85	27.6933		247.5	6.55	55.6418
182.5	3.55	18.2486		187.5	3.95	28.7845		247.5	6.65	55.7358
182.5	3.65	19.3559		187.5	4.05	29.8297		247.5	6.75	56.5172
182.5	3.75	20.1424		187.5	4.15	31.2776		247.5	6.85	56.3131
182.5	3.85	21.1534		187.5	4.25	32.9378		247.5	6.95	56.4219
182.5	3.95	22.2174		187.5	4.35	34.3527		247.5	7.05	57.0737
182.5	4.05	23.5193		187.5	4.45	35.041		247.5	7.15	56.9459
182.5	4.15	24.945		187.5	4.55	35.2476		247.5	7.25	56.4361
182.5	4.25	26.2501		187.5	4.65	35.2651		247.5	7.35	56.4051
182.5	4.35	27.7405		187.5	4.75	35.4985		247.5	7.45	56.1281
182.5	4.45	28.3532		187.5	4.85	35.5465		247.5	7.55	56.4253
182.5	4.55	29.0227		187.5	4.95	35.6632		247.5	7.65	56.4704
182.5	4.65	28.8818		187.5	5.05	35.6373		247.5	7.75	56.425
182.5	4.75	28.7832		187.5	5.15	35.5225		247.5	7.85	56.5406
182.5	4.85	28.7869		187.5	5.25	35.699		247.5	7.95	56.5683
182.5	4.95	28.8106		187.5	5.35	35.8669		247.5	8.05	56.3778
182.5	5.05	28.8628		187.5	5.45	36.0892		247.5	8.15	57.1512
182.5	5.15	28.7626		187.5	5.55	36.2628		247.5	8.25	56.8701
182.5	5.25	29.1036		187.5	5.65	36.3943		247.5	8.35	56.7698
182.5	5.35	29.1753		187.5	5.75	36.4364		247.5	8.45	56.9418
182.5	5.45	29.3615		187.5	5.85	36.6477		247.5	8.55	56.9596
182.5	5.55	29.5023		187.5	5.95	36.9607		247.5	8.65	57.0742
182.5	5.65	29.6258		187.5	6.05	37.2248		247.5	8.75	57.136
182.5	5.75	29.9327		187.5	6.15	37.3675		247.5	8.85	57.6522
182.5	5.85	30.2069		187.5	6.25	37.6914		247.5	8.95	56.9327
182.5	5.95	30.3855		187.5	6.35	37.9106		247.5	9.05	58.5783
182.5	6.05	30.3889		187.5	6.45	38.0184		247.5	9.15	58.1041
182.5	6.15	30.5511		187.5	6.55	38.2585		247.5	9.25	58.4829
182.5	6.25	30.8106		187.5	6.65	38.5744		247.5	9.35	59.2091
182.5	6.35	31.1099		187.5	6.75	38.7056		252.5	1.85	16.5076
182.5	6.45	31.1826		187.5	6.85	38.9633		252.5	1.95	8.069
182.5	6.55	31.6254		187.5	6.95	39.1407		252.5	2.05	2.4849
182.5	6.65	31.8159		187.5	7.05	39.407		252.5	2.15	-0.1877
182.5	6.75	32.0325		187.5	7.15	39.1367		252.5	2.25	-0.2791
182.5	6.85	32.1098		187.5	7.25	39.5781		252.5	2.35	1.1781
182.5	6.95	32.409		187.5	7.35	38.6681		252.5	2.45	3.8015
182.5	7.05	32.4571		192.5	1.65	4.7391		252.5	2.55	6.9205
182.5	7.15	32.4454		192.5	1.75	-2.4537		252.5	2.65	10.675
182.5	7.25	32.5864		192.5	1.85	-7.4176		252.5	2.75	15.0246
182.5	7.35	32.2643		192.5	1.95	-9.9414		252.5	2.85	19.9787
187.5	1.65	5.8686		192.5	2.05	-10.318		252.5	2.95	23.8271
187.5	1.75	-3.6001		192.5	2.15	-9.2152		252.5	3.05	26.0013
187.5	1.85	-9.1977		192.5	2.25	-7.1521		252.5	3.15	28.0349
187.5	1.95	-12.2787		192.5	2.35	-4.4516		252.5	3.25	29.9064
187.5	2.05	-13.1976		192.5	2.45	-1.4434		252.5	3.35	31.5785
187.5	2.15	-12.5624		192.5	2.55	1.7451		252.5	3.45	33.0024
187.5	2.25	-10.3848		192.5	2.65	4.96		252.5	3.55	34.3767
187.5	2.35	-7.9353		192.5	2.75	8.4099		252.5	3.65	35.9038
187.5	2.45	-5.0626		192.5	2.85	12.0381		252.5	3.75	37.4986
187.5	2.55	-2.0539		192.5	2.95	15.6526		252.5	3.85	39.5302
187.5	2.65	1.2776		192.5	3.05	18.4107		252.5	3.95	41.7785
187.5	2.75	4.8669		192.5	3.15	20.038		252.5	4.05	43.8032
187.5	2.85	8.2535		192.5	3.25	21.6129		252.5	4.15	45.2207
187.5	2.95	10.9256		192.5	3.35	22.5572		252.5	4.25	46.0584
187.5	3.05	12.7808		192.5	3.45	23.9987		252.5	4.35	46.6806
187.5	3.15	14.7641		192.5	3.55	25.4091		252.5	4.45	46.7949
187.5	3.25	16.5405		192.5	3.65	26.7394		252.5	4.55	47.042
187.5	3.35	17.9942		192.5	3.75	28.0074		252.5	4.65	47.3578
187.5	3.45	19.0716		192.5	3.85	29.1988		252.5	4.75	47.6209
187.5	3.55	19.8768		192.5	3.95	30.2546		252.5	4.85	47.6519
187.5	3.65	20.9017		192.5	4.05	31.6103		252.5	4.95	47.4497
187.5	3.75	21.7565		192.5	4.15	33.2197		252.5	5.05	47.4032
187.5	3.85	22.9872		192.5	4.25	34.7917		252.5	5.15	47.3218
187.5	3.95	23.9778		192.5	4.35	36.5315		252.5	5.25	47.4865
187.5	4.05	25.5429		192.5	4.45	36.7958		252.5	5.35	47.8026
187.5	4.15	27.1543		192.5	4.55	37.123		252.5	5.45	47.8386
187.5	4.25	28.863		192.5	4.65	36.893		252.5	5.55	48.1893
187.5	4.35	29.9345		192.5	4.75	37.0551		252.5	5.65	48.2386
187.5	4.45	30.5425		192.5	4.85	37.139		252.5	5.75	48.6369
187.5	4.55	30.9449		192.5	4.95	37.2496		252.5	5.85	48.4316
187.5	4.65	30.8825		192.5	5.05	37.3657		252.5	5.95	48.9736
187.5	4.75	30.9066		192.5	5.15	37.406		252.5	6.05	49.1605
187.5	4.85	30.8171		192.5	5.25	37.4189		252.5	6.15	49.4428
187.5	4.95	30.8056		192.5	5.35	37.5877		252.5	6.25	49.9573
187.5	5.05	30.7781		192.5	5.45	37.8094		252.5	6.35	50.1835
187.5	5.15	30.9015		192.5	5.55	37.9766		252.5	6.45	50.5281
187.5	5.25	31.0009		192.5	5.65	38.1018		252.5	6.55	50.7492
187.5	5.35	31.1402		192.5	5.75	38.2348		252.5	6.65	50.9609
187.5	5.45	31.417		192.5	5.85	38.4086		252.5	6.75	50.9454
187.5	5.55	31.5739		192.5	5.95	38.7503		252.5	6.85	51.3468
187.5	5.65	31.8001		192.5	6.05	38.9467		252.5	6.95	51.1227
187.5	5.75	32.1575		192.5	6.15	39.1821		252.5	7.05	51.4205
187.5	5.85	32.2951		192.5	6.25	39.3416		252.5	7.15	51.5949
187.5	5.95	32.4852		192.5	6.35	39.6312		252.5	7.25	51.6157
187.5	6.05	32.4908		192.5	6.45	40.0326		252.5	7.35	51.605
187.5	6.15	32.7939		192.5	6.55	40.0851		252.5	7.45	51.7607
187.5	6.25	32.8867		192.5	6.65	40.3797		252.5	7.55	51.8511
187.5	6.35	33.1666		192.5	6.75	40.5997		252.5	7.65	51.9438
187.5	6.45	33.3877		192.5	6.85	40.7994		252.5	7.75	51.9977
187.5	6.55	33.6964		192.5	6.95	41.1312		252.5	7.85	51.9781
187.5	6.65	33.9385		192.5	7.05	41.1127		252.5	7.95	51.8738
187.5	6.75	34.0519		192.5	7.15	41.3863		252.5	8.05	51.7456
187.5	6.85	34.2398		192.5	7.25	41.2835		252.5	8.15	52.1134
187.5	6.95	34.4833		192.5	8.35	33.1834		252.5	8.25	52.189
187.5	7.05	34.5317		197.5	1.65	8.0124		252.5	8.35	52.1726
187.5	7.15	34.9082		197.5	1.75	-0.0075		252.5	8.45	52.1214
187.5	7.25	35.2454		197.5	1.85	-5.511		252.5	8.55	52.3418
187.5	7.35	34.672		197.5	1.95	-8.6348		252.5	8.65	52.314
192.5	1.75	-1.2504		197.5	2.05	-9.7641		252.5	8.75	52.4297
192.5	1.85	-7.4778		197.5	2.15	-8.6225		252.5	8.85	52.6777
192.5	1.95	-10.8409		197.5	2.25	-6.7061		252.5	8.95	52.7524
192.5	2.05	-11.9847		197.5	2.35	-3.969		252.5	9.05	52.9078
192.5	2.15	-11.5679		197.5	2.45	-0.941		252.5	9.15	53.2192
192.5	2.25	-9.7118		197.5	2.55	2.2391		252.5	9.25	53.6625
192.5	2.35	-7.0081		197.5	2.65	5.5924		252.5	9.35	53.747
192.5	2.45	-3.9813		197.5	2.75	9.3855		252.5	9.45	53.9059
192.5	2.55	-1.0128		197.5	2.85	13.236		257.5	1.85	18.0732
192.5	2.65	2.4299		197.5	2.95	16.8998		257.5	1.95	9.0326
192.5	2.75	6.1105		197.5	3.05	19.6109		257.5	2.05	2.7696
192.5	2.85	9.6146		197.5	3.15	21.5075		257.5	2.15	-0.883
192.5	2.95	12.0517		197.5	3.25	22.5448		257.5	2.25	-1.7739
192.5	3.05	14.2001		197.5	3.35	23.865		257.5	2.35	-0.7465
192.5	3.15	16.0106		197.5	3.45	25.1543		257.5	2.45	1.3764
192.5	3.25	17.9257		197.5	3.55	26.4455		257.5	2.55	4.4553
192.5	3.35	19.4282		197.5	3.65	27.6521		257.5	2.65	7.9259
192.5	3.45	20.5113		197.5	3.75	29.1533		257.5	2.75	12.2589
192.5	3.55	21.3297		197.5	3.85	30.5172		257.5	2.85	16.8555
192.5	3.65	22.3491		197.5	3.95	31.8711		257.5	2.95	20.3425
192.5	3.75	23.4892		197.5	4.05	33.5146		257.5	3.05	22.4909
192.5	3.85	24.6617		197.5	4.15	35.3395		257.5	3.15	24.456
192.5	3.95	25.962		197.5	4.25	36.9572		257.5	3.25	26.2897
192.5	4.05	27.476		197.5	4.35	38.306		257.5	3.35	27.6706
192.5	4.15	29.335		197.5	4.45	38.7247		257.5	3.45	29.0711
192.5	4.25	30.9185		197.5	4.55	38.8998		257.5	3.55	30.3664
192.5	4.35	32.3946		197.5	4.65	38.8424		257.5	3.65	31.7013
192.5	4.45	32.7927		197.5	4.75	38.8663		257.5	3.75	33.45
192.5	4.55	33.1394		197.5	4.85	38.8183		257.5	3.85	35.4147
192.5	4.65	32.9513		197.5	4.95	39.1559		257.5	3.95	37.4597
192.5	4.75	32.6007		197.5	5.05	39.1417		257.5	4.05	39.5916
192.5	4.85	32.5056		197.5	5.15	39.289		257.5	4.15	40.6291
192.5	4.95	32.709		197.5	5.25	39.3969		257.5	4.25	41.357
192.5	5.05	32.6774		197.5	5.35	39.674		257.5	4.35	41.8695
192.5	5.15	32.8339		197.5	5.45	39.7463		257.5	4.45	42.1648
192.5	5.25	32.9927		197.5	5.55	39.9163		257.5	4.55	42.3655
192.5	5.35	33.1344		197.5	5.65	40.0598		257.5	4.65	42.532
192.5	5.45	33.3284		197.5	5.75	40.2944		257.5	4.75	42.611
192.5	5.55	33.3344		197.5	5.85	40.4949		257.5	4.85	42.6162
192.5	5.65	33.6548		197.5	5.95	40.6885		257.5	4.95	42.6079
192.5	5.75	33.9373		197.5	6.05	40.9156		257.5	5.05	42.4309
192.5	5.85	34.3218		197.5	6.15	41.1985		257.5	5.15	42.5295
192.5	5.95	34.2831		197.5	6.25	41.451		257.5	5.25	42.4363
192.5	6.05	34.4983		197.5	6.35	41.7307		257.5	5.35	42.7604
192.5	6.15	34.7012		197.5	6.45	42.163		257.5	5.45	42.9752
192.5	6.25	34.9472		197.5	6.55	42.2801		257.5	5.55	43.1484
192.5	6.35	35.1553		197.5	6.65	42.5599		257.5	5.65	43.357
192.5	6.45	35.4432		197.5	6.75	42.7145		257.5	5.75	43.455
192.5	6.55	35.7181		197.5	6.85	42.9438		257.5	5.85	43.7327
192.5	6.65	35.935		197.5	6.95	43.2835		257.5	5.95	43.8513
192.5	6.75	36.2004		197.5	7.05	43.1937		257.5	6.05	44.2239
192.5	6.85	36.2046		197.5	7.15	43.2978		257.5	6.15	44.5997
192.5	6.95	36.5788		197.5	7.25	43.1743		257.5	6.25	44.8974
192.5	7.05	36.6777		197.5	7.35	42.5198		257.5	6.35	45.2505
192.5	7.15	36.5249		197.5	7.55	40.6559		257.5	6.45	45.5461
192.5	7.25	36.6902		197.5	8.05	40.6804		257.5	6.55	45.8634
192.5	8.35	29.6157		197.5	8.55	40.8018		257.5	6.65	46.1023
197.5	1.75	1.7585		197.5	8.65	40.8642		257.5	6.75	46.2129
197.5	1.85	-5.0209		197.5	9.15	41.1787		257.5	6.85	46.405
197.5	1.95	-9.1115		202.5	1.65	11.5224		257.5	6.95	46.4222
197.5	2.05	-10.9152		202.5	1.75	2.4006		257.5	7.05	46.4175
197.5	2.15	-10.7829		202.5	1.85	-3.5436		257.5	7.15	46.5387
197.5	2.25	-8.9663		202.5	1.95	-7.0055		257.5	7.25	46.6773
197.5	2.35	-6.3829		202.5	2.05	-8.3379		257.5	7.35	46.7277
197.5	2.45	-3.2872		202.5	2.15	-7.8451		257.5	7.45	46.8216
197.5	2.55	-0.1034		202.5	2.25	-6.0399		257.5	7.55	46.7968
197.5	2.65	3.3275		202.5	2.35	-3.5952		257.5	7.65	46.8007
197.5	2.75	7.4281		202.5	2.45	-0.369		257.5	7.75	47.0074
197.5	2.85	10.9536		202.5	2.55	3.1221		257.5	7.85	46.8928
197.5	2.95	13.093		202.5	2.65	6.6317		257.5	7.95	46.8771
197.5	3.05	15.0792		202.5	2.75	10.523		257.5	8.05	47.0003
197.5	3.15	16.8948		202.5	2.85	15.1025		257.5	8.15	46.9989
197.5	3.25	18.9733		202.5	2.95	18.9764		257.5	8.25	47.1995
197.5	3.35	20.4054		202.5	3.05	20.8744		257.5	8.35	47.2647
197.5	3.45	21.512		202.5	3.15	22.6693		257.5	8.45	47.2722
197.5	3.55	22.8928		202.5	3.25	24.4459		257.5	8.55	47.3991
197.5	3.65	23.844		202.5	3.35	25.6095		257.5	8.65	47.5526
197.5	3.75	25.1944		202.5	3.45	26.5794		257.5	8.75	47.7246
197.5	3.85	26.3591		202.5	3.55	27.764		257.5	8.85	47.7759
197.5	3.95	27.6784		202.5	3.65	29.3619		257.5	8.95	48.0645
197.5	4.05	29.3775		202.5	3.75	30.8449		257.5	9.05	48.2638
197.5	4.15	31.2645		202.5	3.85	32.3909		257.5	9.15	48.3561
197.5	4.25	33.3294		202.5	3.95	33.958		257.5	9.25	48.443
197.5	4.35	35.1208		202.5	4.05	35.5218		257.5	9.35	48.6823
197.5	4.45	35.3537		202.5	4.15	37.5342		257.5	9.45	48.7446
197.5	4.55	35.0341		202.5	4.25	39.1528		262.5	1.85	20.9687
197.5	4.65	34.897		202.5	4.35	40.1904		262.5	1.95	10.7623
197.5	4.75	34.5746		202.5	4.45	40.8585		262.5	2.05	3.3047
197.5	4.85	34.6022		202.5	4.55	40.9476		262.5	2.15	-1.585
197.5	4.95	34.6149		202.5	4.65	40.8534		262.5	2.25	-2.9347
197.5	5.05	34.5604		202.5	4.75	40.7932		262.5	2.35	-2.3901
197.5	5.15	34.6351		202.5	4.85	40.9272		262.5	2.45	-0.3922
197.5	5.25	34.7333		202.5	4.95	41.0517		262.5	2.55	2.2442
197.5	5.35	35.2252		202.5	5.05	41.2783		262.5	2.65	5.8257
197.5	5.45	35.4098		202.5	5.15	41.3542		262.5	2.75	10.089
197.5	5.55	35.5737		202.5	5.25	41.4926		262.5	2.85	14.2816
197.5	5.65	35.7354		202.5	5.35	41.7451		262.5	2.95	16.7446
197.5	5.75	35.9432		202.5	5.45	41.8453		262.5	3.05	18.7523
197.5	5.85	36.3		202.5	5.55	41.9935		262.5	3.15	20.2489
197.5	5.95	36.6111		202.5	5.65	42.2005		262.5	3.25	22.0848
197.5	6.05	36.7038		202.5	5.75	42.4746		262.5	3.35	23.6833
197.5	6.15	36.9146		202.5	5.85	42.6312		262.5	3.45	24.8808
197.5	6.25	37.2383		202.5	5.95	42.7566		262.5	3.55	25.949
197.5	6.35	37.6043		202.5	6.05	43.141		262.5	3.65	27.2542
197.5	6.45	37.8483		202.5	6.15	43.4529		262.5	3.75	28.8408
197.5	6.55	37.8552		202.5	6.25	43.7127		262.5	3.85	30.7265
197.5	6.65	38.2247		202.5	6.35	43.9626		262.5	3.95	32.8648
197.5	6.75	38.4177		202.5	6.45	44.3013		262.5	4.05	34.7064
197.5	6.85	38.6224		202.5	6.55	44.5895		262.5	4.15	35.8443
197.5	6.95	38.8836		202.5	6.65	44.8057		262.5	4.25	36.5196
197.5	7.05	38.8469		202.5	6.75	45.0897		262.5	4.35	36.8659
197.5	7.15	38.8673		202.5	6.85	45.2375		262.5	4.45	37.2402
197.5	7.25	39.2708		202.5	6.95	45.5026		262.5	4.55	37.3941
197.5	7.35	37.5895		202.5	7.05	45.5557		262.5	4.65	37.6009
197.5	7.45	37.231		202.5	7.15	45.735		262.5	4.75	37.6208
197.5	7.75	36.9993		202.5	7.25	45.7239		262.5	4.85	37.6247
197.5	8.05	36.3134		202.5	7.35	44.3935		262.5	4.95	37.6431
197.5	8.15	37.0379		202.5	7.45	44.308		262.5	5.05	37.4697
197.5	8.25	37.0912		202.5	7.55	44.5464		262.5	5.15	37.3321
197.5	8.35	37.1691		202.5	7.65	45.016		262.5	5.25	37.5128
197.5	8.45	37.2379		202.5	7.75	45.1966		262.5	5.35	37.7006
197.5	8.65	36.6835		202.5	7.85	45.2009		262.5	5.45	37.9184
197.5	8.85	37.5464		202.5	7.95	44.6743		262.5	5.55	37.9917
202.5	1.75	4.6138		202.5	8.05	44.8954		262.5	5.65	38.1401
202.5	1.85	-2.7305		202.5	8.15	44.7937		262.5	5.75	38.5303
202.5	1.95	-7.3122		202.5	8.25	44.3014		262.5	5.85	38.5375
202.5	2.05	-9.3462		202.5	8.35	44.8339		262.5	5.95	38.8485
202.5	2.15	-9.444		202.5	8.45	44.3488		262.5	6.05	39.1548
202.5	2.25	-7.8263		202.5	8.55	44.8991		262.5	6.15	39.6559
202.5	2.35	-5.2203		202.5	8.65	44.6738		262.5	6.25	39.8749
202.5	2.45	-2.1097		202.5	8.75	44.8508		262.5	6.35	40.297
202.5	2.55	1.3332		202.5	8.85	44.8442		262.5	6.45	40.4291
202.5	2.65	5.1977		202.5	8.95	45.4629		262.5	6.55	40.6757
202.5	2.75	9.2515		202.5	9.05	45.0705		262.5	6.65	41.1168
202.5	2.85	12.4661		202.5	9.15	44.6399		262.5	6.75	41.1752
202.5	2.95	14.3849		202.5	9.25	45.1345		262.5	6.85	41.3815
202.5	3.05	16.3049		202.5	9.35	44.5268		262.5	6.95	41.4156
202.5	3.15	18.3384		202.5	9.45	44.6292		262.5	7.05	41.4062
202.5	3.25	20.4558		207.5	1.75	4.8545		262.5	7.15	41.5636
202.5	3.35	22.1824		207.5	1.85	-1.954		262.5	7.25	41.7279
202.5	3.45	23.398		207.5	1.95	-5.8517		262.5	7.35	41.7042
202.5	3.55	24.5637		207.5	2.05	-7.4387		262.5	7.45	41.7931
202.5	3.65	25.8061		207.5	2.15	-7.0553		262.5	7.55	41.8657
202.5	3.75	27.0539		207.5	2.25	-5.4988		262.5	7.65	41.9004
202.5	3.85	28.3835		207.5	2.35	-3.0047		262.5	7.75	42.0482
202.5	3.95	29.9218		207.5	2.45	0.3188		262.5	7.85	41.9846
202.5	4.05	31.7453		207.5	2.55	3.7845		262.5	7.95	41.9411
202.5	4.15	33.749		207.5	2.65	7.4834		262.5	8.05	42.1025
202.5	4.25	35.9654		207.5	2.75	11.6382		262.5	8.15	42.2263
202.5	4.35	37.4787		207.5	2.85	16.0341		262.5	8.25	42.2599
202.5	4.45	37.6009		207.5	2.95	20.0472		262.5	8.35	42.2759
202.5	4.55	37.2926		207.5	3.05	22.1961		262.5	8.45	42.3629
202.5	4.65	36.8672		207.5	3.15	24.0814		262.5	8.55	42.4565
202.5	4.75	36.6915		207.5	3.25	25.5733		262.5	8.65	42.6535
202.5	4.85	36.8123		207.5	3.35	27.0579		262.5	8.75	42.7477
202.5	4.95	36.7884		207.5	3.45	28.0672		262.5	8.85	42.9308
202.5	5.05	36.9165		207.5	3.55	29.3239		262.5	8.95	43.0515
202.5	5.15	36.9463		207.5	3.65	30.9646		262.5	9.05	43.2671
202.5	5.25	36.9099		207.5	3.75	32.39		262.5	9.15	43.4312
202.5	5.35	37.3766		207.5	3.85	34.0367		262.5	9.25	43.7237
202.5	5.45	37.5852		207.5	3.95	35.8689		262.5	9.35	43.7479
202.5	5.55	37.7462		207.5	4.05	37.6604		262.5	9.45	44.3198
202.5	5.65	38.0328		207.5	4.15	39.5912		267.5	1.95	12.2711
202.5	5.75	38.2373		207.5	4.25	41.0897		267.5	2.05	4.2031
202.5	5.85	38.6977		207.5	4.35	42.0634		267.5	2.15	-1.535
202.5	5.95	38.8536		207.5	4.45	42.7827		267.5	2.25	-4.1914
202.5	6.05	38.9545		207.5	4.55	42.8559		267.5	2.35	-4.1296
202.5	6.15	39.2119		207.5	4.65	42.7909		267.5	2.45	-2.5027
202.5	6.25	39.7112		207.5	4.75	42.704		267.5	2.55	-0.061
202.5	6.35	39.866		207.5	4.85	42.8856		267.5	2.65	3.3792
202.5	6.45	40.0686		207.5	4.95	42.9474		267.5	2.75	7.6301
202.5	6.55	40.3689		207.5	5.05	43.1082		267.5	2.85	11.608
202.5	6.65	40.5296		207.5	5.15	43.2921		267.5	2.95	13.7869
202.5	6.75	40.7157		207.5	5.25	43.3135		267.5	3.05	15.4677
202.5	6.85	40.9873		207.5	5.35	43.6391		267.5	3.15	16.8697
202.5	6.95	41.2394		207.5	5.45	43.8367		267.5	3.25	18.6318
202.5	7.05	41.2341		207.5	5.55	44.0418		267.5	3.35	20.0731
202.5	7.15	41.1727		207.5	5.65	44.3033		267.5	3.45	20.944
202.5	7.25	41.2478		207.5	5.75	44.3936		267.5	3.55	21.8819
202.5	7.35	40.6365		207.5	5.85	44.7339		267.5	3.65	23.1667
202.5	7.45	40.8585		207.5	5.95	45.0644		267.5	3.75	24.7199
202.5	7.55	40.9248		207.5	6.05	45.1901		267.5	3.85	26.5977
202.5	7.65	40.5998		207.5	6.15	45.4507		267.5	3.95	28.5428
202.5	7.75	41.0965		207.5	6.25	45.7554		267.5	4.05	30.3518
202.5	7.85	40.7217		207.5	6.35	46.048		267.5	4.15	31.4779
202.5	7.95	40.8027		207.5	6.45	46.4995		267.5	4.25	32.2715
202.5	8.05	40.4106		207.5	6.55	46.6649		267.5	4.35	32.3858
202.5	8.15	40.442		207.5	6.65	46.8903		267.5	4.45	32.3693
202.5	8.25	40.3411		207.5	6.75	47.1293		267.5	4.55	32.4866
202.5	8.35	40.8245		207.5	6.85	47.5524		267.5	4.65	32.5147
202.5	8.45	40.4879		207.5	6.95	47.4649		267.5	4.75	32.4895
202.5	8.55	40.5114		207.5	7.05	47.5587		267.5	4.85	32.5208
202.5	8.65	40.6266		207.5	7.15	47.6638		267.5	4.95	32.6596
202.5	8.75	40.9805		207.5	7.25	47.4558		267.5	5.05	32.6009
202.5	8.85	41.443		207.5	7.35	47.4703		267.5	5.15	32.4566
202.5	8.95	41.3106		207.5	7.45	47.5197		267.5	5.25	32.6243
202.5	9.05	40.9239		207.5	7.55	47.3646		267.5	5.35	32.8214
202.5	9.15	41.0366		207.5	7.65	47.4024		267.5	5.45	32.9208
202.5	9.25	42.1077		207.5	7.75	47.6672		267.5	5.55	33.1249
202.5	9.35	41.2199		207.5	7.85	47.4131		267.5	5.65	33.3172
207.5	1.75	7.3927		207.5	7.95	47.3585		267.5	5.75	33.5455
207.5	1.85	-0.7739		207.5	8.05	47.1902		267.5	5.85	33.807
207.5	1.95	-5.7954		207.5	8.15	47.5267		267.5	5.95	33.913
207.5	2.05	-8.0783		207.5	8.25	47.3265		267.5	6.05	34.2504
207.5	2.15	-8.4224		207.5	8.35	47.5024		267.5	6.15	34.6482
207.5	2.25	-7.0201		207.5	8.45	47.4577		267.5	6.25	34.9799
207.5	2.35	-4.3212		207.5	8.55	47.5469		267.5	6.35	35.2367
207.5	2.45	-1.1956		207.5	8.65	47.5595		267.5	6.45	35.5
207.5	2.55	2.3661		207.5	8.75	47.5568		267.5	6.55	35.8014
207.5	2.65	6.1224		207.5	8.85	47.6918		267.5	6.65	35.8337
207.5	2.75	10.2285		207.5	8.95	47.7348		267.5	6.75	36.2619
207.5	2.85	13.6353		207.5	9.05	47.7945		267.5	6.85	36.3509
207.5	2.95	15.7927		207.5	9.15	47.8082		267.5	6.95	36.5874
207.5	3.05	17.8114		207.5	9.25	48.0906		267.5	7.05	36.7254
207.5	3.15	19.8736		207.5	9.35	48.2631		267.5	7.15	36.8839
207.5	3.25	21.8155		207.5	9.45	48.0554		267.5	7.25	36.9348
207.5	3.35	23.695		212.5	1.75	7.0422		267.5	7.35	37.019
207.5	3.45	25.2278		212.5	1.85	-0.2486		267.5	7.45	36.9595
207.5	3.55	26.4481		212.5	1.95	-4.5478		267.5	7.55	37.0533
207.5	3.65	27.6953		212.5	2.05	-6.2209		267.5	7.65	37.109
207.5	3.75	29.0179		212.5	2.15	-6.2646		267.5	7.75	37.0758
207.5	3.85	30.4899		212.5	2.25	-4.8658		267.5	7.85	37.1022
207.5	3.95	32.186		212.5	2.35	-2.4293		267.5	7.95	37.101
207.5	4.05	34.3314		212.5	2.45	0.7576		267.5	8.05	37.221
207.5	4.15	36.4138		212.5	2.55	4.4017		267.5	8.15	37.2
207.5	4.25	38.1239		212.5	2.65	8.244		267.5	8.25	37.3561
207.5	4.35	39.1318		212.5	2.75	12.6396		267.5	8.35	37.5264
207.5	4.45	39.3036		212.5	2.85	17.0633		267.5	8.45	37.7372
207.5	4.55	38.9864		212.5	2.95	21.2323		267.5	8.55	37.8005
207.5	4.65	38.8235		212.5	3.05	23.2619		267.5	8.65	37.8114
207.5	4.75	38.7809		212.5	3.15	25.3696		267.5	8.75	37.9439
207.5	4.85	38.6741		212.5	3.25	27.0279		267.5	8.85	38.1369
207.5	4.95	38.7675		212.5	3.35	28.7013		267.5	8.95	38.2945
207.5	5.05	38.7729		212.5	3.45	29.8374		267.5	9.05	38.5479
207.5	5.15	38.9242		212.5	3.55	30.8518		267.5	9.15	38.6784
207.5	5.25	39.0691		212.5	3.65	32.3003		267.5	9.25	38.9023
207.5	5.35	39.3386		212.5	3.75	33.9143		267.5	9.35	39.0074
207.5	5.45	39.7498		212.5	3.85	35.7861		267.5	9.45	38.9658
207.5	5.55	39.9383		212.5	3.95	37.5812		272.5	1.95	13.5641
207.5	5.65	40.1529		212.5	4.05	39.6879		272.5	2.05	4.9232
207.5	5.75	40.6877		212.5	4.15	41.7243		272.5	2.15	-1.3322
207.5	5.85	40.7552		212.5	4.25	43.3403		272.5	2.25	-4.6561
207.5	5.95	41.1314		212.5	4.35	44.4827		272.5	2.35	-5.2271
207.5	6.05	41.4035		212.5	4.45	44.7909		272.5	2.45	-4.3243
207.5	6.15	41.6313		212.5	4.55	45.1388		272.5	2.55	-2.3734
207.5	6.25	41.9555		212.5	4.65	44.9719		272.5	2.65	0.6333
207.5	6.35	42.3484		212.5	4.75	45.007		272.5	2.75	4.5773
207.5	6.45	42.4358		212.5	4.85	45.168		272.5	2.85	8.4975
207.5	6.55	42.7822		212.5	4.95	45.1287		272.5	2.95	10.6152
207.5	6.65	43.0337		212.5	5.05	45.2049		272.5	3.05	12.0893
207.5	6.75	43.138		212.5	5.15	45.3743		272.5	3.15	13.4046
207.5	6.85	43.3		212.5	5.25	45.6461		272.5	3.25	14.9632
207.5	6.95	43.6478		212.5	5.35	45.764		272.5	3.35	16.3898
207.5	7.05	43.6147		212.5	5.45	46.0011		272.5	3.45	17.0508
207.5	7.15	43.5919		212.5	5.55	46.3141		272.5	3.55	18.0339
207.5	7.25	43.5222		212.5	5.65	46.7119		272.5	3.65	19.2017
207.5	7.35	43.4917		212.5	5.75	46.8879		272.5	3.75	20.7743
207.5	7.45	43.5384		212.5	5.85	47.1608		272.5	3.85	22.5697
207.5	7.55	43.5707		212.5	5.95	47.2315		272.5	3.95	24.4301
207.5	7.65	43.5476		212.5	6.05	47.4577		272.5	4.05	26.2871
207.5	7.75	43.5253		212.5	6.15	47.8787		272.5	4.15	27.3679
207.5	7.85	43.486		212.5	6.25	48.2924		272.5	4.25	27.9133
207.5	7.95	43.587		212.5	6.35	48.5528		272.5	4.35	28.0182
207.5	8.05	43.4845		212.5	6.45	48.7262		272.5	4.45	28.0526
207.5	8.15	43.4406		212.5	6.55	49.0864		272.5	4.55	28.0569
207.5	8.25	43.4514		212.5	6.65	49.3858		272.5	4.65	28.0616
207.5	8.35	43.7542		212.5	6.75	49.5476		272.5	4.75	28.0326
207.5	8.45	43.531		212.5	6.85	49.8158		272.5	4.85	28.0456
207.5	8.55	43.786		212.5	6.95	49.8738		272.5	4.95	28.0175
207.5	8.65	43.7094		212.5	7.05	50.078		272.5	5.05	28.0036
207.5	8.75	43.7647		212.5	7.15	50.0773		272.5	5.15	28.0877
207.5	8.85	43.9565		212.5	7.25	50.1471		272.5	5.25	28.0288
207.5	8.95	43.9746		212.5	7.35	50.18		272.5	5.35	28.1562
207.5	9.05	44.0516		212.5	7.45	50.0172		272.5	5.45	28.3515
207.5	9.15	44.3841		212.5	7.55	49.9975		272.5	5.55	28.5405
207.5	9.25	44.3199		212.5	7.65	50.0539		272.5	5.65	28.8245
207.5	9.35	44.4363		212.5	7.75	50.2994		272.5	5.75	29.1124
207.5	9.45	44.1622		212.5	7.85	50.1954		272.5	5.85	29.2418
207.5	9.55	43.8399		212.5	7.95	50.0146		272.5	5.95	29.5362
212.5	1.75	10.5617		212.5	8.05	50.1172		272.5	6.05	29.9225
212.5	1.85	1.9607		212.5	8.15	50.0994		272.5	6.15	30.1257
212.5	1.95	-3.9797		212.5	8.25	50.1112		272.5	6.25	30.4206
212.5	2.05	-6.7111		212.5	8.35	50.0565		272.5	6.35	30.6298
212.5	2.15	-7.2816		212.5	8.45	50.1958		272.5	6.45	31.0257
212.5	2.25	-6.1487		212.5	8.55	50.1402		272.5	6.55	31.2402
212.5	2.35	-3.7184		212.5	8.65	50.2247		272.5	6.65	31.5876
212.5	2.45	-0.4176		212.5	8.75	50.2527		272.5	6.75	31.6662
212.5	2.55	3.1792		212.5	8.85	50.5029		272.5	6.85	31.9429
212.5	2.65	6.9835		212.5	8.95	50.5934		272.5	6.95	32.1207
212.5	2.75	11.1287		212.5	9.05	50.6822		272.5	7.05	32.2051
212.5	2.85	14.8373		212.5	9.15	50.6399		272.5	7.15	32.3051
212.5	2.95	17.464		212.5	9.25	50.6838		272.5	7.25	32.4185
212.5	3.05	19.5204		212.5	9.35	50.7741		272.5	7.35	32.5364
212.5	3.15	21.6666		212.5	9.45	51.0436		272.5	7.45	32.5674
212.5	3.25	23.6302		212.5	9.55	49.823		272.5	7.55	32.5967
212.5	3.35	25.5965		217.5	1.75	9.4485		272.5	7.65	32.6298
212.5	3.45	27.2425		217.5	1.85	1.9403		272.5	7.75	32.8075
212.5	3.55	28.5296		217.5	1.95	-3.1256		272.5	7.85	32.6637
212.5	3.65	29.7589		217.5	2.05	-5.286		272.5	7.95	32.6919
212.5	3.75	31.163		217.5	2.15	-5.5851		272.5	8.05	32.745
212.5	3.85	32.7051		217.5	2.25	-4.3373		272.5	8.15	32.8092
212.5	3.95	34.7259		217.5	2.35	-2.0285		272.5	8.25	33.0625
212.5	4.05	36.8535		217.5	2.45	1.3067		272.5	8.35	33.0737
212.5	4.15	39.1781		217.5	2.55	4.938		272.5	8.45	33.1823
212.5	4.25	40.2732		217.5	2.65	8.8766		272.5	8.55	33.3383
212.5	4.35	40.5624		217.5	2.75	13.3466		272.5	8.65	33.5455
212.5	4.45	40.5963		217.5	2.85	18.2036		272.5	8.75	33.6647
212.5	4.55	40.7955		217.5	2.95	21.7381		272.5	8.85	33.7368
212.5	4.65	40.9536		217.5	3.05	24.2818		272.5	8.95	33.877
212.5	4.75	40.7354		217.5	3.15	26.3386		272.5	9.05	34.31
212.5	4.85	41.0184		217.5	3.25	28.2179		272.5	9.15	34.473
212.5	4.95	41.1492		217.5	3.35	29.8671		272.5	9.25	34.5272
212.5	5.05	41.0603		217.5	3.45	31.2789		272.5	9.35	34.5825
212.5	5.15	41.2461		217.5	3.55	32.6934		272.5	9.45	34.448
212.5	5.25	41.6825		217.5	3.65	34.2403		277.5	1.95	15.3421
212.5	5.35	42.0362		217.5	3.75	35.7431		277.5	2.05	5.5088
212.5	5.45	42.1907		217.5	3.85	37.707		277.5	2.15	-1.4578
212.5	5.55	42.2859		217.5	3.95	39.7528		277.5	2.25	-5.3563
212.5	5.65	42.7895		217.5	4.05	41.9532		277.5	2.35	-6.575
212.5	5.75	43.0805		217.5	4.15	43.927		277.5	2.45	-5.9794
212.5	5.85	43.2635		217.5	4.25	45.4179		277.5	2.55	-4.1395
212.5	5.95	43.6013		217.5	4.35	46.4828		277.5	2.65	-1.5192
212.5	6.05	43.9651		217.5	4.45	47.0115		277.5	2.75	2.012
212.5	6.15	44.1723		217.5	4.55	47.0024		277.5	2.85	5.7498
212.5	6.25	44.6113		217.5	4.65	47.2388		277.5	2.95	8.1863
212.5	6.35	44.8894		217.5	4.75	47.212		277.5	3.05	9.5398
212.5	6.45	45.2212		217.5	4.85	47.4558		277.5	3.15	10.6193
212.5	6.55	45.5375		217.5	4.95	47.4367		277.5	3.25	11.8524
212.5	6.65	45.7318		217.5	5.05	47.4614		277.5	3.35	12.8234
212.5	6.75	45.9532		217.5	5.15	47.5518		277.5	3.45	13.3147
212.5	6.85	46.0243		217.5	5.25	47.8057		277.5	3.55	14.1937
212.5	6.95	46.248		217.5	5.35	48.1748		277.5	3.65	15.128
212.5	7.05	46.3957		217.5	5.45	48.2701		277.5	3.75	16.6149
212.5	7.15	46.4329		217.5	5.55	48.7428		277.5	3.85	18.373
212.5	7.25	46.4453		217.5	5.65	48.8942		277.5	3.95	20.485
212.5	7.35	46.4108		217.5	5.75	49.2989		277.5	4.05	21.9097
212.5	7.45	46.3674		217.5	5.85	49.5213		277.5	4.15	22.7805
212.5	7.55	46.3541		217.5	5.95	49.691		277.5	4.25	23.4634
212.5	7.65	46.377		217.5	6.05	50.0731		277.5	4.35	23.5231
212.5	7.75	46.3502		217.5	6.15	50.4534		277.5	4.45	23.5332
212.5	7.85	46.2583		217.5	6.25	50.7909		277.5	4.55	23.3726
212.5	7.95	46.2709		217.5	6.35	51.0342		277.5	4.65	23.4105
212.5	8.05	46.2991		217.5	6.45	51.302		277.5	4.75	23.3936
212.5	8.15	46.3577		217.5	6.55	51.6141		277.5	4.85	23.3627
212.5	8.25	46.3035		217.5	6.65	51.9166		277.5	4.95	23.3738
212.5	8.35	46.5075		217.5	6.75	52.1239		277.5	5.05	23.3704
212.5	8.45	46.6375		217.5	6.85	52.4789		277.5	5.15	23.3745
212.5	8.55	46.6526		217.5	6.95	52.4891		277.5	5.25	23.4116
212.5	8.65	46.6964		217.5	7.05	52.5461		277.5	5.35	23.5496
212.5	8.75	46.8417		217.5	7.15	52.5968		277.5	5.45	23.8665
212.5	8.85	46.842		217.5	7.25	52.6819		277.5	5.55	24.0576
212.5	8.95	46.9183		217.5	7.35	52.6209		277.5	5.65	24.2056
212.5	9.05	47.0665		217.5	7.45	52.6018		277.5	5.75	24.4226
212.5	9.15	47.1288		217.5	7.55	52.6537		277.5	5.85	24.7983
212.5	9.25	47.3318		217.5	7.65	52.6788		277.5	5.95	24.9376
212.5	9.35	47.5335		217.5	7.75	52.7016		277.5	6.05	25.2537
212.5	9.45	47.4281		217.5	7.85	52.7317		277.5	6.15	25.5862
212.5	9.55	46.9234		217.5	7.95	52.7012		277.5	6.25	25.846
217.5	1.75	13.5217		217.5	8.05	52.7366		277.5	6.35	26.152
217.5	1.85	4.3433		217.5	8.15	52.7225		277.5	6.45	26.3255
217.5	1.95	-2.2159		217.5	8.25	52.8423		277.5	6.55	26.7521
217.5	2.05	-5.482		217.5	8.35	52.8357		277.5	6.65	26.926
217.5	2.15	-6.3201		217.5	8.45	52.8072		277.5	6.75	27.1725
217.5	2.25	-5.3492		217.5	8.55	52.6962		277.5	6.85	27.1961
217.5	2.35	-3.0361		217.5	8.65	52.9357		277.5	6.95	27.4876
217.5	2.45	0.1828		217.5	8.75	53.098		277.5	7.05	27.7006
217.5	2.55	3.8705		217.5	8.85	53.1538		277.5	7.15	27.7364
217.5	2.65	7.7501		217.5	8.95	53.1404		277.5	7.25	27.859
217.5	2.75	11.8599		217.5	9.05	53.2112		277.5	7.35	27.92
217.5	2.85	15.8446		217.5	9.15	53.2159		277.5	7.45	28.0614
217.5	2.95	18.6229		217.5	9.25	53.42		277.5	7.55	28.0407
217.5	3.05	20.7445		217.5	9.35	53.4897		277.5	7.65	28.0276
217.5	3.15	23.0135		217.5	9.45	54.0133		277.5	7.75	28.1757
217.5	3.25	25.2599		222.5	1.75	12.107		277.5	7.85	28.2003
217.5	3.35	27.1436		222.5	1.85	3.7297		277.5	7.95	28.3394
217.5	3.45	28.765		222.5	1.95	-1.8021		277.5	8.05	28.3382
217.5	3.55	30.1791		222.5	2.05	-4.626		277.5	8.15	28.4247
217.5	3.65	31.6383		222.5	2.15	-5.2486		277.5	8.25	28.5165
217.5	3.75	33.1024		222.5	2.25	-4.1811		277.5	8.35	28.638
217.5	3.85	34.9417		222.5	2.35	-1.8518		277.5	8.45	28.6473
217.5	3.95	36.9976		222.5	2.45	1.5018		277.5	8.55	28.9026
217.5	4.05	39.4193		222.5	2.55	5.3191		277.5	8.65	28.9432
217.5	4.15	41.4527		222.5	2.65	9.2975		277.5	8.75	29.2305
217.5	4.25	42.6079		222.5	2.75	13.9793		277.5	8.85	29.3549
217.5	4.35	42.6592		222.5	2.85	18.6294		277.5	8.95	29.4821
217.5	4.45	42.7634		222.5	2.95	22.4169		277.5	9.05	29.6695
217.5	4.55	43.0371		222.5	3.05	24.999		277.5	9.15	29.9681
217.5	4.65	43.2138		222.5	3.15	27.145		277.5	9.25	30.1712
217.5	4.75	43.2657		222.5	3.25	29.0745		277.5	9.35	30.3601
217.5	4.85	43.3567		222.5	3.35	30.9832		277.5	9.45	30.2627
217.5	4.95	43.4698		222.5	3.45	32.6392		282.5	1.95	16.8227
217.5	5.05	43.6406		222.5	3.55	34.1096		282.5	2.05	6.5807
217.5	5.15	43.7508		222.5	3.65	35.6802		282.5	2.15	-0.9778
217.5	5.25	44.1551		222.5	3.75	37.4042		282.5	2.25	-5.7562
217.5	5.35	44.5432		222.5	3.85	39.3285		282.5	2.35	-7.6687
217.5	5.45	44.8513		222.5	3.95	41.5621		282.5	2.45	-7.5758
217.5	5.55	45.0128		222.5	4.05	43.7719		282.5	2.55	-6.0789
217.5	5.65	45.3119		222.5	4.15	45.8631		282.5	2.65	-3.5592
217.5	5.75	45.4859		222.5	4.25	47.4787		282.5	2.75	-0.4071
217.5	5.85	45.8723		222.5	4.35	48.3032		282.5	2.85	3.1901
217.5	5.95	46.2619		222.5	4.45	49.0486		282.5	2.95	5.4626
217.5	6.05	46.6349		222.5	4.55	49.1799		282.5	3.05	6.7355
217.5	6.15	46.835		222.5	4.65	49.2877		282.5	3.15	7.8412
217.5	6.25	47.2028		222.5	4.75	49.2		282.5	3.25	8.8925
217.5	6.35	47.4897		222.5	4.85	49.3974		282.5	3.35	9.7498
217.5	6.45	47.9159		222.5	4.95	49.57		282.5	3.45	9.9783
217.5	6.55	48.2591		222.5	5.05	49.4934		282.5	3.55	10.5979
217.5	6.65	48.3832		222.5	5.15	49.8055		282.5	3.65	11.6829
217.5	6.75	48.7127		222.5	5.25	50.079		282.5	3.75	13.2026
217.5	6.85	48.8639		222.5	5.35	50.3689		282.5	3.85	14.9763
217.5	6.95	49.0682		222.5	5.45	50.5848		282.5	3.95	16.9082
217.5	7.05	49.293		222.5	5.55	50.5771		282.5	4.05	17.9564
217.5	7.15	49.1641		222.5	5.65	51.2207		282.5	4.15	18.5696
217.5	7.25	49.224		222.5	5.75	51.772		282.5	4.25	18.9124
217.5	7.35	49.2739		222.5	5.85	51.7247		282.5	4.35	19.1268
217.5	7.45	49.1968		222.5	5.95	52.0105		282.5	4.45	19.0904
217.5	7.55	49.1803		222.5	6.05	52.2514		282.5	4.55	19.1199
217.5	7.65	49.1698		222.5	6.15	52.8231		282.5	4.65	19.1359
217.5	7.75	49.2121		222.5	6.25	53.1704		282.5	4.75	19.2335
217.5	7.85	49.1529		222.5	6.35	53.6097		282.5	4.85	19.159
217.5	7.95	49.1205		222.5	6.45	53.7223		282.5	4.95	19.1362
217.5	8.05	49.2328		222.5	6.55	54.0136		282.5	5.05	19.1344
217.5	8.15	49.1449		222.5	6.65	54.6292		282.5	5.15	19.0899
217.5	8.25	49.3266		222.5	6.75	54.8246		282.5	5.25	19.1576
217.5	8.35	49.3819		222.5	6.85	55.1384		282.5	5.35	19.3369
217.5	8.45	49.4688		222.5	6.95	55.0152		282.5	5.45	19.5031
217.5	8.55	49.5434		222.5	7.05	55.219		282.5	5.55	19.7491
217.5	8.65	49.5587		222.5	7.15	55.2603		282.5	5.65	20.0323
217.5	8.75	49.6406		222.5	7.25	55.2202		282.5	5.75	20.3247
217.5	8.85	49.8479		222.5	7.35	55.2247		282.5	5.85	20.3873
217.5	8.95	49.9044		222.5	7.45	55.2097		282.5	5.95	20.6377
217.5	9.05	50.0567		222.5	7.55	55.3283		282.5	6.05	21.0083
217.5	9.15	50.2986		222.5	7.65	55.2468		282.5	6.15	21.1929
217.5	9.25	50.3931		222.5	7.75	55.3432		282.5	6.25	21.6987
217.5	9.35	50.535		222.5	7.85	55.3331		282.5	6.35	21.9693
217.5	9.45	50.5745		222.5	7.95	55.2484		282.5	6.45	22.3537
217.5	9.55	48.5249		222.5	8.05	55.145		282.5	6.55	22.4284
222.5	1.75	16.1229		222.5	8.15	55.469		282.5	6.65	22.8982
222.5	1.85	6.7413		222.5	8.25	55.3357		282.5	6.75	22.8865
222.5	1.95	-0.3384		222.5	8.35	55.4929		282.5	6.85	23.1497
222.5	2.05	-4.2141		222.5	8.45	55.4117		282.5	6.95	23.3279
222.5	2.15	-5.6031		222.5	8.55	55.5421		282.5	7.05	23.6015
222.5	2.25	-4.9236		222.5	8.65	55.4709		282.5	7.15	23.6493
222.5	2.35	-2.6948		222.5	8.75	55.7432		282.5	7.25	23.6826
222.5	2.45	0.4132		222.5	8.85	55.8575		282.5	7.35	23.7355
222.5	2.55	4.1091		222.5	8.95	55.7073		282.5	7.45	23.7886
222.5	2.65	8.0923		222.5	9.05	55.9302		282.5	7.55	23.9102
222.5	2.75	12.486		222.5	9.15	56.0016		282.5	7.65	23.9042
222.5	2.85	16.6778		222.5	9.25	55.8325		282.5	7.75	24.0128
222.5	2.95	19.4847		222.5	9.35	56.2684		282.5	7.85	24.08
222.5	3.05	21.9622		222.5	9.45	55.6087		282.5	7.95	24.1328
222.5	3.15	24.3811		222.5	9.55	54.6983		282.5	8.05	24.1474
222.5	3.25	26.6606		227.5	1.75	13.7345		282.5	8.15	24.3118
222.5	3.35	28.8806		227.5	1.85	5.7095		282.5	8.25	24.428
222.5	3.45	30.3164		227.5	1.95	-0.3122		282.5	8.35	24.598
222.5	3.55	31.7841		227.5	2.05	-3.484		282.5	8.45	24.7244
222.5	3.65	33.345		227.5	2.15	-4.6018		282.5	8.55	24.856
222.5	3.75	35.0325		227.5	2.25	-3.8312		282.5	8.65	24.927
222.5	3.85	37.1532		227.5	2.35	-1.6088		282.5	8.75	25.0677
222.5	3.95	39.5612		227.5	2.45	1.6097		282.5	8.85	25.2091
222.5	4.05	41.496		227.5	2.55	5.4545		282.5	8.95	25.4944
222.5	4.15	42.904		227.5	2.65	9.5728		282.5	9.05	25.6762
222.5	4.25	44.1841		227.5	2.75	14.2861		282.5	9.15	25.8918
222.5	4.35	44.4613		227.5	2.85	19.002		282.5	9.25	25.9525
222.5	4.45	44.9231		227.5	2.95	22.9786		282.5	9.35	26.0928
222.5	4.55	44.9246		227.5	3.05	25.4338		282.5	9.45	26.617
222.5	4.65	45.138		227.5	3.15	28.0961		282.5	9.55	26.1772
222.5	4.75	45.3729		227.5	3.25	30.0651		287.5	1.95	18.6808
222.5	4.85	45.8038		227.5	3.35	31.6289		287.5	2.05	7.6029
222.5	4.95	45.7878		227.5	3.45	33.4805		287.5	2.15	-0.4463
222.5	5.05	45.8226		227.5	3.55	35.0851		287.5	2.25	-5.8628
222.5	5.15	46.276		227.5	3.65	36.7148		287.5	2.35	-8.2782
222.5	5.25	46.4908		227.5	3.75	38.4076		287.5	2.45	-8.6056
222.5	5.35	46.9662		227.5	3.85	40.7356		287.5	2.55	-7.4455
222.5	5.45	47.0329		227.5	3.95	43.2137		287.5	2.65	-5.2163
222.5	5.55	47.4538		227.5	4.05	45.7579		287.5	2.75	-2.3351
222.5	5.65	47.8765		227.5	4.15	47.5887		287.5	2.85	0.4517
222.5	5.75	48.0181		227.5	4.25	49.0727		287.5	2.95	2.6805
222.5	5.85	48.4023		227.5	4.35	49.7169		287.5	3.05	3.5031
222.5	5.95	48.7574		227.5	4.45	50.5992		287.5	3.15	4.4674
222.5	6.05	49.2842		227.5	4.55	51.1582		287.5	3.25	5.4335
222.5	6.15	49.387		227.5	4.65	50.9066		287.5	3.35	6.0702
222.5	6.25	49.7953		227.5	4.75	51.1231		287.5	3.45	6.4427
222.5	6.35	50.2716		227.5	4.85	51.5119		287.5	3.55	6.8508
222.5	6.45	50.527		227.5	4.95	51.6779		287.5	3.65	7.8914
222.5	6.55	51.077		227.5	5.05	51.52		287.5	3.75	9.6318
222.5	6.65	51.0512		227.5	5.15	51.7333		287.5	3.85	11.5092
222.5	6.75	51.5755		227.5	5.25	52.055		287.5	3.95	13.0756
222.5	6.85	51.3381		227.5	5.35	52.6306		287.5	4.05	14.3477
222.5	6.95	51.5821		227.5	5.45	52.3467		287.5	4.15	14.7151
222.5	7.05	52.1281		227.5	5.55	53.5139		287.5	4.25	14.9415
222.5	7.15	52.0715		227.5	5.65	53.3336		287.5	4.35	15.3463
222.5	7.25	52.2493		227.5	5.75	53.6225		287.5	4.45	15.1192
222.5	7.35	52.0899		227.5	5.85	53.9654		287.5	4.55	15.3017
222.5	7.45	51.9961		227.5	5.95	54.2297		287.5	4.65	15.2686
222.5	7.55	51.8684		227.5	6.05	54.6185		287.5	4.75	15.2279
222.5	7.65	51.8024		227.5	6.15	54.7427		287.5	4.85	15.1202
222.5	7.75	51.8051		227.5	6.25	55.6552		287.5	4.95	14.9538
222.5	7.85	51.8866		227.5	6.35	56.1592		287.5	5.05	15.0065
222.5	7.95	52.0264		227.5	6.45	56.9544		287.5	5.15	15.0981
222.5	8.05	52.1057		227.5	6.55	56.7349		287.5	5.25	15.0909
222.5	8.15	52.0092		227.5	6.65	57.5009		287.5	5.35	15.2631
222.5	8.25	52.2369		227.5	6.75	56.9041		287.5	5.45	15.5292
222.5	8.35	52.4415		227.5	6.85	58.337		287.5	5.55	15.7606
222.5	8.45	52.2295		227.5	6.95	57.8032		287.5	5.65	15.8723
222.5	8.55	52.3627		227.5	7.05	57.5381		287.5	5.75	16.0685
222.5	8.65	52.4313		227.5	7.15	58.0787		287.5	5.85	16.3991
222.5	8.75	52.4501		227.5	7.25	58.4256		287.5	5.95	16.7211
222.5	8.85	52.4045		227.5	7.35	58.1424		287.5	6.05	17.0819
222.5	8.95	52.7099		227.5	7.45	57.2246		287.5	6.15	17.3073
222.5	9.05	52.9348		227.5	7.55	57.5871		287.5	6.25	17.7267
222.5	9.15	53.3154		227.5	7.65	57.9414		287.5	6.35	18.0232
222.5	9.25	53.0543		227.5	7.75	58.191		287.5	6.45	18.2729
222.5	9.35	53.4034		227.5	7.85	57.7898		287.5	6.55	18.5697
222.5	9.45	53.2196		227.5	7.95	57.4864		287.5	6.65	18.7484
227.5	1.85	10.2867		227.5	8.05	58.8706		287.5	6.75	19.0879
227.5	1.95	1.9657		227.5	8.15	57.6339		287.5	6.85	19.2573
227.5	2.05	-2.6449		227.5	8.25	58.2121		287.5	6.95	19.3898
227.5	2.15	-4.5536		227.5	8.35	58.5215		287.5	7.05	19.5
227.5	2.25	-4.3708		227.5	8.45	58.5472		287.5	7.15	19.6299
227.5	2.35	-2.2846		227.5	8.55	58.9921		287.5	7.25	19.7047
227.5	2.45	0.8761		227.5	8.65	58.1381		287.5	7.35	19.7666
227.5	2.55	4.5188		227.5	8.75	59.8376		287.5	7.45	19.8142
227.5	2.65	8.3449		227.5	8.85	58.3085		287.5	7.55	19.9701
227.5	2.75	13.1668		227.5	8.95	58.8991		287.5	7.65	20.1212
227.5	2.85	17.7233		227.5	9.05	58.2656		287.5	7.75	20.0444
227.5	2.95	20.5466		227.5	9.15	58.4526		287.5	7.85	20.0772
227.5	3.05	23.0503		227.5	9.35	58.2143		287.5	7.95	20.4237
227.5	3.15	25.4903		232.5	1.75	17.281		287.5	8.05	20.4089
227.5	3.25	27.9971		232.5	1.85	7.8161		287.5	8.15	20.47
227.5	3.35	29.6747		232.5	1.95	1.418		287.5	8.25	20.604
227.5	3.45	31.3766		232.5	2.05	-2.5117		287.5	8.35	20.7487
227.5	3.55	33.119		232.5	2.15	-4.0952		287.5	8.45	20.8281
227.5	3.65	35.1782		232.5	2.25	-3.6144		287.5	8.55	20.9522
227.5	3.75	37.3329		232.5	2.35	-1.5444		287.5	8.65	21.1386
227.5	3.85	39.4671		232.5	2.45	1.6148		287.5	8.75	21.1804
227.5	3.95	41.8517		232.5	2.55	5.3497		287.5	8.85	21.265
227.5	4.05	43.515		232.5	2.65	9.5187		287.5	8.95	21.5726
227.5	4.15	44.1255		232.5	2.75	14.2594		287.5	9.05	21.8306
227.5	4.25	44.6797		232.5	2.85	19.1908		287.5	9.15	21.9655
227.5	4.35	45.5		232.5	2.95	22.822		287.5	9.25	22.2096
227.5	4.45	46.7452		232.5	3.05	25.3821		287.5	9.35	22.447
227.5	4.55	47.0395		232.5	3.15	27.7183		287.5	9.45	22.1793
227.5	4.65	46.9643		232.5	3.25	30.0171		292.5	2.05	9.0954
227.5	4.75	47.1459		232.5	3.35	31.9258		292.5	2.15	0.0914
227.5	4.85	47.845		232.5	3.45	33.6957		292.5	2.25	-6.1139
227.5	4.95	48.3305		232.5	3.55	35.363		292.5	2.35	-8.9561
227.5	5.05	48.2305		232.5	3.65	36.8965		292.5	2.45	-9.696
227.5	5.15	47.7423		232.5	3.75	39.3075		292.5	2.55	-8.7055
227.5	5.25	48.9394		232.5	3.85	41.568		292.5	2.65	-6.7197
227.5	5.35	50.0871		232.5	3.95	43.3521		292.5	2.75	-3.791
227.5	5.45	49.5058		232.5	4.05	46.0479		292.5	2.85	-1.4814
227.5	5.55	49.7846		232.5	4.15	48.2062		292.5	2.95	-0.2702
227.5	5.65	50.2119		232.5	4.25	49.6883		292.5	3.05	0.8941
227.5	5.75	50.6991		232.5	4.35	51.3505		292.5	3.15	1.7592
227.5	5.85	50.9975		232.5	4.55	52.4652		292.5	3.25	2.4437
227.5	5.95	51.8331		232.5	4.65	51.5944		292.5	3.35	3.1511
227.5	6.05	52.1369		232.5	4.75	52.8093		292.5	3.45	3.1618
227.5	6.15	51.7696		232.5	4.95	52.9843		292.5	3.55	3.6926
227.5	6.25	52.7742		232.5	5.05	53.0946		292.5	3.65	4.8496
227.5	6.35	52.8171		232.5	5.15	53.2473		292.5	3.75	6.3264
227.5	6.45	53.8041		232.5	5.25	53.4354		292.5	3.85	8.1519
227.5	6.55	53.1811		232.5	5.45	53.9212		292.5	3.95	9.7822
227.5	6.65	52.9421		232.5	5.65	54.4728		292.5	4.05	10.6544
227.5	6.75	54.1404		232.5	7.65	58.2921		292.5	4.15	11.1524
227.5	6.85	55.4156		237.5	1.75	18.5785		292.5	4.25	11.1584
227.5	6.95	54.8963		237.5	1.85	9.7804		292.5	4.35	11.2874
227.5	7.05	53.9473		237.5	1.95	2.5832		292.5	4.45	11.2732
227.5	7.15	54.7796		237.5	2.05	-2.0726		292.5	4.55	11.1263
227.5	7.25	54.3287		237.5	2.15	-4.3005		292.5	4.65	11.1819
227.5	7.35	54.1483		237.5	2.25	-3.9242		292.5	4.75	11.04
227.5	7.45	55.2348		237.5	2.35	-2.1783		292.5	4.85	10.8739
227.5	7.55	54.5252		237.5	2.45	0.7101		292.5	4.95	10.8488
227.5	7.65	54.7981		237.5	2.55	4.348		292.5	5.05	10.9576
227.5	7.75	54.0909		237.5	2.65	8.3738		292.5	5.15	10.8959
227.5	7.85	55.1825		237.5	2.75	13.0958		292.5	5.25	10.959
227.5	8.05	55.8899		237.5	2.85	18.4205		292.5	5.35	11.1672
227.5	8.15	55.2281		237.5	2.95	21.6245		292.5	5.45	11.4026
227.5	8.25	55.2814		237.5	3.05	24.3075		292.5	5.55	11.6199
227.5	8.35	54.9538		237.5	3.15	26.8904		292.5	5.65	11.8319
227.5	8.45	54.735		237.5	3.25	29.0676		292.5	5.75	11.9445
227.5	8.55	56.1913		237.5	3.35	30.9307		292.5	5.85	12.2478
227.5	8.65	55.1614		237.5	3.45	32.3717		292.5	5.95	12.6304
227.5	8.75	54.9557		237.5	3.55	34.1151		292.5	6.05	12.9411
227.5	8.85	54.8204		237.5	3.65	35.7583		292.5	6.15	13.2554
227.5	8.95	55.1523		237.5	3.75	38.7171		292.5	6.25	13.5334
227.5	9.05	55.5497		237.5	3.85	39.6488		292.5	6.35	14.1463
227.5	9.15	56.0235		237.5	3.95	42.4782		292.5	6.45	14.3165
232.5	1.85	12.8733		237.5	4.05	44.9402		292.5	6.55	14.5167
232.5	1.95	4.0813		237.5	4.75	50.3182		292.5	6.65	14.8826
232.5	2.05	-1.4108		242.5	1.85	12.2027		292.5	6.75	15.0055
232.5	2.15	-3.6715		242.5	1.95	3.9271		292.5	6.85	15.2847
232.5	2.25	-3.8432		242.5	2.05	-1.3423		292.5	6.95	15.3789
232.5	2.35	-2.1455		242.5	2.15	-4.0155		292.5	7.05	15.5332
232.5	2.45	1.0251		242.5	2.25	-4.3443		292.5	7.15	15.7263
232.5	2.55	4.691		242.5	2.35	-2.9453		292.5	7.25	15.8195
232.5	2.65	8.5863		242.5	2.45	-0.471		292.5	7.35	15.7116
232.5	2.75	13.2864		242.5	2.55	2.735		292.5	7.45	15.9963
232.5	2.85	18.3466		242.5	2.65	6.8875		292.5	7.55	15.8871
232.5	2.95	20.9941		242.5	2.75	11.6305		292.5	7.65	16.0315
232.5	3.05	23.6675		242.5	2.85	16.489		292.5	7.75	16.1167
232.5	3.15	25.9199		242.5	2.95	20.4449		292.5	7.85	16.1413
232.5	3.25	28.4077		242.5	3.05	22.7542		292.5	7.95	16.1823
232.5	3.35	30.1313		242.5	3.15	25.091		292.5	8.05	16.3178
232.5	3.45	31.7613		242.5	3.25	27.1909		292.5	8.15	16.3859
232.5	3.55	33.6901		242.5	3.35	29.2072		292.5	8.25	16.6064
232.5	3.65	35.8541		242.5	3.45	30.7447		292.5	8.35	16.6915
232.5	3.75	38.1111		242.5	3.55	32.0614		292.5	8.45	16.8531
232.5	3.85	40.5592		242.5	3.65	33.5853		292.5	8.55	17.0815
232.5	3.95	43.0203		242.5	3.75	35.3197		292.5	8.65	17.2296
232.5	4.05	44.7972		242.5	3.85	37.7609		292.5	8.75	17.3227
232.5	4.15	45.2043		242.5	3.95	40.5023		292.5	8.85	17.5773
232.5	4.25	45.5855		242.5	4.05	42.6055		292.5	8.95	17.8371
232.5	4.35	46.3364		242.5	4.15	43.8066		292.5	9.05	17.9646
232.5	4.45	46.5799		242.5	4.25	45.2351		292.5	9.15	18.1393
232.5	4.55	47.8173		242.5	4.35	46.6629		292.5	9.25	18.2684
232.5	4.65	47.5539		242.5	4.45	46.3169		292.5	9.35	18.5487
232.5	4.75	48.7791		242.5	4.55	46.5191		292.5	9.45	18.5767
232.5	5.25	49.6271		242.5	4.65	47.2944		297.5	2.05	10.7518
232.5	5.55	50.4722		242.5	4.75	46.6135		297.5	2.15	1.2755
232.5	6.15	52.3029		242.5	4.85	47.297		297.5	2.25	-5.5929
232.5	6.35	52.9448		242.5	5.25	47.5275		297.5	2.35	-9.3049
232.5	6.85	54.157		242.5	5.35	47.731		297.5	2.45	-10.4342
232.5	8.75	55.0834		242.5	6.15	49.796		297.5	2.55	-9.9819
237.5	1.85	15.4319		242.5	6.25	48.9979		297.5	2.65	-8.3889
237.5	1.95	5.881		242.5	6.35	50.4137		297.5	2.75	-5.6923
237.5	2.05	-0.122		242.5	6.65	51.2279		297.5	2.85	-3.3385
237.5	2.15	-3.0267		242.5	6.85	51.64		297.5	2.95	-2.3936
237.5	2.25	-3.6265		242.5	7.35	52.1454		297.5	3.05	-1.4683
237.5	2.35	-2.3807		242.5	7.65	52.1806		297.5	3.15	-0.7338
237.5	2.45	0.5124		242.5	7.85	52.2113		297.5	3.25	-0.1096
237.5	2.55	3.9701		242.5	8.05	52.2009		297.5	3.35	0.3664
237.5	2.65	7.9863		242.5	8.15	52.221		297.5	3.45	0.415
237.5	2.75	12.8269		242.5	8.25	51.5481		297.5	3.55	0.8088
237.5	2.85	17.7568		242.5	8.55	51.645		297.5	3.65	1.9276
237.5	2.95	20.7678		242.5	8.65	52.407		297.5	3.75	3.3085
237.5	3.05	22.8435		242.5	8.85	51.907		297.5	3.85	5.1402
237.5	3.15	25.299		242.5	8.95	52.7018		297.5	3.95	6.6132
237.5	3.25	27.6753		242.5	9.05	52.0881		297.5	4.05	7.6139
237.5	3.35	29.1945		242.5	9.25	52.5538		297.5	4.15	7.9634
237.5	3.45	30.9193		247.5	1.85	14.771		297.5	4.25	8.1461
237.5	3.55	32.7961		247.5	1.95	5.9645		297.5	4.35	8.0244
237.5	3.65	35.2509		247.5	2.05	-0.3324		297.5	4.45	7.9709
237.5	3.75	37.2522		247.5	2.15	-3.7103		297.5	4.55	7.8288
237.5	3.85	39.8431		247.5	2.25	-4.6921		297.5	4.65	7.709
237.5	3.95	42.3039		247.5	2.35	-3.6849		297.5	4.75	7.4134
237.5	4.05	43.7504		247.5	2.45	-1.355		297.5	4.85	7.2701
237.5	4.15	44.3586		247.5	2.55	1.5964		297.5	4.95	7.1746
237.5	4.25	44.7409		247.5	2.65	5.4118		297.5	5.05	7.2114
237.5	4.35	44.6832		247.5	2.75	9.991		297.5	5.15	7.3647
237.5	4.45	46.5905		247.5	2.85	14.992		297.5	5.25	7.499
237.5	5.95	49.1769		247.5	2.95	19.0756		297.5	5.35	7.6935
237.5	6.45	50.7336		247.5	3.05	21.1		297.5	5.45	7.8582
242.5	1.85	17.4277		247.5	3.15	23.1993		297.5	5.55	8.1068
242.5	1.95	7.8646		247.5	3.25	25.1297		297.5	5.65	8.3699
242.5	2.05	1.6106		247.5	3.35	26.5382		297.5	5.75	8.6827
242.5	2.15	-2.1302		247.5	3.45	27.8563		297.5	5.85	8.8708
242.5	2.25	-3.5074		247.5	3.55	29.0779		297.5	5.95	9.1397
242.5	2.35	-2.6291		247.5	3.65	30.5326		297.5	6.05	9.4305
242.5	2.45	-0.1503		247.5	3.75	32.4966		297.5	6.15	9.7119
242.5	2.55	2.9463		247.5	3.85	34.6975		297.5	6.25	10.1551
242.5	2.65	6.939		247.5	3.95	36.6499		297.5	6.35	10.4541
242.5	2.75	11.6384		247.5	4.05	39.1688		297.5	6.45	10.817
242.5	2.85	16.4868		247.5	4.15	40.9047		297.5	6.55	11.1498
242.5	2.95	19.7257		247.5	4.25	41.3659		297.5	6.65	11.4743
242.5	3.05	21.94		247.5	4.35	42.2421		297.5	6.75	11.6168
242.5	3.15	24.4091		247.5	4.45	42.6779		297.5	6.85	11.6936
242.5	3.25	26.0327		247.5	4.55	42.44		297.5	6.95	11.9709
242.5	3.35	27.4862		247.5	4.65	43.3298		297.5	7.05	12.0191
242.5	3.45	28.8009		247.5	4.75	42.6305		297.5	7.15	12.08
242.5	3.55	30.3671		247.5	4.85	43.7642		297.5	7.25	12.1836
242.5	3.65	32.597		247.5	4.95	43.4599		297.5	7.35	12.2926
242.5	3.75	34.4806		247.5	5.05	42.3326		297.5	7.45	12.3552
242.5	3.85	36.9156		247.5	5.15	42.1864		297.5	7.55	12.4103
242.5	3.95	39.3842		247.5	5.25	42.5399		297.5	7.65	12.5862
242.5	4.05	40.7487		247.5	5.35	42.7432		297.5	7.75	12.7307
242.5	4.15	41.4008		247.5	5.45	43.0677		297.5	7.85	12.754
242.5	4.25	41.6114		247.5	5.55	43.4613		297.5	7.95	12.7643
242.5	4.35	41.9256		247.5	5.65	43.9028		297.5	8.05	12.9238
242.5	4.45	43.1821		247.5	5.75	43.2845		297.5	8.15	13.1476
242.5	4.55	43.3595		247.5	5.85	44.0447		297.5	8.25	13.1723
242.5	4.65	43.2846		247.5	5.95	44.1445		297.5	8.35	13.3842
242.5	4.75	43.2399		247.5	6.05	43.7357		297.5	8.45	13.5229
242.5	4.95	43.1822		247.5	6.15	44.1286		297.5	8.55	13.7209
242.5	5.05	43.9057		247.5	6.25	44.3493		297.5	8.65	13.9676
242.5	5.15	43.3156		247.5	6.35	44.8313		297.5	8.75	14.0445
242.5	5.25	44.1849		247.5	6.45	45.0975		297.5	8.85	14.2571
242.5	5.45	43.583		247.5	6.55	46.6863		297.5	8.95	14.4396
242.5	5.55	44.9593		247.5	6.65	46.0862		297.5	9.05	14.6785
242.5	5.95	45.3606		247.5	6.75	45.7681		297.5	9.15	14.7611
242.5	6.05	45.6158		247.5	6.85	45.7189		297.5	9.25	14.9673
242.5	6.35	46.4351		247.5	6.95	45.9557		297.5	9.35	15.1341
242.5	6.65	47.8911		247.5	7.05	46.7824		297.5	9.45	15.7116
242.5	6.75	48.0992		247.5	7.15	46.0706		302.5	2.05	12.6876
242.5	6.85	47.5704		247.5	7.25	46.7998		302.5	2.15	2.3511
242.5	6.95	48.4235		247.5	7.35	46.3746		302.5	2.25	-4.9648
242.5	7.25	48.7838		247.5	7.45	46.6952		302.5	2.35	-9.3442
242.5	7.45	48.8034		247.5	7.55	46.442		302.5	2.45	-10.8623
242.5	7.75	48.0943		247.5	7.65	47.162		302.5	2.55	-10.7112
242.5	7.95	48.8129		247.5	7.75	46.1724		302.5	2.65	-9.3142
242.5	8.05	47.7417		247.5	7.85	46.7874		302.5	2.75	-6.8844
242.5	8.15	48.883		247.5	7.95	45.9073		302.5	2.85	-4.6889
242.5	8.35	49.0223		247.5	8.05	46.5853		302.5	2.95	-3.688
242.5	8.55	49.1644		247.5	8.15	46.4975		302.5	3.05	-3.1786
242.5	8.65	47.8458		247.5	8.25	46.4676		302.5	3.15	-2.644
242.5	8.85	49.4046		247.5	8.35	46.8969		302.5	3.25	-2.6161
242.5	8.95	48.8304		247.5	8.45	47.0253		302.5	3.35	-2.6867
247.5	1.95	9.9907		247.5	8.55	46.722		302.5	3.45	-2.6163
247.5	2.05	3.1723		247.5	8.65	46.4525		302.5	3.55	-2.3029
247.5	2.15	-1.2737		247.5	8.75	46.5385		302.5	3.65	-1.2412
247.5	2.25	-3.2018		247.5	8.85	46.7717		302.5	3.75	0.2414
247.5	2.35	-2.8847		247.5	8.95	47.2623		302.5	3.85	1.9268
247.5	2.45	-0.669		247.5	9.05	47.5341		302.5	3.95	3.3774
247.5	2.55	2.2255		247.5	9.15	46.9512		302.5	4.05	4.4027
247.5	2.65	5.9811		247.5	9.25	47.3114		302.5	4.15	4.8452
247.5	2.75	10.5013		247.5	9.35	47.0524		302.5	4.25	4.7707
247.5	2.85	15.4607		252.5	1.85	16.9652		302.5	4.35	4.6105
247.5	2.95	18.8494		252.5	1.95	7.4455		302.5	4.45	4.4251
247.5	3.05	21.0773		252.5	2.05	0.8062		302.5	4.55	4.3374
247.5	3.15	22.7429		252.5	2.15	-3.6498		302.5	4.65	4.041
247.5	3.25	24.1441		252.5	2.25	-5.4111		302.5	4.75	3.8607
247.5	3.35	25.1471		252.5	2.35	-4.7047		302.5	4.85	3.6615
247.5	3.45	26.2398		252.5	2.45	-2.6899		302.5	4.95	3.6561
247.5	3.55	27.6548		252.5	2.55	0.1237		302.5	5.05	3.7591
247.5	3.65	29.3959		252.5	2.65	3.6963		302.5	5.15	3.8264
247.5	3.75	30.923		252.5	2.75	8.067		302.5	5.25	3.9442
247.5	3.85	32.7614		252.5	2.85	13.095		302.5	5.35	4.2808
247.5	3.95	35.3177		252.5	2.95	16.6598		302.5	5.45	4.3536
247.5	4.05	37.1954		252.5	3.05	18.4814		302.5	5.55	4.6202
247.5	4.15	38.3304		252.5	3.15	20.5263		302.5	5.65	4.9732
247.5	4.25	38.9651		252.5	3.25	22.3324		302.5	5.75	5.1749
247.5	4.35	38.9985		252.5	3.35	23.6207		302.5	5.85	5.5439
247.5	4.45	39.5346		252.5	3.45	24.7917		302.5	5.95	5.7677
247.5	4.55	39.6636		252.5	3.55	25.7595		302.5	6.05	6.0805
247.5	4.65	39.3257		252.5	3.65	27.1984		302.5	6.15	6.3155
247.5	4.75	39.6412		252.5	3.75	29.0291		302.5	6.25	6.7689
247.5	4.85	39.3877		252.5	3.85	31.0341		302.5	6.35	7.1497
247.5	4.95	39.0693		252.5	3.95	33.363		302.5	6.45	7.3298
247.5	5.05	38.9997		252.5	4.05	35.2737		302.5	6.55	7.6547
247.5	5.15	39.0845		252.5	4.15	36.8966		302.5	6.65	7.8454
247.5	5.25	39.2965		252.5	4.25	37.4152		302.5	6.75	8.2469
247.5	5.35	39.5982		252.5	4.35	37.9719		302.5	6.85	8.3934
247.5	5.45	40.1923		252.5	4.45	38.2708		302.5	6.95	8.4468
247.5	5.55	40.1637		252.5	4.55	38.239		302.5	7.05	8.6206
247.5	5.65	40.3683		252.5	4.65	38.2318		302.5	7.15	8.8081
247.5	5.75	40.4963		252.5	4.75	38.1319		302.5	7.25	8.8077
[truncated: 5,734 more rows]

## Sheet: Figure 6
Figure 6A,B: Adiabatic free energy surfaces for H/H+ redox						Note: Occupancy can be calculated from its analytic expression at each ΔE,z.						Figure 6C: Surface of proton electrostatic potential corresponding to the Adiabatic free energy surfaces for H/H+ redox
ΔV = 0 V	Note: (V-Vpzc=-ΔV/2)			ΔV = 2 V				ΔV = 4 V				ΔV = 0 V					ΔV = 2 V					ΔV = 4 V
Δe / eV	z / Å	F / eV		Δe / eV	z / Å	F / eV		Δe / eV	z / Å	F / eV		Δe / eV	z / Å	⟨ϕ⟩ / V	stdev		Δe / eV	z / Å	⟨ϕ⟩ / V	stdev		Δe / eV	z / Å	⟨ϕ⟩ / V	stdev
2.5	1.15	-17.3514		12.5	1.45	-22.0437		2.5	1.15	15.0612		2.5	1.45	-118.849	14.5111		17.5	1.45	-145	17.1828		22.5	1.55	-146.769	17.0569
2.5	1.25	-18.8488		12.5	1.65	-23.842		2.5	1.25	13.356		2.5	1.55	-117.282	14.7011		17.5	1.55	-140.269	12.1602		22.5	1.65	-146.337	17.832
2.5	1.35	-20.5576		12.5	1.75	-25.1709		2.5	1.35	11.6075		2.5	1.65	-112.374	14.9205		17.5	1.65	-138.833	11.134		22.5	1.75	-142.474	17.3242
2.5	1.45	-22.9132		12.5	1.85	-24.8478		2.5	1.45	9.7945		2.5	1.75	-108.202	14.1892		17.5	1.75	-131.935	10.0296		22.5	1.85	-125.748	21.5498
2.5	1.55	-25.1699		12.5	2.05	-22.5899		2.5	1.55	8.2651		2.5	1.85	-103.44	15.6598		17.5	1.85	-130.9	15.7461		22.5	1.95	-122.892	19.9234
2.5	1.65	-26.9059		12.5	2.25	-19.4516		2.5	1.65	6.3555		2.5	1.95	-98.1358	15.9148		17.5	1.95	-114.227	20.8549		22.5	2.05	-117.193	19.2749
2.5	1.75	-27.8474		12.5	2.35	-17.8016		2.5	1.75	3.7015		2.5	2.05	-92.6888	14.8945		17.5	2.05	-110.833	20.6734		22.5	2.15	-115.823	19.5665
2.5	1.85	-27.7771		12.5	2.45	-16.804		2.5	1.85	0.7384		2.5	2.15	-85.4467	15.7367		17.5	2.15	-101.5	15.7941		22.5	2.25	-108.769	16.1597
2.5	1.95	-27.4446		12.5	2.55	-14.406		2.5	1.95	0.4377		2.5	2.25	-81.691	14.1491		17.5	2.25	-102.413	16.162		22.5	2.35	-103.727	15.764
2.5	2.05	-26.6757		12.5	2.65	-13.4426		2.5	2.05	1.479		2.5	2.35	-76.2138	12.9288		17.5	2.35	-102.5	13.5401		22.5	2.45	-95.0138	13.7638
2.5	2.15	-25.537		12.5	2.85	-9.6564		2.5	2.15	2.4169		2.5	2.45	-73.3272	11.3766		17.5	2.45	-98.8077	14.9223		22.5	2.55	-93.8077	16.6705
2.5	2.25	-24.0215		12.5	2.95	-9.3871		2.5	2.25	3.5224		2.5	2.55	-70.1479	10.6512		17.5	2.55	-92.75	10.3531		22.5	2.65	-89.8333	9.5932
2.5	2.35	-22.4904		12.5	3.15	-6.5516		2.5	2.35	4.7635		2.5	2.65	-66.0902	10.3631		17.5	2.65	-84.5	13.4164		22.5	2.75	-90.9588	8.9595
2.5	2.45	-20.7512		17.5	1.25	-14.9183		2.5	2.45	6.324		2.5	2.75	-64.75	10.9063		17.5	2.75	-82.4444	11.6212		22.5	2.85	-90.4836	9.5239
2.5	2.55	-18.9021		17.5	1.35	-17.3217		2.5	2.55	8.0179		2.5	2.85	-61.7043	10.5983		17.5	2.85	-79.3947	9.7056		22.5	2.95	-90.9186	16.0743
2.5	2.65	-17.2745		17.5	1.45	-19.8075		2.5	2.65	9.8042		2.5	2.95	-58.8163	10.5563		17.5	2.95	-83.7308	12.7651		22.5	3.05	-88.5769	7.6908
2.5	2.75	-15.8685		17.5	1.55	-21.3956		2.5	2.75	11.4661		2.5	3.05	-53.7265	9.7268		17.5	3.05	-76.0455	9.5666		22.5	3.15	-89.25	8.3927
2.5	2.85	-14.6396		17.5	1.65	-23.7289		2.5	2.85	13.1255		2.5	3.15	-51.4718	7.8073		17.5	3.15	-73	8.1394		27.5	1.15	-143.5	29.7852
2.5	2.95	-13.1095		17.5	1.75	-23.8366		2.5	2.95	14.3656		2.5	3.25	-51.1467	7.6977		17.5	3.25	-68.6538	8.8478		27.5	1.25	-153.833	25.7078
2.5	3.05	-11.8004		17.5	1.85	-24.0669		2.5	3.05	14.9713		2.5	3.35	-49.9154	7.061		17.5	3.35	-69.1923	5.8492		27.5	1.35	-150.066	16.6403
2.5	3.15	-10.3458		17.5	1.95	-22.8891		2.5	3.15	14.7237		2.5	3.45	-51.5755	7.0707		17.5	3.45	-64.75	10.3531		27.5	1.45	-148.577	16.7031
2.5	3.25	-9.1473		17.5	2.05	-21.2981		2.5	3.25	14.9009		2.5	3.55	-53.7174	8.4233		17.5	3.55	-73.5	7		27.5	1.55	-147.266	14.7479
2.5	3.35	-8.3462		17.5	2.15	-19.6479		2.5	3.35	12.6062		2.5	3.65	-57.5	8.9443		22.5	1.25	-143.5	9.8995		27.5	1.65	-144.802	15.7084
2.5	3.45	-7.4866		17.5	2.25	-18.8104		2.5	3.45	9.9423		7.5	1.45	-116.812	13.3778		22.5	1.35	-149.8	10.746		27.5	1.75	-137.032	18.6668
2.5	3.55	-7.4983		17.5	2.35	-17.0694		2.5	3.55	6.4391		7.5	1.55	-117.19	15.4247		22.5	1.45	-145.641	13.7517		27.5	1.85	-125.979	18.0353
2.5	3.65	-7.9886		17.5	2.45	-14.8991		2.5	3.65	0.0173		7.5	1.65	-113.795	18.1151		22.5	1.55	-141.312	11.8538		27.5	1.95	-120.201	17.3831
7.5	1.05	-18.47		17.5	2.55	-13.1142		2.5	3.75	-5.1644		7.5	1.75	-109.585	16.6394		22.5	1.65	-135.056	14.1976		27.5	2.05	-115.091	16.8304
7.5	1.15	-18.6103		17.5	2.65	-12.0173		2.5	4.35	-57.3447		7.5	1.85	-105.959	16.5058		22.5	1.75	-130.9	13.3918		27.5	2.15	-111.787	14.6896
7.5	1.25	-19.0891		17.5	2.75	-10.2786		7.5	1.05	14.5691		7.5	1.95	-100.198	17.4488		22.5	1.85	-125.087	16.3748		27.5	2.25	-105.704	12.5714
7.5	1.35	-21.1345		17.5	2.85	-8.8241		7.5	1.15	12.4673		7.5	2.05	-94.3391	15.9898		22.5	1.95	-115.5	16.3452		27.5	2.35	-101.852	14.678
7.5	1.45	-23.2118		17.5	2.95	-7.0767		7.5	1.25	10.9184		7.5	2.15	-84.4268	16.1077		22.5	2.05	-107.085	13.1783		27.5	2.45	-98.8556	14.8765
7.5	1.55	-25.3954		17.5	3.05	-5.6095		7.5	1.35	9.9608		7.5	2.25	-81.3289	13.0448		22.5	2.15	-105.323	12.599		27.5	2.55	-93.116	11.2865
7.5	1.65	-27.1937		17.5	3.15	-4.7208		7.5	1.45	8.6436		7.5	2.35	-76.7614	13.8781		22.5	2.25	-102.828	13.5372		27.5	2.65	-92.2855	12.2739
7.5	1.75	-27.8133		17.5	3.25	-3.6405		7.5	1.55	7.6396		7.5	2.45	-71.4831	12.8267		22.5	2.35	-98.2295	12.744		27.5	2.75	-89.4916	8.6227
7.5	1.85	-28.1115		17.5	3.35	-2.9925		7.5	1.65	5.8851		7.5	2.55	-68.8625	11.3383		22.5	2.45	-92.8125	12.8		27.5	2.85	-88.1963	8.5524
7.5	1.95	-27.7491		17.5	3.45	-1.8537		7.5	1.75	3.5618		7.5	2.65	-68.0949	11.837		22.5	2.55	-90.5172	14.0068		27.5	2.95	-88.8897	7.955
7.5	2.05	-26.7445		17.5	3.55	-2.0075		7.5	1.85	1.1664		7.5	2.75	-62.3889	9.4686		22.5	2.65	-88.1429	11.878		27.5	3.05	-93.0714	17.4344
7.5	2.15	-25.4988		22.5	1.25	-14.0099		7.5	1.95	0.415		7.5	2.85	-58.1618	10.7548		22.5	2.75	-84.5833	11.6326		27.5	3.15	-89.5	6.1644
7.5	2.25	-23.9481		22.5	1.35	-16.5957		7.5	2.05	0.8968		7.5	2.95	-56.875	9.7357		22.5	2.85	-79.8063	8.6606		32.5	1.25	-153.144	18.2113
7.5	2.35	-22.6061		22.5	1.45	-19.0933		7.5	2.15	1.6177		7.5	3.05	-53.2538	9.3612		22.5	2.95	-79.03	8.7595		32.5	1.35	-152.102	14.0122
7.5	2.45	-20.5945		22.5	1.55	-21.2827		7.5	2.25	2.5994		7.5	3.15	-50.1667	8.3666		22.5	3.05	-76.6441	8.6742		32.5	1.45	-150.936	14.4622
7.5	2.55	-19.1816		22.5	1.65	-22.6227		7.5	2.35	3.8782		7.5	3.25	-48.6957	5.7846		22.5	3.15	-76.2364	7.8459		32.5	1.55	-148.807	16.0138
7.5	2.65	-17.5798		22.5	1.75	-22.9708		7.5	2.45	5.4706		7.5	3.35	-49.2234	7.4825		22.5	3.25	-72.9017	8.164		32.5	1.65	-145.153	16.6127
7.5	2.75	-15.9721		22.5	1.85	-23.0752		7.5	2.55	7.1823		7.5	3.45	-46	6.1847		22.5	3.35	-71.6081	7.9976		32.5	1.75	-140.196	19.7478
7.5	2.85	-14.6583		22.5	1.95	-22.4042		7.5	2.65	8.9903		7.5	3.55	-47.5	4.899		22.5	3.45	-70.3889	6.6907		32.5	1.85	-126.817	17.2363
7.5	2.95	-13.3797		22.5	2.05	-20.8387		7.5	2.75	10.6651		7.5	3.75	-45.5	0		22.5	3.55	-70	9.2601		32.5	1.95	-119.16	16.2733
7.5	3.05	-11.7782		22.5	2.15	-19.5113		7.5	2.85	12.1639		12.5	1.45	-110.25	18.1021		27.5	1.25	-143.5	15.9625		32.5	2.05	-115.713	16.3301
7.5	3.15	-10.5716		22.5	2.25	-17.9107		7.5	2.95	13.2141		12.5	1.55	-122.111	14.4727		27.5	1.35	-146.177	11.641		32.5	2.15	-109.73	15.7502
7.5	3.25	-9.2241		22.5	2.35	-16.3111		7.5	3.05	14.084		12.5	1.65	-115.741	15.5423		27.5	1.45	-145.009	13.2658		32.5	2.25	-106.789	15.0065
7.5	3.35	-8.5876		22.5	2.45	-14.5348		7.5	3.15	14.0402		12.5	1.75	-109.375	20.5392		27.5	1.55	-140.282	13.6204		32.5	2.35	-101.796	13.7959
7.5	3.45	-7.4142		22.5	2.55	-12.8651		7.5	3.25	13.0543		12.5	1.85	-108.5	14.7309		27.5	1.65	-136.251	13.6747		32.5	2.45	-97.6322	15.2544
7.5	3.55	-7.5675		22.5	2.65	-11.04		7.5	3.35	12.0404		12.5	1.95	-99.1667	9.4985		27.5	1.75	-132.405	13.7102		32.5	2.55	-93.436	12.1746
7.5	3.75	-9.8195		22.5	2.75	-9.5525		7.5	3.45	8.6834		12.5	2.05	-88.4333	16.5387		27.5	1.85	-124.426	17.2563		32.5	2.65	-91.9054	11.2789
12.5	1.05	-21.6726		22.5	2.85	-8.0714		7.5	3.55	5.1802		12.5	2.15	-77.2059	15.5819		27.5	1.95	-112.549	16.2676		32.5	2.75	-90.8019	10.7591
12.5	1.15	-20.9862		22.5	2.95	-6.5991		7.5	3.65	0.1447		12.5	2.25	-80.5	7.3113		27.5	2.05	-106.521	11.6996		32.5	2.85	-89.9419	11.2855
12.5	1.25	-20.1321		22.5	3.05	-5.4645		7.5	3.95	-19.9976		12.5	2.35	-74.0833	14.133		27.5	2.15	-104.812	12.6389		32.5	2.95	-86.1	9.9147
12.5	1.35	-22.1398		22.5	3.15	-4.2644		7.5	4.15	-38.3152		12.5	2.45	-73.5	13.6455		27.5	2.25	-101.997	12.9017		32.5	3.05	-83.9255	16.2648
12.5	1.45	-22.7249		22.5	3.25	-3.3199		12.5	1.05	10.1054		12.5	2.55	-65.3333	17.8084		27.5	2.35	-97.7788	12.214		32.5	3.15	-84	10.5
12.5	1.55	-26.0394		22.5	3.35	-2.2138		12.5	1.15	8.6892		12.5	2.65	-75.8333	20.3415		27.5	2.45	-94.8319	12.1459		37.5	1.15	-147	21.2897
12.5	1.65	-28.0135		22.5	3.45	-1.5331		12.5	1.25	8.5677		12.5	2.75	-59.5	8.7305		27.5	2.55	-89.5517	10.6604		37.5	1.25	-152.895	13.2696
12.5	1.75	-28.6256		22.5	3.55	-0.8759		12.5	1.35	8.1011		12.5	2.85	-60.9	12.4435		27.5	2.65	-86.5583	10.6683		37.5	1.35	-160.816	16.3169
12.5	1.85	-28.2482		27.5	1.25	-13.444		12.5	1.45	7.1008		12.5	2.95	-53.5	12.083		27.5	2.75	-83.3257	11.0015		37.5	1.45	-153.141	14.3236
12.5	1.95	-28.3924		27.5	1.35	-16.1549		12.5	1.55	6.0237		12.5	3.05	-50.4	7.0349		27.5	2.85	-80.6458	9.2314		37.5	1.55	-154.773	15.7954
12.5	2.05	-27.4101		27.5	1.45	-18.8383		12.5	1.65	4.4378		12.5	3.15	-43.1667	3.2998		27.5	2.95	-78.8713	9.6018		37.5	1.65	-150.907	17.3024
12.5	2.15	-26.332		27.5	1.55	-21.0069		12.5	1.75	2.3126		12.5	3.25	-54.25	15.9433		27.5	3.05	-75.5931	7.9444		37.5	1.75	-141.566	18.7944
12.5	2.25	-24.4134		27.5	1.65	-22.3333		12.5	1.85	0.022		12.5	3.35	-52.5	8.5732		27.5	3.15	-73.3777	8.1698		37.5	1.85	-132.824	20.2935
12.5	2.35	-22.9889		27.5	1.75	-22.8072		12.5	1.95	-0.5324		12.5	3.45	-38.5	0		27.5	3.25	-70.9573	6.6648		37.5	1.95	-126.18	15.2894
12.5	2.45	-21.1839		27.5	1.85	-22.7276		12.5	2.05	-0.3093		12.5	3.55	-49	3.5		27.5	3.35	-72.1376	7.2845		37.5	2.05	-119.984	15.7795
12.5	2.55	-18.9625		27.5	1.95	-22.0317		12.5	2.15	0.5716		12.5	3.65	-52.5	0		27.5	3.45	-70.8151	6.9161		37.5	2.15	-116.323	16.9787
12.5	2.65	-17.7769		27.5	2.05	-20.5035		12.5	2.25	1.6841		17.5	1.45	-134.167	8.7305		27.5	3.55	-70.875	10.1666		37.5	2.25	-110.382	13.3125
12.5	2.75	-16.3785		27.5	2.15	-19.1033		12.5	2.35	2.8222		17.5	1.55	-130.5	12.6491		27.5	3.65	-70	3.5		37.5	2.35	-108.155	14.8493
12.5	2.85	-15.0865		27.5	2.25	-17.5873		12.5	2.45	4.443		17.5	1.65	-133.35	13.3689		32.5	1.25	-139.3	12.9831		37.5	2.45	-103.752	13.2348
12.5	2.95	-13.3092		27.5	2.35	-15.8415		12.5	2.55	6.0603		17.5	1.75	-121.833	12.9443		32.5	1.35	-148.209	11.4092		37.5	2.55	-101.439	12.2477
12.5	3.05	-12.2898		27.5	2.45	-14.0026		12.5	2.65	7.9393		17.5	1.85	-115.733	14.5136		32.5	1.45	-144.356	12.1812		37.5	2.65	-98.0368	13.14
12.5	3.15	-9.9133		27.5	2.55	-12.2977		12.5	2.75	9.5536		17.5	1.95	-112.7	14.8602		32.5	1.55	-140.141	13.7814		37.5	2.75	-98.229	12.0986
12.5	3.25	-9.1659		27.5	2.65	-10.6015		12.5	2.85	11.0801		17.5	2.05	-105.954	17.6009		32.5	1.65	-135.181	13.9104		37.5	2.85	-96.4621	11.6978
12.5	3.35	-8.5068		27.5	2.75	-8.9942		12.5	2.95	12.4989		17.5	2.15	-94.75	10.9858		32.5	1.75	-132.122	13.1889		37.5	2.95	-94.15	11.0403
12.5	3.45	-7.1579		27.5	2.85	-7.3586		12.5	3.05	13.0583		17.5	2.25	-95.34	13.475		32.5	1.85	-124.751	15.8207		37.5	3.05	-101.15	27.0181
12.5	3.55	-8.6974		27.5	2.95	-6.0415		12.5	3.15	12.4673		17.5	2.35	-91	12.6194		32.5	1.95	-113.995	16.2496		37.5	3.15	-103.833	8.2496
12.5	3.65	-9.6841		27.5	3.05	-4.7512		12.5	3.25	10.6547		17.5	2.45	-96.3667	13.875		32.5	2.05	-108.837	14.0799		37.5	3.25	-85.75	3.0311
17.5	1.45	-23.33		27.5	3.15	-3.7368		12.5	3.35	9.5231		17.5	2.55	-88.9	11.3737		32.5	2.15	-105.711	11.8075		42.5	1.05	-139.046	51.1155
17.5	1.55	-26.5125		27.5	3.25	-2.7519		12.5	4.55	-85.4595		17.5	2.65	-84.1667	10.274		32.5	2.25	-103.341	12.7936		42.5	1.15	-163.864	23.0149
17.5	1.65	-28.0113		27.5	3.35	-1.6525		12.5	4.65	-98.8876		17.5	2.75	-78.6579	11.7664		32.5	2.35	-99.0043	12.2881		42.5	1.25	-161	21.6968
17.5	1.75	-28.4436		27.5	3.45	-0.9789		17.5	1.05	5.057		17.5	2.85	-74.9	8.1633		32.5	2.45	-94.3783	11.9823		42.5	1.35	-161.903	13.0495
17.5	1.85	-28.5469		27.5	3.55	-0.3079		17.5	1.15	4.6876		17.5	2.95	-68.74	8.7922		32.5	2.55	-90.8297	10.4734		42.5	1.45	-160.163	13.9646
17.5	1.95	-27.8184		27.5	3.65	0.0916		17.5	1.25	5.4224		17.5	3.05	-71.803	6.681		32.5	2.65	-88.4594	10.5949		42.5	1.55	-157.924	13.0443
17.5	2.05	-26.4192		32.5	1.25	-13.4339		17.5	1.35	5.1279		17.5	3.15	-73.2407	6.9952		32.5	2.75	-83.1923	10.4477		42.5	1.65	-153.243	14.2466
17.5	2.15	-25.3024		32.5	1.35	-16.6256		17.5	1.45	3.9954		17.5	3.25	-70.2333	10.3406		32.5	2.85	-80.852	9.7959		42.5	1.75	-146.652	17.0075
17.5	2.25	-23.6357		32.5	1.45	-19.0083		17.5	1.55	1.8191		17.5	3.35	-71.0294	9.5863		32.5	2.95	-78.9526	9.8566		42.5	1.85	-135.518	16.4089
17.5	2.35	-21.381		32.5	1.55	-21.0882		17.5	1.65	0.2297		17.5	3.45	-66.5	7		32.5	3.05	-76.2011	8.5671		42.5	1.95	-130.509	15.1658
17.5	2.45	-19.7598		32.5	1.65	-22.3827		17.5	1.75	-1.6309		17.5	3.55	-59.5	0		32.5	3.15	-75.4732	8.7		42.5	2.05	-124.344	13.8011
17.5	2.55	-18.6012		32.5	1.75	-22.728		17.5	1.85	-2.781		17.5	3.65	-80.5	0		32.5	3.25	-73.1585	7.2022		42.5	2.15	-118.533	13.5775
17.5	2.65	-16.8249		32.5	1.85	-22.6925		17.5	1.95	-4.1464		22.5	1.35	-142.962	11.7971		32.5	3.35	-71.2863	7.583		42.5	2.25	-114.997	12.3656
17.5	2.75	-15.2261		32.5	1.95	-21.9737		17.5	2.05	-3.2007		22.5	1.45	-137.926	12.3012		32.5	3.45	-70.2234	8.5246		42.5	2.35	-112	11.9941
17.5	2.85	-13.8413		32.5	2.05	-20.2232		17.5	2.15	-2.6225		22.5	1.55	-136.433	11.6931		32.5	3.55	-71	6.265		42.5	2.45	-108.401	11.3342
17.5	2.95	-12.7602		32.5	2.15	-18.9488		17.5	2.25	-0.7316		22.5	1.65	-129.915	12.7018		32.5	3.65	-78.1667	3.2998		42.5	2.55	-105.511	11.5631
17.5	3.05	-11.7759		32.5	2.25	-17.2889		17.5	2.35	0.2015		22.5	1.75	-125.393	12.9374		37.5	1.25	-143.5	9.3333		42.5	2.65	-103.338	11.0906
17.5	3.15	-10.4233		32.5	2.35	-15.6243		17.5	2.45	2.0176		22.5	1.85	-118.267	13.9025		37.5	1.35	-152.25	10.7403		42.5	2.75	-100.252	10.2186
17.5	3.25	-9.4787		32.5	2.45	-13.9288		17.5	2.55	4.1283		22.5	1.95	-111.443	14.4971		37.5	1.45	-147.251	13.3367		42.5	2.85	-98.7	9.3467
17.5	3.35	-8.2437		32.5	2.55	-12.002		17.5	2.65	5.4369		22.5	2.05	-105.2	14.5503		37.5	1.55	-143.774	15.6193		42.5	2.95	-96.4194	8.7257
17.5	3.45	-6.1391		32.5	2.65	-10.4048		17.5	2.75	6.9131		22.5	2.15	-98.6364	13.877		37.5	1.65	-138.617	14.4371		42.5	3.05	-97.25	6.4372
17.5	3.55	-6.292		32.5	2.75	-8.9315		17.5	2.85	8.5407		22.5	2.25	-95.2778	10.9		37.5	1.75	-135.138	13.6066		42.5	3.15	-95.0833	6.034
17.5	3.65	-7.9718		32.5	2.85	-7.2109		17.5	2.95	10.3402		22.5	2.35	-91.4224	10.0388		37.5	1.85	-127.722	17.303		47.5	1.05	-161	10.5
22.5	1.35	-20.8843		32.5	2.95	-5.9045		17.5	3.05	10.5067		22.5	2.45	-92.4677	11.3653		37.5	1.95	-115.448	16.7285		47.5	1.15	-160.3	21.0466
22.5	1.45	-23.7596		32.5	3.05	-4.5723		17.5	3.15	10.5807		22.5	2.55	-90.5866	11.3741		37.5	2.05	-111.797	13.3127		47.5	1.25	-166.6	17.6302
22.5	1.55	-26.0575		32.5	3.15	-3.2247		17.5	3.25	9.5948		22.5	2.65	-84.9545	12.0742		37.5	2.15	-109.908	13.5707		47.5	1.35	-161.194	14.7329
22.5	1.65	-27.5548		32.5	3.25	-2.305		17.5	3.35	6.3838		22.5	2.75	-80.2059	11.4212		37.5	2.25	-107.155	13.3882		47.5	1.45	-158.836	13.093
22.5	1.75	-27.9134		32.5	3.35	-1.3153		17.5	3.45	2.6212		22.5	2.85	-75.6193	9.0703		37.5	2.35	-102.144	12.8773		47.5	1.55	-158.744	13.786
22.5	1.85	-27.5017		32.5	3.45	-0.4422		22.5	0.95	2.05		22.5	2.95	-73.5519	9.733		37.5	2.45	-98.9	12.3515		47.5	1.65	-154.961	13.6779
22.5	1.95	-27.0784		32.5	3.55	-0.0778		22.5	1.05	0.5304		22.5	3.05	-71.3222	8.0589		37.5	2.55	-95.1154	12.0418		47.5	1.75	-148.335	17.4586
22.5	2.05	-25.7573		32.5	3.65	-0.2173		22.5	1.15	1.2568		22.5	3.15	-70.6646	7.5144		37.5	2.65	-92.9035	11.4823		47.5	1.85	-135.561	16.3638
22.5	2.15	-24.4938		37.5	1.25	-14.2242		22.5	1.25	2.0594		22.5	3.25	-70.7441	8.0586		37.5	2.75	-87.9936	11.9971		47.5	1.95	-131.604	13.5522
22.5	2.25	-22.8084		37.5	1.35	-16.6881		22.5	1.35	0.6405		22.5	3.35	-69.6205	8.1498		37.5	2.85	-87.0789	10.6094		47.5	2.05	-125.385	14.0315
22.5	2.35	-20.9812		37.5	1.45	-19.4528		22.5	1.45	-1.3296		22.5	3.45	-72.8636	6.971		37.5	2.95	-84.8478	10.7242		47.5	2.15	-121.982	14.4938
22.5	2.45	-19.0697		37.5	1.55	-21.3967		22.5	1.55	-3.4906		22.5	3.55	-66.5	0		37.5	3.05	-82.7126	9.3376		47.5	2.25	-115.953	12.1404
22.5	2.55	-17.712		37.5	1.65	-22.6149		22.5	1.65	-4.9013		27.5	1.35	-140.444	11.0669		37.5	3.15	-79.4102	9.4437		47.5	2.35	-114.055	12.0049
22.5	2.65	-16.0616		37.5	1.75	-22.7156		22.5	1.75	-6.0243		27.5	1.45	-138.056	10.6156		37.5	3.25	-76.7345	7.3541		47.5	2.45	-110.149	11.3643
22.5	2.75	-14.5458		37.5	1.85	-22.6049		22.5	1.85	-6.5755		27.5	1.55	-134.763	11.6821		37.5	3.35	-76.6031	8.4078		47.5	2.55	-106.98	11.6065
22.5	2.85	-13.0219		37.5	1.95	-21.8692		22.5	1.95	-5.3328		27.5	1.65	-131.421	12.8111		37.5	3.45	-78.5909	8.3134		47.5	2.65	-104.242	10.8538
22.5	2.95	-11.932		37.5	2.05	-20.2456		22.5	2.05	-4.3822		27.5	1.75	-126.247	13.8958		37.5	3.55	-77.3889	4.7945		47.5	2.75	-101.691	10.8402
22.5	3.05	-10.6704		37.5	2.15	-18.7454		22.5	2.15	-2.8837		27.5	1.85	-118.605	15.4986		37.5	3.65	-66.5	0		47.5	2.85	-98.8873	10.8828
22.5	3.15	-9.6759		37.5	2.25	-17.0752		22.5	2.25	-1.3494		27.5	1.95	-112.421	14.3897		42.5	1.25	-161.875	12.0927		47.5	2.95	-98.6176	8.8083
22.5	3.25	-8.4075		37.5	2.35	-15.2677		22.5	2.35	0.4932		27.5	2.05	-105.101	13.4588		42.5	1.35	-156.167	10.9341		47.5	3.05	-96.0135	8.1593
22.5	3.35	-7.3151		37.5	2.45	-13.5917		22.5	2.45	2.2211		27.5	2.15	-101.35	12.3032		42.5	1.45	-152.786	12.0309		47.5	3.15	-84	17.5
22.5	3.45	-6.4282		37.5	2.55	-11.8772		22.5	2.55	4.125		27.5	2.25	-96.1835	10.6081		42.5	1.55	-151.019	13.4977		47.5	3.25	-101.5	0
22.5	3.55	-4.4709		37.5	2.65	-10.1193		22.5	2.65	5.751		27.5	2.35	-95.8109	10.7409		42.5	1.65	-146.456	13.4301		47.5	4.15	-122.5	0
27.5	0.95	-18.7956		37.5	2.75	-8.4044		22.5	2.75	7.3689		27.5	2.45	-92.009	10.3239		42.5	1.75	-139.891	12.4233		52.5	0.85	-115.5	37.8583
27.5	1.25	-18.3465		37.5	2.85	-6.7237		22.5	2.85	9.0288		27.5	2.55	-89.4914	9.7406		42.5	1.85	-131.756	16.2142		52.5	0.95	-115.5	36.4852
27.5	1.35	-21.3229		37.5	2.95	-5.5656		22.5	2.95	10.1372		27.5	2.65	-86.6784	10.7898		42.5	1.95	-122.322	15.8096		52.5	1.15	-166.833	6.5997
27.5	1.45	-24.0409		37.5	3.05	-4.3441		22.5	3.05	11.3178		27.5	2.75	-80.7121	10.7302		42.5	2.05	-116.945	13.2012		52.5	1.25	-164.818	12.5712
27.5	1.55	-26.163		37.5	3.15	-3.1047		22.5	3.15	10.961		27.5	2.85	-77.8537	10.3311		42.5	2.15	-111.78	12.2023		52.5	1.35	-165.318	14.6214
27.5	1.65	-27.3096		37.5	3.25	-1.8686		22.5	3.25	11.3614		27.5	2.95	-75.0429	8.878		42.5	2.25	-109.782	12.6023		52.5	1.45	-162.433	14.392
27.5	1.75	-27.5915		37.5	3.35	-0.7823		22.5	3.65	-3.7454		27.5	3.05	-72.6131	7.8574		42.5	2.35	-106.255	12.4756		52.5	1.55	-160.14	15.6776
27.5	1.85	-27.2517		37.5	3.45	0.2643		22.5	4.15	-41.5121		27.5	3.15	-71.2833	7.4237		42.5	2.45	-100.971	11.8898		52.5	1.65	-156.58	13.9627
27.5	1.95	-26.3217		37.5	3.55	0.7183		27.5	0.85	1.119		27.5	3.25	-71.4835	7.1544		42.5	2.55	-99.2333	11.4715		52.5	1.75	-149.14	18.3257
27.5	2.05	-25.2956		37.5	3.65	1.2359		27.5	0.95	0.8642		27.5	3.35	-71.2547	6.9034		42.5	2.65	-95.1364	11.265		52.5	1.85	-140.772	14.9123
27.5	2.15	-23.828		42.5	1.25	-13.9638		27.5	1.05	1.3268		27.5	3.45	-70.2966	8.0817		42.5	2.75	-91.5681	11.399		52.5	1.95	-136.5	13.7342
27.5	2.25	-22.3987		42.5	1.35	-17.0968		27.5	1.15	3.213		27.5	3.55	-70	5.6436		42.5	2.85	-90.1865	9.116		52.5	2.05	-130.193	15.4662
27.5	2.35	-20.5545		42.5	1.45	-19.7601		27.5	1.25	2.4324		27.5	3.65	-70	3.5		42.5	2.95	-87.3451	8.7965		52.5	2.15	-126.708	14.3016
27.5	2.45	-18.6793		42.5	1.55	-21.6577		27.5	1.35	0.6687		32.5	1.25	-135.962	13.0125		42.5	3.05	-85.5714	8.4329		52.5	2.25	-120.048	14.3613
27.5	2.55	-17.0539		42.5	1.65	-22.5242		27.5	1.45	-1.5912		32.5	1.35	-139.41	11.8631		42.5	3.15	-82.3983	8.89		52.5	2.35	-117.636	12.258
27.5	2.65	-15.3664		42.5	1.75	-22.6798		27.5	1.55	-3.4343		32.5	1.45	-136.765	11.66		42.5	3.25	-79.7837	7.4227		52.5	2.45	-114.756	12.628
27.5	2.75	-13.9481		42.5	1.85	-22.4513		27.5	1.65	-4.9067		32.5	1.55	-135.38	11.4001		42.5	3.35	-78.5441	7.4822		52.5	2.55	-111.011	11.3099
27.5	2.85	-12.5746		42.5	1.95	-21.4278		27.5	1.75	-6.0025		32.5	1.65	-130.467	12.069		42.5	3.45	-76.5333	9.2484		52.5	2.65	-106.909	11.0686
27.5	2.95	-11.2665		42.5	2.05	-19.8487		27.5	1.85	-6.1427		32.5	1.75	-126.231	13.8664		42.5	3.55	-80.5	5.7155		52.5	2.75	-103.651	10.6095
27.5	3.05	-9.9015		42.5	2.15	-18.2599		27.5	1.95	-5.0657		32.5	1.85	-120.707	14.6389		47.5	1.25	-161.7	10.9343		52.5	2.85	-104.149	9.2924
27.5	3.15	-8.8318		42.5	2.25	-16.574		27.5	2.05	-4.0721		32.5	1.95	-112	14.7333		47.5	1.35	-155.262	11.5914		52.5	2.95	-102.363	8.5885
27.5	3.25	-7.7939		42.5	2.35	-14.7916		27.5	2.15	-2.65		32.5	2.05	-107.045	13.6439		47.5	1.45	-153.858	11.4908		52.5	3.05	-101.684	9.9627
27.5	3.35	-6.7026		42.5	2.45	-12.9182		27.5	2.25	-1.0609		32.5	2.15	-100.895	13.6735		47.5	1.55	-149.527	13.3273		52.5	3.15	-101.5	8.5732
27.5	3.45	-5.7467		42.5	2.55	-11.0238		27.5	2.35	0.7557		32.5	2.25	-97.3062	11.2519		47.5	1.65	-145.724	13.9721		52.5	3.25	-101.5	0
27.5	3.55	-4.8178		42.5	2.65	-9.3119		27.5	2.45	2.5734		32.5	2.35	-97.3505	11.4475		47.5	1.75	-140.54	13.0766		52.5	3.35	-49	17.5
27.5	3.65	-4.8881		42.5	2.75	-7.5878		27.5	2.55	4.3231		32.5	2.45	-93.2123	10.0366		47.5	1.85	-134.05	15.2557		57.5	0.85	-102.083	33.8685
32.5	1.15	-16.2671		42.5	2.85	-6.0313		27.5	2.65	5.9263		32.5	2.55	-91	10.2717		47.5	1.95	-121.136	15.3575		57.5	0.95	-106.167	34.4513
32.5	1.25	-18.8233		42.5	2.95	-4.8872		27.5	2.75	7.5946		32.5	2.65	-86.0563	10.705		47.5	2.05	-117.294	12.3044		57.5	1.15	-178.5	0
32.5	1.35	-21.54		42.5	3.05	-3.8512		27.5	2.85	9.1469		32.5	2.75	-84.5303	11.3043		47.5	2.15	-113.84	12.347		57.5	1.25	-171.5	13.1676
32.5	1.45	-24.2609		42.5	3.15	-2.4149		27.5	2.95	10.2453		32.5	2.85	-77.9503	10.2374		47.5	2.25	-110.443	12.3438		57.5	1.35	-169.718	12.177
32.5	1.55	-26.296		42.5	3.25	-1.2056		27.5	3.05	11.2504		32.5	2.95	-76.9186	9.6219		47.5	2.35	-107.588	12.6879		57.5	1.45	-170.461	12.6351
32.5	1.65	-27.4407		42.5	3.35	-0.0554		27.5	3.15	11.6609		32.5	3.05	-74.1604	8.448		47.5	2.45	-101.754	11.6518		57.5	1.55	-166.623	12.8386
32.5	1.75	-27.6002		42.5	3.45	0.7331		27.5	3.25	11.2346		32.5	3.15	-74.0482	8.2034		47.5	2.55	-99.1162	12.1521		57.5	1.65	-163.121	13.8643
32.5	1.85	-27.1505		42.5	3.55	2.8839		27.5	3.65	-2.4859		32.5	3.25	-74.0423	7.198		47.5	2.65	-96.7559	11.6265		57.5	1.75	-152.782	16.4628
32.5	1.95	-26.3207		47.5	1.25	-14.2287		32.5	0.95	0.8737		32.5	3.35	-73.4247	7.508		47.5	2.75	-93.7119	9.7523		57.5	1.85	-144.489	14.3683
32.5	2.05	-25.148		47.5	1.35	-17.5111		32.5	1.05	1.6617		32.5	3.45	-71.4189	6.4823		47.5	2.85	-90.5154	9.0622		57.5	1.95	-140.07	13.6872
32.5	2.15	-23.6428		47.5	1.45	-19.9508		32.5	1.15	3.8643		32.5	3.55	-65.625	6.4892		47.5	2.95	-87.5741	9.1649		57.5	2.05	-135.054	13.2342
32.5	2.25	-22.0139		47.5	1.55	-21.7813		32.5	1.25	2.3728		32.5	3.65	-66.5	0		47.5	3.05	-87.3923	9.3102		57.5	2.15	-129.655	13.6367
32.5	2.35	-20.1751		47.5	1.65	-22.6405		32.5	1.35	0.6348		37.5	1.35	-139.3	11.3737		47.5	3.15	-83.962	8.4164		57.5	2.25	-124.7	12.6633
32.5	2.45	-18.5674		47.5	1.75	-22.7782		32.5	1.45	-1.5214		37.5	1.45	-141.068	12.6562		47.5	3.25	-81.6586	8.3844		57.5	2.35	-119.782	12.8139
32.5	2.55	-16.7599		47.5	1.85	-22.294		32.5	1.55	-3.3424		37.5	1.55	-139.463	12.4641		47.5	3.35	-80.5745	7.6063		57.5	2.45	-114.647	11.8967
32.5	2.65	-15.0006		47.5	1.95	-21.4032		32.5	1.65	-4.7463		37.5	1.65	-134.153	13.7649		47.5	3.45	-80.9375	7.814		57.5	2.55	-111.251	11.0404
32.5	2.75	-13.5239		47.5	2.05	-19.792		32.5	1.75	-6.0326		37.5	1.75	-129.527	13.404		47.5	3.55	-79.5	2.4495		57.5	2.65	-108.064	11.1925
32.5	2.85	-11.9902		47.5	2.15	-18.0029		32.5	1.85	-5.9889		37.5	1.85	-124.018	14.46		47.5	3.65	-66.5	0		57.5	2.75	-104.504	9.8036
32.5	2.95	-10.8047		47.5	2.25	-16.2743		32.5	1.95	-5.014		37.5	1.95	-117.223	15.0509		52.5	1.25	-157.5	11.2872		57.5	2.85	-104.43	9.1663
32.5	3.05	-9.4518		47.5	2.35	-14.5424		32.5	2.05	-3.9466		37.5	2.05	-113.505	14.4373		52.5	1.35	-154.1	12.6744		57.5	2.95	-105.256	9.7899
32.5	3.15	-8.3308		47.5	2.45	-12.6624		32.5	2.15	-2.5822		37.5	2.15	-107.455	13.9958		52.5	1.45	-154.871	13.0155		57.5	3.05	-102.79	7.1558
32.5	3.25	-7.1136		47.5	2.55	-10.8454		32.5	2.25	-1.0635		37.5	2.25	-103.149	11.6429		52.5	1.55	-153.015	13.1901		57.5	3.15	-100.625	5.4644
32.5	3.35	-6.0191		47.5	2.65	-9.2656		32.5	2.35	0.7734		37.5	2.35	-99.6457	10.8594		52.5	1.65	-149.16	14.8468		62.5	0.85	-131.25	44.2834
32.5	3.45	-5.1319		47.5	2.75	-7.2927		32.5	2.45	2.5332		37.5	2.45	-97.7727	11.2014		52.5	1.75	-145.153	15.1967		62.5	1.25	-170.052	13.6801
32.5	3.55	-4.4463		47.5	2.85	-5.6137		32.5	2.55	4.4227		37.5	2.55	-95.5244	11.3411		52.5	1.85	-137.629	17.5876		62.5	1.35	-171.309	11.7185
32.5	3.65	-4.0466		47.5	2.95	-4.6365		32.5	2.65	6.0359		37.5	2.65	-92.8882	11.6489		52.5	1.95	-125.693	13.5361		62.5	1.45	-169.002	13.241
37.5	1.25	-19.1415		47.5	3.05	-3.3619		32.5	2.75	7.7653		37.5	2.75	-88.0793	10.1191		52.5	2.05	-121.27	14.3438		62.5	1.55	-166.976	12.4079
37.5	1.35	-21.9912		47.5	3.15	-2.0835		32.5	2.85	9.3033		37.5	2.85	-84	10.5303		52.5	2.15	-118.656	13.9679		62.5	1.65	-163.251	13.7335
37.5	1.45	-24.7744		47.5	3.25	-0.727		32.5	2.95	10.3422		37.5	2.95	-83.3981	9.4823		52.5	2.25	-114.185	14.0542		62.5	1.75	-153.05	18.2288
37.5	1.55	-26.7683		47.5	3.35	0.3995		32.5	3.05	11.344		37.5	3.05	-80.9321	8.9255		52.5	2.35	-110.25	12.873		62.5	1.85	-142.791	13.5735
37.5	1.65	-27.8287		47.5	3.45	1.4473		32.5	3.15	11.867		37.5	3.15	-80.0247	9.0412		52.5	2.45	-107.57	12.2542		62.5	1.95	-138.297	14.4013
37.5	1.75	-27.8345		47.5	3.55	2.1223		32.5	3.35	10.1549		37.5	3.25	-77.5645	8.9915		52.5	2.55	-104.905	11.6363		62.5	2.05	-134.888	14.2683
37.5	1.85	-27.308		47.5	3.65	2.3886		32.5	3.55	2.6016		37.5	3.35	-77.4529	8.0672		52.5	2.65	-100.856	11.2137		62.5	2.15	-130.136	13.2327
37.5	1.95	-26.5659		52.5	1.25	-15.2427		37.5	0.85	0.2212		37.5	3.45	-76.0128	8.3109		52.5	2.75	-97.9079	11.4681		62.5	2.25	-124.715	13.2158
37.5	2.05	-25.0913		52.5	1.35	-17.9658		37.5	0.95	-0.8163		37.5	3.55	-75.5	11.0454		52.5	2.85	-96.7081	10.9436		62.5	2.35	-121.375	13.2932
37.5	2.15	-23.6104		52.5	1.45	-20.5315		37.5	1.05	1.5277		42.5	1.35	-147.144	11.6506		52.5	2.95	-93.3692	9.5034		62.5	2.45	-119.2	11.923
37.5	2.25	-21.9067		52.5	1.55	-22.267		37.5	1.15	2.6206		42.5	1.45	-146.657	11.082		52.5	3.05	-91.9423	7.7288		62.5	2.55	-114.238	11.9798
37.5	2.35	-19.9181		52.5	1.65	-22.9509		37.5	1.25	1.6345		42.5	1.55	-145.804	12.2498		52.5	3.15	-88.9467	7.8073		62.5	2.65	-110.362	10.7598
37.5	2.45	-18.176		52.5	1.75	-23.0102		37.5	1.35	0.167		42.5	1.65	-140.279	14.0081		52.5	3.25	-85.7778	7.8231		62.5	2.75	-108.282	10.8046
37.5	2.55	-16.4879		52.5	1.85	-22.6276		37.5	1.45	-1.9984		42.5	1.75	-132.768	13.4886		52.5	3.35	-85.1027	8.6099		62.5	2.85	-107.507	9.3557
37.5	2.65	-14.7401		52.5	1.95	-21.352		37.5	1.55	-3.9985		42.5	1.85	-126.457	12.7579		52.5	3.45	-86.4062	8.5927		62.5	2.95	-105.201	7.9309
37.5	2.75	-13.1123		52.5	2.05	-19.7315		37.5	1.65	-5.4268		42.5	1.95	-121.699	12.4466		52.5	3.55	-91	6.702		62.5	3.05	-103.25	9.2837
37.5	2.85	-11.6573		52.5	2.15	-18.1186		37.5	1.75	-6.321		42.5	2.05	-118.551	13.4376		57.5	1.25	-158.667	15.0767		62.5	3.15	-104.682	6.2351
37.5	2.95	-10.2731		52.5	2.25	-16.3701		37.5	1.85	-6.131		42.5	2.15	-111.264	14.4613		57.5	1.35	-165.17	10.265		67.5	0.75	-124.833	31.4784
37.5	3.05	-8.9452		52.5	2.35	-14.2853		37.5	1.95	-5.0368		42.5	2.25	-105.158	11.4554		57.5	1.45	-162.073	12.6021		67.5	0.85	-141.167	37.6239
37.5	3.15	-7.7064		52.5	2.45	-12.5342		37.5	2.05	-3.8377		42.5	2.35	-102.538	11.116		57.5	1.55	-159.17	12.3055		67.5	1.25	-171	7.2284
37.5	3.25	-6.5397		52.5	2.55	-10.6331		37.5	2.15	-2.5432		42.5	2.45	-99.9513	10.4216		57.5	1.65	-155.089	13.2884		67.5	1.35	-169.703	12.6247
37.5	3.35	-5.2451		52.5	2.65	-9.0394		37.5	2.25	-0.825		42.5	2.55	-97.012	10.1114		57.5	1.75	-150.653	12.3716		67.5	1.45	-171.105	13.3683
37.5	3.45	-4.4955		52.5	2.75	-7.2211		37.5	2.35	1.0354		42.5	2.65	-94.8468	10.9623		57.5	1.85	-140.901	17.4073		67.5	1.55	-167.632	13.3708
37.5	3.55	-3.6227		52.5	2.85	-5.6258		37.5	2.45	2.7717		42.5	2.75	-90.2404	11.4975		57.5	1.95	-132.208	15.5806		67.5	1.65	-165.241	14.0147
42.5	1.25	-19.5451		52.5	2.95	-4.0661		37.5	2.55	4.3826		42.5	2.85	-85.4325	8.2265		57.5	2.05	-127.887	12.4209		67.5	1.75	-154.566	16.8127
42.5	1.35	-22.2147		52.5	3.05	-2.8801		37.5	2.65	6.2235		42.5	2.95	-83.027	7.9339		57.5	2.15	-122.528	12.707		67.5	1.85	-145.691	13.4367
42.5	1.45	-24.9603		52.5	3.15	-1.592		37.5	2.75	7.6493		42.5	3.05	-82.7839	8.5475		57.5	2.25	-119.212	14.1828		67.5	1.95	-144.496	15.2039
42.5	1.55	-26.7472		52.5	3.25	-0.286		37.5	2.85	9.4712		42.5	3.15	-80.8422	7.6177		57.5	2.35	-113.148	12.7785		67.5	2.05	-139.333	12.9848
42.5	1.65	-27.6124		52.5	3.35	0.9569		37.5	2.95	10.5106		42.5	3.25	-77.6274	8.2615		57.5	2.45	-110.417	12.6215		67.5	2.15	-136.219	15.5948
42.5	1.75	-27.6747		52.5	3.45	1.7528		37.5	3.05	11.4118		42.5	3.35	-76.9041	8.4046		57.5	2.55	-106.906	11.1995		67.5	2.25	-128.671	14.0995
42.5	1.85	-27.0395		52.5	3.55	2.5821		37.5	3.15	11.7737		42.5	3.45	-74.1512	7.8173		57.5	2.65	-103.743	10.8931		67.5	2.35	-124.859	13.1468
42.5	1.95	-26.0813		57.5	1.25	-15.5889		37.5	3.25	11.1932		42.5	3.55	-68.6	4.4822		57.5	2.75	-102.005	9.5841		67.5	2.45	-122.31	13.0842
42.5	2.05	-24.6568		57.5	1.35	-18.4125		37.5	3.35	10.0617		47.5	1.35	-148.934	11.4535		57.5	2.85	-99.7944	8.3796		67.5	2.55	-119.186	13.38
42.5	2.15	-23.0382		57.5	1.45	-20.8112		42.5	0.85	-0.7598		47.5	1.45	-147.195	11.4117		57.5	2.95	-95.2842	8.2157		67.5	2.65	-115.124	11.2153
42.5	2.25	-21.3071		57.5	1.55	-22.478		42.5	0.95	-0.6696		47.5	1.55	-143.855	12.4319		57.5	3.05	-91.5258	8.4426		67.5	2.75	-114	10.7926
42.5	2.35	-19.5131		57.5	1.65	-23.1685		42.5	1.05	2.1378		47.5	1.65	-138.311	13.6322		57.5	3.15	-88.1554	7.8836		67.5	2.85	-114.004	10.3879
42.5	2.45	-17.5759		57.5	1.75	-23.0037		42.5	1.15	2.9793		47.5	1.75	-132.593	13.9826		57.5	3.25	-85.8951	7.4182		67.5	2.95	-109.838	9.4723
42.5	2.55	-15.7218		57.5	1.85	-22.6599		42.5	1.25	2.0573		47.5	1.85	-125.961	12.4005		57.5	3.35	-84.9872	8.0809		67.5	3.05	-111.543	9.1911
42.5	2.65	-14.0911		57.5	1.95	-21.29		42.5	1.35	-0.2061		47.5	1.95	-122.228	12.6776		57.5	3.45	-84.6667	7.3352		67.5	3.15	-115.5	9.8995
42.5	2.75	-12.547		57.5	2.05	-19.4901		42.5	1.45	-2.4583		47.5	2.05	-115.977	14.2469		57.5	3.55	-86.1	6.8586		72.5	0.85	-122.5	54.5222
42.5	2.85	-11.0223		57.5	2.15	-17.7102		42.5	1.55	-4.4024		47.5	2.15	-111.838	14.1762		57.5	3.65	-80.5	0		72.5	1.25	-187.833	11.8977
42.5	2.95	-9.6152		57.5	2.25	-15.9002		42.5	1.65	-5.532		47.5	2.25	-105.385	12.2048		62.5	1.25	-163.333	10.2375		72.5	1.35	-181.573	12.533
42.5	3.05	-8.2172		57.5	2.35	-13.9646		42.5	1.75	-6.1916		47.5	2.35	-103.354	11.039		62.5	1.35	-164.764	11.7208		72.5	1.45	-180.708	12.0882
42.5	3.15	-6.9165		57.5	2.45	-11.9814		42.5	1.85	-5.8715		47.5	2.45	-99.4344	10.4016		62.5	1.45	-162.46	12.3156		72.5	1.55	-175.639	12.2247
42.5	3.25	-5.7237		57.5	2.55	-10.0942		42.5	1.95	-4.6583		47.5	2.55	-97.7151	10.8432		62.5	1.55	-157.725	13.714		72.5	1.65	-170.619	13.9544
42.5	3.35	-4.6531		57.5	2.65	-8.2381		42.5	2.05	-3.4995		47.5	2.65	-95.0769	11.6921		62.5	1.65	-153.297	13.2349		72.5	1.75	-161.103	17.6994
42.5	3.45	-3.4593		57.5	2.75	-6.5486		42.5	2.15	-1.9665		47.5	2.75	-90.7727	12.0762		62.5	1.75	-150.082	12.4447		72.5	1.85	-153.553	13.5673
42.5	3.55	-2.8454		57.5	2.85	-4.9033		42.5	2.25	-0.283		47.5	2.85	-86.3411	11.4337		62.5	1.85	-144.767	17.7688		72.5	1.95	-148.037	15.302
47.5	1.25	-19.7602		57.5	2.95	-3.6594		42.5	2.35	1.4981		47.5	2.95	-84.1082	8.5652		62.5	1.95	-130.853	16.7432		72.5	2.05	-142.604	13.8884
47.5	1.35	-22.9341		57.5	3.05	-2.2395		42.5	2.45	3.3326		47.5	3.05	-81.5523	8.231		62.5	2.05	-127.626	12.4733		72.5	2.15	-136.078	13.3908
47.5	1.45	-25.2795		57.5	3.15	-1.1192		42.5	2.55	5.0755		47.5	3.15	-81.3615	8.1456		62.5	2.15	-123.969	13.1844		72.5	2.25	-133.933	13.5031
47.5	1.55	-26.8518		57.5	3.25	0.28		42.5	2.65	6.8203		47.5	3.25	-79.1624	8.2913		62.5	2.25	-120.495	13.8643		72.5	2.35	-128.577	11.0036
47.5	1.65	-27.8339		57.5	3.35	1.2513		42.5	2.75	8.3759		47.5	3.35	-77.6685	8.041		62.5	2.35	-114.803	13.4857		72.5	2.45	-124.044	12.5042
47.5	1.75	-27.797		57.5	3.45	2.5349		42.5	2.85	9.925		47.5	3.45	-74.1562	7.2913		62.5	2.45	-111.82	11.7566		72.5	2.55	-120.025	11.1937
47.5	1.85	-27.1274		57.5	3.55	3.1253		42.5	2.95	11.2148		47.5	3.55	-77	6.0622		62.5	2.55	-107.505	11.3949		72.5	2.65	-117.843	9.807
47.5	1.95	-26.0053		57.5	3.65	3.7484		42.5	3.05	11.9949		52.5	1.25	-141.167	12.3468		62.5	2.65	-104.642	11.722		72.5	2.75	-114.596	9.227
47.5	2.05	-24.5861		62.5	1.25	-16.0614		42.5	3.15	12.6933		52.5	1.35	-152.267	10.2173		62.5	2.75	-102.454	10.754		72.5	2.85	-114.426	9.506
47.5	2.15	-22.7742		62.5	1.35	-19.0037		42.5	3.25	12.4005		52.5	1.45	-150.243	11.8716		62.5	2.85	-99.3039	9.7519		72.5	2.95	-114.522	7.9906
47.5	2.25	-21.1224		62.5	1.45	-21.4256		42.5	3.35	10.9813		52.5	1.55	-146.98	14.1516		62.5	2.95	-95.8208	9.5241		72.5	3.05	-115.231	9.4077
47.5	2.35	-19.2962		62.5	1.55	-22.8759		47.5	0.85	-1.4967		52.5	1.65	-141.003	14.2018		62.5	3.05	-92.6838	8.418		72.5	3.15	-117.25	3.0311
47.5	2.45	-17.3244		62.5	1.65	-23.3401		47.5	0.95	-0.0774		52.5	1.75	-134.158	14.5911		62.5	3.15	-89.9938	9.2716		77.5	0.75	-112	28.5058
47.5	2.55	-15.4801		62.5	1.75	-23.224		47.5	1.05	3.7987		52.5	1.85	-131.016	14.0066		62.5	3.25	-87.3636	8.6828		77.5	1.15	-178.5	0
47.5	2.65	-13.8401		62.5	1.85	-22.7072		47.5	1.15	3.724		52.5	1.95	-123.946	13.259		62.5	3.35	-86.8077	7.0426		77.5	1.25	-184	12.7377
47.5	2.75	-12.0658		62.5	1.95	-21.258		47.5	1.25	1.9445		52.5	2.05	-121.718	13.8752		62.5	3.45	-85.9444	8.5908		77.5	1.35	-180.209	11.1075
47.5	2.85	-10.5066		62.5	2.05	-19.4611		47.5	1.35	-0.3994		52.5	2.15	-115.632	12.7191		62.5	3.55	-86.625	5.4644		77.5	1.45	-180.566	12.6605
47.5	2.95	-9.325		62.5	2.15	-17.7239		47.5	1.45	-2.727		52.5	2.25	-113.296	12.0862		67.5	1.25	-164.5	15.287		77.5	1.55	-175.793	13.1443
47.5	3.05	-7.703		62.5	2.25	-15.6297		47.5	1.55	-4.524		52.5	2.35	-108.459	11.6019		67.5	1.35	-165.033	11.7409		77.5	1.65	-171.659	14.2975
47.5	3.15	-6.2804		62.5	2.35	-13.6952		47.5	1.65	-5.5168		52.5	2.45	-106.987	10.438		67.5	1.45	-164.09	13.4178		77.5	1.75	-162.774	15.7535
47.5	3.25	-5.3305		62.5	2.45	-11.6753		47.5	1.75	-6.1717		52.5	2.55	-102.3	11.9817		67.5	1.55	-159.453	14.0907		77.5	1.85	-153.508	13.6253
47.5	3.35	-4.0635		62.5	2.55	-9.9273		47.5	1.85	-5.593		52.5	2.65	-98.8077	11.135		67.5	1.65	-157.745	13.7611		77.5	1.95	-148.35	13.5036
47.5	3.45	-3.0688		62.5	2.65	-8.0376		47.5	1.95	-4.5494		52.5	2.75	-96.4732	11.4716		67.5	1.75	-155.367	13.8534		77.5	2.05	-142.441	14.7757
47.5	3.55	-1.834		62.5	2.75	-6.4514		47.5	2.05	-3.3082		52.5	2.85	-94.1776	11.7005		67.5	1.85	-145.523	18.1897		77.5	2.15	-138.825	13.4134
47.5	3.65	-2.1273		62.5	2.85	-4.5991		47.5	2.15	-1.7926		52.5	2.95	-90.2329	10.8806		67.5	1.95	-133.384	15.3598		77.5	2.25	-133.858	13.1168
52.5	1.15	-18.1881		62.5	2.95	-3.1889		47.5	2.25	0.0516		52.5	3.05	-87.8944	9.7864		67.5	2.05	-132.663	13.1869		77.5	2.35	-131.661	13.402
52.5	1.25	-20.3728		62.5	3.05	-1.9528		47.5	2.35	1.7698		52.5	3.15	-84.053	8.5079		67.5	2.15	-129.565	14.0648		77.5	2.45	-123.922	13.0371
52.5	1.35	-23.5843		62.5	3.15	-0.5528		47.5	2.45	3.4643		52.5	3.25	-83.1923	7.7033		67.5	2.25	-125.277	13.9623		77.5	2.55	-123.386	12.4541
52.5	1.45	-25.8174		62.5	3.25	0.6182		47.5	2.55	5.3638		52.5	3.35	-82.309	7.8895		67.5	2.35	-123.829	13.9145		77.5	2.65	-119.223	11.3538
52.5	1.55	-27.5932		62.5	3.35	1.8416		47.5	2.65	7.049		52.5	3.45	-78.1667	6.3474		67.5	2.45	-116.964	12.9952		77.5	2.75	-116.224	11.057
52.5	1.65	-28.2249		62.5	3.45	3.0279		47.5	2.75	8.7743		52.5	3.55	-80.5	5.2915		67.5	2.55	-114.5	12.9872		77.5	2.85	-115.006	9.2235
52.5	1.75	-28.1923		62.5	3.55	3.3995		47.5	2.85	10.373		57.5	1.25	-161	12.2916		67.5	2.65	-107.968	11.9321		77.5	2.95	-117.797	7.7332
52.5	1.85	-27.355		67.5	1.25	-16.704		47.5	2.95	11.6496		57.5	1.35	-159.448	12.5035		67.5	2.75	-106.411	10.0571		77.5	3.05	-114.333	6.9021
52.5	1.95	-26.1287		67.5	1.35	-19.552		47.5	3.05	12.4666		57.5	1.45	-157.81	11.8673		67.5	2.85	-105.965	9.8475		77.5	3.15	-122.5	7
52.5	2.05	-24.7402		67.5	1.45	-21.8099		47.5	3.15	14.5423		57.5	1.55	-154.327	12.9833		67.5	2.95	-102.172	10.9674		82.5	0.75	-94.5	17.1464
52.5	2.15	-22.9131		67.5	1.55	-23.3238		47.5	3.25	13.5564		57.5	1.65	-147.264	14.6825		67.5	3.05	-97.0225	9.9348		82.5	1.15	-185.5	0
52.5	2.25	-21.1237		67.5	1.65	-23.8685		47.5	4.15	-39.3171		57.5	1.75	-140.361	12.8448		67.5	3.15	-93.9615	8.3105		82.5	1.25	-185.182	13.5927
52.5	2.35	-19.275		67.5	1.75	-23.4757		52.5	0.85	-2.8043		57.5	1.85	-134.457	13.4261		67.5	3.25	-92.2458	8.4945		82.5	1.35	-180.572	12.461
52.5	2.45	-17.2609		67.5	1.85	-22.8436		52.5	0.95	-0.6919		57.5	1.95	-130.459	12.4288		67.5	3.35	-92.0714	8.0686		82.5	1.45	-181.035	13.1278
52.5	2.55	-15.3471		67.5	1.95	-21.4726		52.5	1.15	3.215		57.5	2.05	-125.947	13.9615		67.5	3.45	-92.3276	7.3769		82.5	1.55	-177.822	13.3212
52.5	2.65	-13.6128		67.5	2.05	-19.56		52.5	1.25	1.2353		57.5	2.15	-119.89	13.6986		67.5	3.55	-94.5	5.7155		82.5	1.65	-172.46	15.4486
52.5	2.75	-11.9809		67.5	2.15	-17.9372		52.5	1.35	-0.7907		57.5	2.25	-115.585	10.6241		72.5	1.25	-170.833	12.5786		82.5	1.75	-160.393	17.6568
52.5	2.85	-10.3993		67.5	2.25	-15.8726		52.5	1.45	-3.163		57.5	2.35	-112.469	10.8785		72.5	1.35	-172.463	12.0607		82.5	1.85	-153.75	14.7542
52.5	2.95	-8.8504		67.5	2.35	-13.7526		52.5	1.55	-4.9778		57.5	2.45	-110.041	12.3032		72.5	1.45	-173.096	13.3193		82.5	1.95	-150.44	14.4454
52.5	3.05	-7.3729		67.5	2.45	-11.7745		52.5	1.65	-5.9807		57.5	2.55	-104.71	10.8762		72.5	1.55	-168.156	15.2195		82.5	2.05	-145.6	13.8688
52.5	3.15	-5.986		67.5	2.55	-9.7974		52.5	1.75	-6.4508		57.5	2.65	-102.066	9.5781		72.5	1.65	-162.197	13.1767		82.5	2.15	-140.891	14.2009
52.5	3.25	-4.6863		67.5	2.65	-8.0367		52.5	1.85	-5.91		57.5	2.75	-97.7778	9.946		72.5	1.75	-161.687	13.2801		82.5	2.25	-138.207	11.9614
52.5	3.35	-3.6996		67.5	2.75	-6.0349		52.5	1.95	-4.6492		57.5	2.85	-94.8438	8.6552		72.5	1.85	-146.539	17.4069		82.5	2.35	-137.344	12.4856
52.5	3.45	-2.6375		67.5	2.85	-4.4279		52.5	2.05	-3.2165		57.5	2.95	-93.371	8.3105		72.5	1.95	-139.948	13.5778		82.5	2.45	-131.183	11.7249
52.5	3.55	-2.0262		67.5	2.95	-2.9339		52.5	2.15	-1.5398		57.5	3.05	-89.1733	7.5198		72.5	2.05	-136.72	11.698		82.5	2.55	-128.722	11.3623
57.5	1.15	-18.2507		67.5	3.05	-1.4166		52.5	2.25	-0.0294		57.5	3.15	-85.0938	8.1886		72.5	2.15	-134.048	12.9212		82.5	2.65	-125.325	11.7026
57.5	1.25	-20.722		67.5	3.15	-0.3417		52.5	2.35	1.777		57.5	3.25	-84.0528	7.5212		72.5	2.25	-130.607	12.7979		82.5	2.75	-124.005	11.7872
57.5	1.35	-23.5799		67.5	3.25	0.86		52.5	2.45	3.6102		57.5	3.35	-81.4396	7.0542		72.5	2.35	-125.82	12.3158		82.5	2.85	-119.861	10.153
57.5	1.45	-26.1723		67.5	3.35	1.7324		52.5	2.55	5.5307		57.5	3.45	-81.4492	7.2285		72.5	2.45	-122.396	13.0397		82.5	2.95	-120.441	9.928
57.5	1.55	-27.5704		67.5	3.45	2.919		52.5	2.65	7.4161		57.5	3.55	-82.1154	8.307		72.5	2.55	-116.306	11.3263		82.5	3.05	-119	6.0622
57.5	1.65	-28.4014		67.5	3.55	4.3425		52.5	2.75	8.9283		62.5	1.35	-159.514	12.1169		72.5	2.65	-111.3	10.5245		87.5	0.75	-80.5	28
57.5	1.75	-28.144		72.5	1.25	-17.2099		52.5	2.85	10.4056		62.5	1.45	-159.164	11.5956		72.5	2.75	-109.406	10.1315		87.5	1.25	-196.35	10.0164
57.5	1.85	-27.3229		72.5	1.35	-19.2936		52.5	2.95	11.8805		62.5	1.55	-155.573	13.4691		72.5	2.85	-107.418	10.3408		87.5	1.35	-187.409	11.7478
57.5	1.95	-26.1523		72.5	1.45	-21.9956		52.5	3.05	12.5195		62.5	1.65	-148.431	13.7582		72.5	2.95	-101.374	9.0361		87.5	1.45	-188.093	12.4539
57.5	2.05	-24.6787		72.5	1.55	-23.2055		52.5	3.15	13.9289		62.5	1.75	-140.835	13.9388		72.5	3.05	-98.7236	8.3931		87.5	1.55	-187.562	13.4201
57.5	2.15	-22.7893		72.5	1.65	-23.4387		52.5	3.25	12.9431		62.5	1.85	-134.443	12.5064		72.5	3.15	-95.4032	8.0976		87.5	1.65	-182.614	15.7021
57.5	2.25	-20.7567		72.5	1.75	-23.0311		52.5	3.35	10.4252		62.5	1.95	-130.71	11.3584		72.5	3.25	-94.4689	6.5166		87.5	1.75	-166.072	17.5834
57.5	2.35	-18.6995		72.5	1.85	-22.307		57.5	0.85	-3.3931		62.5	2.05	-124.607	14.8018		72.5	3.35	-92.837	6.3037		87.5	1.85	-160.965	12.6001
57.5	2.45	-16.7545		72.5	1.95	-21.0656		57.5	0.95	0.5111		62.5	2.15	-119.246	13.205		72.5	3.45	-92.625	7.3048		87.5	1.95	-156.368	13.3544
57.5	2.55	-14.8006		72.5	2.05	-19.1551		57.5	1.15	4.1306		62.5	2.25	-114.483	10.4255		72.5	3.55	-92.3462	6.9376		87.5	2.05	-151.645	14.1415
57.5	2.65	-12.986		72.5	2.15	-17.207		57.5	1.25	1.5797		62.5	2.35	-114.99	10.6619		72.5	3.65	-94.5	7		87.5	2.15	-147.349	13.9996
57.5	2.75	-11.5294		72.5	2.25	-15.4135		57.5	1.35	-1.3221		62.5	2.45	-111.796	11.9963		77.5	1.25	-169.885	13.2115		87.5	2.25	-143.281	13.866
57.5	2.85	-9.7887		72.5	2.35	-13.3317		57.5	1.45	-3.8374		62.5	2.55	-108.013	11.3092		77.5	1.35	-176.204	11.0112		87.5	2.35	-138.626	12.8305
57.5	2.95	-8.3577		72.5	2.45	-11.2019		57.5	1.55	-5.5463		62.5	2.65	-103.267	11.1095		77.5	1.45	-174.345	12.7668		87.5	2.45	-136.155	12.4061
57.5	3.05	-6.9011		72.5	2.55	-9.3002		57.5	1.65	-6.3383		62.5	2.75	-99.5602	10.1535		77.5	1.55	-170.943	13.4927		87.5	2.55	-130.699	11.7699
57.5	3.15	-5.4589		72.5	2.65	-7.3343		57.5	1.75	-6.5549		62.5	2.85	-97.1162	9.8285		77.5	1.65	-165.079	12.3912		87.5	2.65	-125.136	9.2807
57.5	3.25	-4.1512		72.5	2.75	-5.6895		57.5	1.85	-5.5411		62.5	2.95	-93.8121	10.283		77.5	1.75	-161.758	12.8215		87.5	2.75	-122.956	9.6919
57.5	3.35	-3.1453		72.5	2.85	-3.9001		57.5	1.95	-4.2101		62.5	3.05	-90.8158	9.4346		77.5	1.85	-148.888	17.0356		87.5	2.85	-123.351	8.3213
57.5	3.45	-2.2435		72.5	2.95	-2.5453		57.5	2.05	-2.9731		62.5	3.15	-88.4423	8.9351		77.5	1.95	-139.655	12.0647		87.5	2.95	-124.392	8.7109
57.5	3.55	-1.5748		72.5	3.05	-1.2079		57.5	2.15	-1.3957		62.5	3.25	-85.7374	9.5032		77.5	2.05	-138.718	11.6459		87.5	3.05	-125.816	6.1649
57.5	3.65	-1.3824		72.5	3.15	-0.0285		57.5	2.25	0.3557		62.5	3.35	-83.4615	9.6436		77.5	2.15	-133.761	11.8709		92.5	0.75	-89.8333	8.7305
62.5	1.25	-21.0032		72.5	3.25	1.1629		57.5	2.35	2.3627		62.5	3.45	-80.1818	9.3146		77.5	2.25	-129.908	13.6201		92.5	1.15	-213.5	0
62.5	1.35	-23.9972		72.5	3.35	2.0631		57.5	2.45	4.2376		67.5	1.25	-158.9	12.0433		77.5	2.35	-125.553	13.8124		92.5	1.25	-188.47	10.344
62.5	1.45	-26.3038		72.5	3.45	3.2042		57.5	2.55	6.148		67.5	1.35	-163.93	13.4696		77.5	2.45	-121.015	14.4274		92.5	1.35	-191.452	11.2842
62.5	1.55	-27.9799		72.5	3.55	3.8193		57.5	2.65	7.8106		67.5	1.45	-161.22	13.522		77.5	2.55	-116.451	12.6994		92.5	1.45	-191.24	11.6705
62.5	1.65	-28.609		72.5	3.65	4.0114		57.5	2.75	9.4548		67.5	1.55	-157.724	14.1224		77.5	2.65	-111.796	11.3332		92.5	1.55	-188.18	13.8122
62.5	1.75	-28.3607		77.5	1.25	-16.7854		57.5	2.85	10.963		67.5	1.65	-151.172	14.7329		77.5	2.75	-109.827	9.629		92.5	1.65	-182.314	16.335
62.5	1.85	-27.5211		77.5	1.35	-20.2073		57.5	2.95	12.3456		67.5	1.75	-145.518	14.2178		77.5	2.85	-107.457	10.0584		92.5	1.75	-166.555	16.331
62.5	1.95	-26.2331		77.5	1.45	-22.3627		57.5	3.05	13.5067		67.5	1.85	-139.278	13.75		77.5	2.95	-103.178	10.8785		92.5	1.85	-163.142	13.3533
62.5	2.05	-24.5724		77.5	1.55	-23.522		57.5	3.15	14.223		67.5	1.95	-135.124	13.5512		77.5	3.05	-99.3072	8.6539		92.5	1.95	-158.079	12.8963
62.5	2.15	-22.7676		77.5	1.65	-23.7187		62.5	0.85	-3.4659		67.5	2.05	-129.686	13.65		77.5	3.15	-96.8846	9.3236		92.5	2.05	-152.675	13.8254
62.5	2.25	-20.6857		77.5	1.75	-23.1902		62.5	1.25	0.7047		67.5	2.15	-125.638	13.7875		77.5	3.25	-93.4565	8.3013		92.5	2.15	-147.047	14.1878
62.5	2.35	-18.5934		77.5	1.85	-22.5669		62.5	1.35	-1.903		67.5	2.25	-122.142	12.9734		77.5	3.35	-91.3302	6.3876		92.5	2.25	-141.826	13.8227
62.5	2.45	-16.5838		77.5	1.95	-21.129		62.5	1.45	-4.2058		67.5	2.35	-119.632	12.2713		77.5	3.45	-93.2273	7.0433		92.5	2.35	-137.78	12.1307
62.5	2.55	-14.6742		77.5	2.05	-19.2438		62.5	1.55	-5.7109		67.5	2.45	-114.173	12.1574		77.5	3.55	-88.6667	4.8103		92.5	2.45	-134.582	12.5644
62.5	2.65	-12.9843		77.5	2.15	-17.1592		62.5	1.65	-6.4939		67.5	2.55	-112.529	12.2251		82.5	1.25	-180.147	15.8409		92.5	2.55	-131.511	11.8909
62.5	2.75	-11.0615		77.5	2.25	-15.2826		62.5	1.75	-6.6387		67.5	2.65	-108.453	12.1923		82.5	1.35	-179.015	14.3214		92.5	2.65	-126.751	11.2557
62.5	2.85	-9.6071		77.5	2.35	-13.2922		62.5	1.85	-5.5816		67.5	2.75	-104.652	9.922		82.5	1.45	-176.692	13.8242		92.5	2.75	-124.414	9.5987
62.5	2.95	-7.9308		77.5	2.45	-11.168		62.5	1.95	-4.3087		67.5	2.85	-103.801	10.3654		82.5	1.55	-173.857	14.5411		92.5	2.85	-124.369	10.7935
62.5	3.05	-6.4425		77.5	2.55	-9.1165		62.5	2.05	-2.9337		67.5	2.95	-101.225	9.6		82.5	1.65	-169.237	13.6705		92.5	2.95	-126.184	10.7412
62.5	3.15	-5.0129		77.5	2.65	-7.186		62.5	2.15	-1.2745		67.5	3.05	-99.9937	10.1575		82.5	1.75	-165.278	14.6701		92.5	3.05	-128.227	12.2407
62.5	3.25	-3.7006		77.5	2.75	-5.2809		62.5	2.25	0.4939		67.5	3.15	-97.1797	9.2651		82.5	1.85	-156.373	17.4519		97.5	1.15	-192.5	0
62.5	3.35	-2.6915		77.5	2.85	-3.6819		62.5	2.35	2.4432		67.5	3.25	-96.0351	8.9777		82.5	1.95	-145.031	16.3683		97.5	1.25	-193.691	15.7732
62.5	3.45	-1.8554		77.5	2.95	-2.0882		62.5	2.45	4.4901		67.5	3.35	-92.306	10.2057		82.5	2.05	-143.163	12.8295		97.5	1.35	-192.529	13.6365
62.5	3.55	-0.7068		77.5	3.05	-0.8076		62.5	2.55	6.2963		67.5	3.45	-88.5	10.7005		82.5	2.15	-139.201	12.9691		97.5	1.45	-193.195	14.2412
62.5	3.65	-0.5944		77.5	3.15	0.3325		62.5	2.65	8.1625		67.5	3.55	-85.75	3.0311		82.5	2.25	-136.864	16.2346		97.5	1.55	-189.663	14.5159
67.5	1.25	-20.9056		77.5	3.25	1.556		62.5	2.75	9.82		72.5	1.35	-173.91	11.7465		82.5	2.35	-128.868	14.7798		97.5	1.65	-185.806	14.4546
67.5	1.35	-24.5152		77.5	3.35	2.659		62.5	2.85	11.4124		72.5	1.45	-171.084	12.1589		82.5	2.45	-126.318	14.8583		97.5	1.75	-175.275	17.6002
67.5	1.45	-27.0418		77.5	3.45	3.5068		62.5	2.95	12.7609		72.5	1.55	-165.264	13.6333		82.5	2.55	-121.727	13.0242		97.5	1.85	-169.882	16.6717
67.5	1.55	-28.6694		77.5	3.55	4.654		62.5	3.05	13.8814		72.5	1.65	-157.1	14.2734		82.5	2.65	-116.948	11.8251		97.5	1.95	-164.603	16.0686
67.5	1.65	-29.0836		82.5	1.25	-18.0609		62.5	3.15	13.974		72.5	1.75	-150.766	12.5797		82.5	2.75	-114.594	10.5363		97.5	2.05	-157.641	16.7368
67.5	1.75	-28.8303		82.5	1.35	-20.8831		67.5	0.75	-6.5369		72.5	1.85	-144.74	13.5272		82.5	2.85	-110.833	10.435		97.5	2.15	-154.083	16.418
67.5	1.85	-27.7623		82.5	1.45	-22.9165		67.5	0.85	-3.8729		72.5	1.95	-140.09	13.1729		82.5	2.95	-108.707	9.9412		97.5	2.25	-149.688	15.639
67.5	1.95	-26.4337		82.5	1.55	-24.2495		67.5	1.25	0.3337		72.5	2.05	-134.175	13.0965		82.5	3.05	-107.07	9.7427		97.5	2.35	-145.094	14.9182
67.5	2.05	-24.6354		82.5	1.65	-24.4872		67.5	1.35	-2.5161		72.5	2.15	-130.147	12.554		82.5	3.15	-105.076	9.9126		97.5	2.45	-139.024	14.1644
67.5	2.15	-22.7464		82.5	1.75	-24.0645		67.5	1.45	-4.6891		72.5	2.25	-127.979	12.0667		82.5	3.25	-103.961	9.2432		97.5	2.55	-138.144	14.0091
67.5	2.25	-20.8167		82.5	1.85	-23.3499		67.5	1.55	-6.1393		72.5	2.35	-122.991	12.5507		82.5	3.35	-105.535	8.9435		97.5	2.65	-134.416	11.4616
67.5	2.35	-18.7383		82.5	1.95	-21.425		67.5	1.65	-6.9141		72.5	2.45	-117.518	12.4615		82.5	3.45	-105	12.339		97.5	2.75	-133.851	10.1441
67.5	2.45	-16.6634		82.5	2.05	-19.6355		67.5	1.75	-7.0092		72.5	2.55	-114.075	11.6852		82.5	3.55	-91	10.5		97.5	2.85	-132.567	10.0364
67.5	2.55	-14.5858		82.5	2.15	-17.7654		67.5	1.85	-5.8824		72.5	2.65	-111.019	10.0521		87.5	1.25	-191.962	20.2622		97.5	2.95	-136.062	12.3666
67.5	2.65	-12.7762		82.5	2.25	-15.6884		67.5	1.95	-4.3755		72.5	2.75	-108.437	9.1134		87.5	1.35	-191.206	12.8327		97.5	3.05	-136.5	5.7155
67.5	2.75	-10.9849		82.5	2.35	-13.3468		67.5	2.05	-2.762		72.5	2.85	-105.332	7.6		87.5	1.45	-187.728	13.143		97.5	3.15	-122.5	0
67.5	2.85	-9.2182		82.5	2.45	-11.2789		67.5	2.15	-1.0125		72.5	2.95	-103.18	7.8233		87.5	1.55	-181.73	13.6673		102.5	1.15	-201.833	6.5997
67.5	2.95	-7.6625		82.5	2.55	-9.3847		67.5	2.25	0.7409		72.5	3.05	-101.405	7.7795		87.5	1.65	-174.914	12.9996		102.5	1.25	-205.667	14.3459
67.5	3.05	-6.1467		82.5	2.65	-7.4026		67.5	2.35	2.787		72.5	3.15	-97.1606	7.5644		87.5	1.75	-171.617	14.655		102.5	1.35	-205.344	13.6423
67.5	3.15	-4.5187		82.5	2.75	-5.7095		67.5	2.45	4.6498		72.5	3.25	-94.9421	7.9851		87.5	1.85	-162.011	14.7872		102.5	1.45	-201.816	14.7294
67.5	3.25	-3.147		82.5	2.85	-3.8721		67.5	2.55	6.5002		72.5	3.35	-93.5427	6.9644		87.5	1.95	-152.779	12.2943		102.5	1.55	-196.269	12.8662
67.5	3.35	-1.8778		82.5	2.95	-2.407		67.5	2.65	8.295		72.5	3.45	-91.2188	6.7742		87.5	2.05	-150.958	14.3319		102.5	1.65	-191.409	14.3198
67.5	3.45	-1.0254		82.5	3.05	-0.7419		67.5	2.75	10.0024		72.5	3.55	-90.6111	8.1574		87.5	2.15	-145.414	13.8961		102.5	1.75	-180.654	14.1964
67.5	3.55	0.0774		82.5	3.15	0.6037		67.5	2.85	11.8607		72.5	3.65	-98	3.5		87.5	2.25	-141.127	13.1439		102.5	1.85	-176.088	13.6874
72.5	1.25	-22.1902		82.5	3.25	1.8666		67.5	2.95	13.1856		77.5	1.35	-174.417	10.1489		87.5	2.35	-135.85	13.0044		102.5	1.95	-171.543	14.4913
72.5	1.35	-24.9775		82.5	3.35	2.9892		67.5	3.05	14.2586		77.5	1.45	-172.064	12.2239		87.5	2.45	-129.725	14.5767		102.5	2.05	-166.317	14.7216
72.5	1.45	-27.4175		82.5	3.45	4.7675		67.5	3.15	15.1665		77.5	1.55	-167.902	12.9397		87.5	2.55	-123.366	12.4027		102.5	2.15	-159.168	13.4738
72.5	1.55	-28.7628		82.5	3.55	5.8693		72.5	0.85	-3.6855		77.5	1.65	-159.993	13.574		87.5	2.65	-119.667	12.264		102.5	2.25	-157.348	14.125
72.5	1.65	-28.9731		87.5	1.25	-17.9334		72.5	1.25	-0.0132		77.5	1.75	-154.1	12.9043		87.5	2.75	-115.434	9.9687		102.5	2.35	-151.388	14.9177
72.5	1.75	-28.4962		87.5	1.35	-20.8836		72.5	1.35	-3.0827		77.5	1.85	-146.606	14.7352		87.5	2.85	-111.699	9.241		102.5	2.45	-145.324	14.9576
72.5	1.85	-27.4912		87.5	1.45	-23.3024		72.5	1.45	-5.3796		77.5	1.95	-141.587	13.8804		87.5	2.95	-110.034	8.3694		102.5	2.55	-140.764	12.4086
72.5	1.95	-25.9975		87.5	1.55	-24.4169		72.5	1.55	-6.7157		77.5	2.05	-136.236	13.5653		87.5	3.05	-108.369	8.0913		102.5	2.65	-137.315	10.5805
72.5	2.05	-24.3869		87.5	1.65	-24.5852		72.5	1.65	-7.0595		77.5	2.15	-131.824	13.2804		87.5	3.15	-107	6.7617		102.5	2.75	-135.489	9.4454
72.5	2.15	-22.4088		87.5	1.75	-24.0832		72.5	1.75	-6.8002		77.5	2.25	-126.258	12.439		87.5	3.25	-107.328	7.6677		102.5	2.85	-133.808	8.6629
72.5	2.25	-20.4973		87.5	1.85	-23.3725		72.5	1.85	-5.4632		77.5	2.35	-124	13.5886		87.5	3.35	-106.406	6.3636		102.5	2.95	-135.558	7.5228
72.5	2.35	-18.2179		87.5	1.95	-21.6316		72.5	1.95	-3.92		77.5	2.45	-119.269	13.1921		87.5	3.45	-106.221	6.7041		102.5	3.05	-135.864	8.1494
72.5	2.45	-16.2175		87.5	2.05	-19.721		72.5	2.05	-2.3314		77.5	2.55	-114.811	12.3131		87.5	3.55	-103.25	7.6281		102.5	3.15	-143.5	0
72.5	2.55	-14.1855		87.5	2.15	-17.6633		72.5	2.15	-0.5163		77.5	2.65	-111.057	11.7022		87.5	3.65	-101.5	0		107.5	1.15	-199.5	7
72.5	2.65	-12.2391		87.5	2.25	-15.7097		72.5	2.25	1.3839		77.5	2.75	-108.5	9.6657		92.5	1.25	-191.167	14.2673		107.5	1.25	-212.071	11.5741
72.5	2.75	-10.4245		87.5	2.35	-13.3361		72.5	2.35	3.3517		77.5	2.85	-106.32	10.3034		92.5	1.35	-192.322	9.5346		107.5	1.35	-207.353	13.0242
72.5	2.85	-8.7213		87.5	2.45	-11.2571		72.5	2.45	5.2297		77.5	2.95	-103.206	9.3077		92.5	1.45	-189.831	12.442		107.5	1.45	-203.591	14.2156
72.5	2.95	-7.04		87.5	2.55	-8.9019		72.5	2.55	7.0551		77.5	3.05	-100.876	8.9517		92.5	1.55	-185.273	13.5947		107.5	1.55	-199.264	13.3126
72.5	3.05	-5.4525		87.5	2.65	-7.0164		72.5	2.65	8.9576		77.5	3.15	-98.3311	8.1914		92.5	1.65	-178.779	14.6359		107.5	1.65	-194.25	14.8467
72.5	3.15	-4.0133		87.5	2.75	-5.1364		72.5	2.75	10.7269		77.5	3.25	-96.5887	6.885		92.5	1.75	-174.095	14.9649		107.5	1.75	-182.273	14.3065
72.5	3.25	-2.5915		87.5	2.85	-3.2516		72.5	2.85	12.3959		77.5	3.35	-93.2037	8.1656		92.5	1.85	-162.733	17.0551		107.5	1.85	-177.851	15.5163
72.5	3.35	-1.3646		87.5	2.95	-1.5766		72.5	2.95	13.8908		77.5	3.45	-92.5909	9.163		92.5	1.95	-155.088	12.5396		107.5	1.95	-173.214	14.8105
72.5	3.45	-0.0873		87.5	3.05	-0.2316		72.5	3.05	15.155		77.5	3.55	-91	5.3463		92.5	2.05	-149.82	12.6109		107.5	2.05	-166.494	15.8909
72.5	3.55	0.3383		87.5	3.15	1.0242		72.5	3.15	16.1856		82.5	1.45	-179.837	14.2986		92.5	2.15	-144.575	12.4687		107.5	2.15	-161.283	14.5267
72.5	3.65	0.1632		87.5	3.25	2.3352		77.5	0.75	-7.8479		82.5	1.55	-172.637	15.3655		92.5	2.25	-142.58	14.6584		107.5	2.25	-157.603	14.6042
77.5	1.15	-19.4901		87.5	3.35	3.7558		77.5	1.15	2.3409		82.5	1.65	-166.714	16.9551		92.5	2.35	-138.188	14.8859		107.5	2.35	-150.838	14.362
77.5	1.25	-22.0389		87.5	3.45	4.6442		77.5	1.25	-0.9719		82.5	1.75	-156.221	15.2198		92.5	2.45	-129.04	13.7876		107.5	2.45	-145.453	15.174
77.5	1.35	-25.279		87.5	3.55	5.4823		77.5	1.35	-3.9319		82.5	1.85	-154.908	15.8697		92.5	2.55	-124.796	13.915		107.5	2.55	-143.3	14.6501
77.5	1.45	-27.6141		87.5	3.65	5.8824		77.5	1.45	-6.1276		82.5	1.95	-149.016	16.3492		92.5	2.65	-121.668	12.2156		107.5	2.65	-137.038	11.9951
77.5	1.55	-29.0125		92.5	1.25	-18.4658		77.5	1.55	-7.1736		82.5	2.05	-147.677	16.5901		92.5	2.75	-115.701	11.1032		107.5	2.75	-134.186	10.3172
77.5	1.65	-29.1646		92.5	1.35	-21.6208		77.5	1.65	-7.5163		82.5	2.15	-138.846	16.8179		92.5	2.85	-113.012	10.4228		107.5	2.85	-135.003	10.405
77.5	1.75	-28.5404		92.5	1.45	-23.647		77.5	1.75	-6.7625		82.5	2.25	-133.511	15.1211		92.5	2.95	-109.25	12.2924		107.5	2.95	-137.308	9.9615
77.5	1.85	-27.4298		92.5	1.55	-24.5793		77.5	1.85	-5.4043		82.5	2.35	-128.58	15.0304		92.5	3.05	-107.124	8.2645		107.5	3.05	-135.333	11.0063
77.5	1.95	-26.1079		92.5	1.65	-24.7798		77.5	1.95	-3.9469		82.5	2.45	-125.087	14.7912		92.5	3.15	-107.327	9.1074		107.5	3.15	-136.5	7
77.5	2.05	-24.4328		92.5	1.75	-24.2326		77.5	2.05	-2.419		82.5	2.55	-120.817	13.4447		92.5	3.25	-107.897	8.2527		112.5	1.15	-189	17.5
77.5	2.15	-22.3757		92.5	1.85	-23.5399		77.5	2.15	-0.5037		82.5	2.65	-118.05	12.1593		92.5	3.35	-106.967	7.5442		112.5	1.25	-207.524	15.5806
77.5	2.25	-20.3474		92.5	1.95	-21.7541		77.5	2.25	1.445		82.5	2.75	-115.638	11.0817		92.5	3.45	-106.242	9.1333		112.5	1.35	-210.238	14.5208
77.5	2.35	-18.1891		92.5	2.05	-19.686		77.5	2.35	3.4851		82.5	2.85	-112.112	9.8554		92.5	3.55	-96.8333	6.5997		112.5	1.45	-209.421	16.6869
77.5	2.45	-16.1975		92.5	2.15	-17.763		77.5	2.45	5.3018		82.5	2.95	-108.091	10.1057		97.5	1.25	-193.974	10.7917		112.5	1.55	-207.662	16.8012
77.5	2.55	-13.9754		92.5	2.25	-15.5517		77.5	2.55	7.2541		82.5	3.05	-106.24	10.2774		97.5	1.35	-196.113	13.1405		112.5	1.65	-203.654	17.21
77.5	2.65	-11.9637		92.5	2.35	-13.2774		77.5	2.65	9.1374		82.5	3.15	-102.864	9.542		97.5	1.45	-195.218	14.1542		112.5	1.75	-192.857	18.216
77.5	2.75	-9.9938		92.5	2.45	-11.0204		77.5	2.75	11.0869		82.5	3.25	-100.431	9.2351		97.5	1.55	-189.13	15.3608		112.5	1.85	-186.689	16.7281
77.5	2.85	-8.3536		92.5	2.55	-8.8478		77.5	2.85	12.5412		82.5	3.35	-99.7949	7.9407		97.5	1.65	-186.462	16.3471		112.5	1.95	-178.786	18.3717
77.5	2.95	-6.8635		92.5	2.65	-6.874		77.5	2.95	14.3041		82.5	3.45	-97.6613	8.3089		97.5	1.75	-183.323	17.1655		112.5	2.05	-171.91	17.4415
77.5	3.05	-5.0651		92.5	2.75	-5.0978		77.5	3.05	15.2746		82.5	3.55	-101.5	8.8544		97.5	1.85	-167.968	20.4386		112.5	2.15	-168.689	17.2257
77.5	3.15	-3.5675		92.5	2.85	-3.1139		77.5	3.15	16.9184		87.5	1.45	-188.42	12.6937		97.5	1.95	-160.673	16.1575		112.5	2.25	-163.294	16.7298
77.5	3.25	-2.1208		92.5	2.95	-1.4889		82.5	0.75	-8.2077		87.5	1.55	-182.423	13.8405		97.5	2.05	-155.857	17.4011		112.5	2.35	-159.808	17.4594
77.5	3.35	-0.9532		92.5	3.05	-0.0117		82.5	1.15	1.2883		87.5	1.65	-174.699	14.0514		97.5	2.15	-151.861	16.6486		112.5	2.45	-155.667	16.8589
77.5	3.45	-0.0745		92.5	3.15	1.2565		82.5	1.25	-1.7823		87.5	1.75	-168.405	14.3042		97.5	2.25	-151.083	17.7606		112.5	2.55	-146.848	14.1962
77.5	3.55	0.7874		92.5	3.25	2.7377		82.5	1.35	-4.4486		87.5	1.85	-161.38	13.5965		97.5	2.35	-146.646	17.5141		112.5	2.65	-146.637	13.124
82.5	1.25	-22.1989		92.5	3.35	3.8258		82.5	1.45	-6.5707		87.5	1.95	-156.708	12.8548		97.5	2.45	-140.849	15.736		112.5	2.75	-144.411	12.5398
82.5	1.35	-25.6846		92.5	3.45	5.0229		82.5	1.55	-7.6335		87.5	2.05	-152.759	14.1678		97.5	2.55	-138.026	13.9033		112.5	2.85	-145.279	11.7051
82.5	1.45	-28.1228		92.5	3.55	6.5147		82.5	1.65	-7.7986		87.5	2.15	-144.16	13.7104		97.5	2.65	-131.275	15.5629		112.5	2.95	-145.203	12.114
82.5	1.55	-29.5406		97.5	1.25	-19.0098		82.5	1.75	-7.2942		87.5	2.25	-137.911	13.9424		97.5	2.75	-128.996	13.0185		112.5	3.05	-144.2	12.6969
82.5	1.65	-29.7094		97.5	1.35	-21.6297		82.5	1.85	-6.0163		87.5	2.35	-132.731	11.9217		97.5	2.85	-124.833	12.8198		112.5	3.15	-145.833	23.7954
82.5	1.75	-29.2425		97.5	1.45	-23.9791		82.5	1.95	-4.5761		87.5	2.45	-128.241	12.1033		97.5	2.95	-119.605	12.4431		117.5	1.25	-217.553	18.7714
82.5	1.85	-28.2461		97.5	1.55	-25.1261		82.5	2.05	-2.992		87.5	2.55	-127.2	10.6306		97.5	3.05	-117.986	11.1415		117.5	1.35	-223.557	15.0057
82.5	1.95	-26.7176		97.5	1.65	-25.4218		82.5	2.15	-0.9621		87.5	2.65	-120.564	11.2272		97.5	3.15	-115.868	12.885		117.5	1.45	-221.909	14.7117
82.5	2.05	-24.7253		97.5	1.75	-24.8044		82.5	2.25	0.9165		87.5	2.75	-116.925	9.7075		97.5	3.25	-116.382	10.2062		117.5	1.55	-218.205	14.3548
82.5	2.15	-22.78		97.5	1.85	-23.6875		82.5	2.35	3.1593		87.5	2.85	-113.991	9.2281		97.5	3.35	-115.41	11.1806		117.5	1.65	-213.517	17.164
82.5	2.25	-20.7404		97.5	1.95	-22.0275		82.5	2.45	5.2614		87.5	2.95	-111.651	7.9396		97.5	3.45	-115.78	11.6259		117.5	1.75	-200.045	16.28
82.5	2.35	-18.3033		97.5	2.05	-20.0597		82.5	2.55	7.4386		87.5	3.05	-108.882	8.7549		97.5	3.55	-122.5	0		117.5	1.85	-193.228	14.9566
82.5	2.45	-16.1886		97.5	2.15	-17.9628		82.5	2.65	9.2133		87.5	3.15	-105.724	8.2201		102.5	1.25	-202.079	13.088		117.5	1.95	-187.866	15.3349
82.5	2.55	-14.212		97.5	2.25	-15.5833		82.5	2.75	10.8354		87.5	3.25	-101.845	7.4105		102.5	1.35	-208.565	11.9767		117.5	2.05	-181.359	14.8974
82.5	2.65	-12.093		97.5	2.35	-13.4679		82.5	2.85	12.696		87.5	3.35	-101.553	9.3		102.5	1.45	-204.856	13.237		117.5	2.15	-177.634	14.5221
82.5	2.75	-10.2309		97.5	2.45	-11.1095		82.5	2.95	14.3559		87.5	3.45	-99.5	7.3314		102.5	1.55	-201.027	13.0245		117.5	2.25	-170.699	14.9823
82.5	2.85	-8.4585		97.5	2.55	-8.9674		82.5	3.05	16.1984		87.5	3.55	-97.5625	5.5167		102.5	1.65	-195.151	13.0152		117.5	2.35	-164.267	14.8962
82.5	2.95	-6.6161		97.5	2.65	-6.9979		87.5	0.75	-8.0975		92.5	1.35	-193.237	10.5922		102.5	1.75	-191.235	14.106		117.5	2.45	-157.959	14.7238
82.5	3.05	-4.9517		97.5	2.75	-4.9573		87.5	1.25	-1.9768		92.5	1.45	-190.988	12.8713		102.5	1.85	-179.77	15.8329		117.5	2.55	-152.5	12.502
82.5	3.15	-3.723		97.5	2.85	-3.1861		87.5	1.35	-4.3938		92.5	1.55	-185.671	14.1		102.5	1.95	-171.975	15.0698		117.5	2.65	-151.414	10.2754
82.5	3.25	-2.4036		97.5	2.95	-1.5094		87.5	1.45	-6.6008		92.5	1.65	-177.557	14.3234		102.5	2.05	-168.756	16.7282		117.5	2.75	-148.306	9.462
82.5	3.35	-1.0543		97.5	3.05	0.0562		87.5	1.55	-7.7115		92.5	1.75	-168.95	12.5571		102.5	2.15	-161.413	14.1751		117.5	2.85	-147.853	8.6223
82.5	3.45	-0.152		97.5	3.15	1.5486		87.5	1.65	-7.7895		92.5	1.85	-164.192	12.8277		102.5	2.25	-155.976	14.2013		117.5	2.95	-148.633	8.3675
82.5	3.55	0.8295		97.5	3.25	2.8736		87.5	1.75	-7.6757		92.5	1.95	-157.52	14.127		102.5	2.35	-149.966	15.0012		117.5	3.05	-148.441	13.099
87.5	1.25	-22.1986		97.5	3.35	4.1055		87.5	1.85	-6.3304		92.5	2.05	-151.639	14.731		102.5	2.45	-145.823	12.8839		117.5	3.15	-147	3.5
87.5	1.35	-25.573		97.5	3.45	5.2246		87.5	1.95	-4.8354		92.5	2.15	-146.625	16.7678		102.5	2.55	-140.758	11.8675		122.5	1.25	-227.274	10.441
87.5	1.45	-27.9668		97.5	3.55	7.6007		87.5	2.05	-2.8803		92.5	2.25	-138.14	14.9737		102.5	2.65	-135.926	10.3978		122.5	1.35	-226.446	13.783
87.5	1.55	-29.5162		102.5	1.25	-18.4748		87.5	2.15	-0.9066		92.5	2.35	-132.6	13.518		102.5	2.75	-132.564	11.2862		122.5	1.45	-224.733	13.4633
87.5	1.65	-29.913		102.5	1.35	-21.2184		87.5	2.25	1.229		92.5	2.45	-129.372	12.507		102.5	2.85	-129.144	10.1623		122.5	1.55	-223.105	15.763
87.5	1.75	-29.353		102.5	1.45	-23.7301		87.5	2.35	3.5486		92.5	2.55	-126.5	12.2896		102.5	2.95	-124.603	8.4181		122.5	1.65	-219.005	18.3293
87.5	1.85	-28.1668		102.5	1.55	-25.0757		87.5	2.45	5.841		92.5	2.65	-121.092	12.3676		102.5	3.05	-122.188	7.8989		122.5	1.75	-199.27	16.7563
87.5	1.95	-26.5077		102.5	1.65	-25.3694		87.5	2.55	7.9335		92.5	2.75	-117.971	11.3993		102.5	3.15	-119.559	8.3464		122.5	1.85	-195.6	16.4017
87.5	2.05	-24.9342		102.5	1.75	-24.9379		87.5	2.65	9.7141		92.5	2.85	-113.924	10.9921		102.5	3.25	-118.628	6.6264		122.5	1.95	-190.611	16.7969
87.5	2.15	-22.7873		102.5	1.85	-24.0191		87.5	2.75	11.2605		92.5	2.95	-110.293	9.2318		102.5	3.35	-117.25	7.3666		122.5	2.05	-184.347	15.6468
87.5	2.25	-20.511		102.5	1.95	-22.2327		87.5	2.85	12.9774		92.5	3.05	-108.101	9.9071		102.5	3.45	-115.952	7.9386		122.5	2.15	-177.675	16.2073
87.5	2.35	-18.3585		102.5	2.05	-20.0115		87.5	2.95	14.8647		92.5	3.15	-105.211	8.6423		102.5	3.55	-122.5	0		122.5	2.25	-173.891	17.5141
87.5	2.45	-15.9891		102.5	2.15	-17.8988		87.5	3.05	16.2146		92.5	3.25	-102.787	8.9918		102.5	3.75	-136.5	0		122.5	2.35	-166.858	16.8035
87.5	2.55	-13.7372		102.5	2.25	-15.706		92.5	0.75	-8.5861		92.5	3.35	-102.753	9.3076		107.5	1.25	-203.389	8.1574		122.5	2.45	-161.396	16.0962
87.5	2.65	-11.5783		102.5	2.35	-13.2864		92.5	1.15	0.911		92.5	3.45	-100.1	8.6302		107.5	1.35	-207.687	12.8927		122.5	2.55	-155.505	14.1813
87.5	2.75	-9.7715		102.5	2.45	-10.9584		92.5	1.25	-2.5601		92.5	3.55	-97.3	7.7949		107.5	1.45	-207.028	13.768		122.5	2.65	-150.929	12.4832
87.5	2.85	-7.9015		102.5	2.55	-8.7495		92.5	1.35	-5.5227		92.5	3.65	-98	3.5		107.5	1.55	-203.013	15.1993		122.5	2.75	-148.995	9.3999
87.5	2.95	-6.2293		102.5	2.65	-6.8319		92.5	1.45	-7.5116		97.5	1.35	-203.088	13.0955		107.5	1.65	-198.246	15.0231		122.5	2.85	-151.573	12.3518
87.5	3.05	-4.6628		102.5	2.75	-4.88		92.5	1.55	-8.0752		97.5	1.45	-199.698	14.5081		107.5	1.75	-195.069	15.6946		122.5	2.95	-151.712	12.6359
87.5	3.15	-2.9641		102.5	2.85	-2.9917		92.5	1.65	-8.2223		97.5	1.55	-194.809	16.4707		107.5	1.85	-180.387	16.942		122.5	3.05	-151.5	8.7178
87.5	3.25	-1.8456		102.5	2.95	-1.2302		92.5	1.75	-8.0457		97.5	1.65	-188.362	16.4633		107.5	1.95	-173.113	14.2943		122.5	3.15	-150.5	0
87.5	3.35	-0.6815		102.5	3.05	0.3496		92.5	1.85	-6.6511		97.5	1.75	-177.986	16.9356		107.5	2.05	-168.553	14.3366		127.5	1.25	-229.5	10.3923
87.5	3.45	0.155		102.5	3.15	1.966		92.5	1.95	-4.9376		97.5	1.85	-172.525	16.0622		107.5	2.15	-163.548	16.2145		127.5	1.35	-235.755	16.7813
87.5	3.55	0.5646		102.5	3.25	3.4242		92.5	2.05	-3.0665		97.5	1.95	-167.831	16.9399		107.5	2.25	-156.015	15.7848		127.5	1.45	-235.564	15.8303
92.5	1.25	-22.333		102.5	3.35	4.8077		92.5	2.15	-0.8037		97.5	2.05	-162.661	18.2716		107.5	2.35	-153.526	16.3557		127.5	1.55	-234.188	16.0201
92.5	1.35	-25.505		102.5	3.45	5.9619		92.5	2.25	1.3734		97.5	2.15	-156.369	16.5652		107.5	2.45	-147.262	16.2073		127.5	1.65	-227.271	18.7243
92.5	1.45	-28.1113		102.5	3.55	7.8602		92.5	2.35	3.6481		97.5	2.25	-149.407	15.5913		107.5	2.55	-141.963	13.7208		127.5	1.75	-210.672	18.093
92.5	1.55	-29.6837		102.5	3.75	4.3564		92.5	2.45	5.8711		97.5	2.35	-143.988	17.0227		107.5	2.65	-136.467	12.8677		127.5	1.85	-203.555	17.9395
92.5	1.65	-29.9148		107.5	1.25	-18.2891		92.5	2.55	8.0895		97.5	2.45	-141.642	15.2768		107.5	2.75	-132.981	11.3952		127.5	1.95	-198.136	19.74
92.5	1.75	-29.4053		107.5	1.35	-21.2985		92.5	2.65	9.8239		97.5	2.55	-134.813	13.4884		107.5	2.85	-128.657	11.9723		127.5	2.05	-190.065	18.4085
92.5	1.85	-28.2727		107.5	1.45	-23.6209		92.5	2.75	11.4644		97.5	2.65	-131.103	12.8756		107.5	2.95	-124.757	12.0466		127.5	2.15	-188.387	18.367
92.5	1.95	-26.705		107.5	1.55	-24.9406		92.5	2.85	13.2408		97.5	2.75	-128.064	11.6949		107.5	3.05	-121.238	10.9048		127.5	2.25	-182.449	18.7807
92.5	2.05	-24.8024		107.5	1.65	-25.4436		92.5	2.95	15.1576		97.5	2.85	-125.219	11.8005		107.5	3.15	-119.182	8.1954		127.5	2.35	-178.467	18.8404
92.5	2.15	-22.694		107.5	1.75	-24.8344		92.5	3.05	16.7932		97.5	2.95	-120.271	10.977		107.5	3.25	-116.819	7.8399		127.5	2.45	-173.677	18.0704
92.5	2.25	-20.3549		107.5	1.85	-24.0654		97.5	1.15	-0.1131		97.5	3.05	-120.374	9.6497		107.5	3.35	-117.156	9.2614		127.5	2.55	-169.75	17.2355
92.5	2.35	-18.042		107.5	1.95	-22.1723		97.5	1.25	-3.9376		97.5	3.15	-118.599	11.9585		107.5	3.45	-122.182	13.5927		127.5	2.65	-163.043	15.6118
92.5	2.45	-15.9285		107.5	2.05	-20.0345		97.5	1.35	-6.2726		97.5	3.25	-118.63	11.9823		107.5	3.55	-122.5	17.1464		127.5	2.75	-161.064	15.3288
92.5	2.55	-13.6824		107.5	2.15	-17.7374		97.5	1.45	-7.9094		97.5	3.35	-115.419	11.406		112.5	1.25	-218.167	12.5654		127.5	2.85	-161.483	15.0253
92.5	2.65	-11.5031		107.5	2.25	-15.4441		97.5	1.55	-8.6453		97.5	3.45	-111.682	14.7329		112.5	1.35	-218.923	16.5086		127.5	2.95	-157.671	16.2509
92.5	2.75	-9.4558		107.5	2.35	-13.1803		97.5	1.65	-8.9359		97.5	3.55	-99.1667	3.2998		112.5	1.45	-216.713	16.3704		127.5	3.05	-166.115	16.5089
92.5	2.85	-7.4995		107.5	2.45	-10.8921		97.5	1.75	-8.4149		102.5	1.35	-208.409	10.6809		112.5	1.55	-214.87	15.4724		127.5	3.15	-157.5	17.1464
92.5	2.95	-5.8479		107.5	2.55	-8.4415		97.5	1.85	-6.7257		102.5	1.45	-203.906	12.1482		112.5	1.65	-209.613	16.7874		132.5	1.25	-246.75	3.0311
92.5	3.05	-4.2105		107.5	2.65	-6.6553		97.5	1.95	-5.0528		102.5	1.55	-200.266	13.5976		112.5	1.75	-206.802	17.2337		132.5	1.35	-244.073	13.1729
92.5	3.15	-2.7329		107.5	2.75	-4.5478		97.5	2.05	-3.1224		102.5	1.65	-192.439	14.4702		112.5	1.85	-191.246	23.2069		132.5	1.45	-240.146	13.2143
92.5	3.25	-1.3934		107.5	2.85	-2.6018		97.5	2.15	-1.1154		102.5	1.75	-185.931	14.3261		112.5	1.95	-180.713	16.8443		132.5	1.55	-235.458	13.64
92.5	3.35	-0.2997		107.5	2.95	-0.9477		97.5	2.25	1.065		102.5	1.85	-178.341	14.1258		112.5	2.05	-174.599	16.7502		132.5	1.65	-228.857	17.0669
92.5	3.45	0.3214		107.5	3.05	0.7535		97.5	2.35	3.1919		102.5	1.95	-172.486	15.6258		112.5	2.15	-174.11	17.8069		132.5	1.75	-216.066	17.8734
92.5	3.55	1.0877		107.5	3.15	2.2431		97.5	2.45	5.7699		102.5	2.05	-165.221	16.2993		112.5	2.25	-165.204	19.6616		132.5	1.85	-207.073	17.5351
92.5	3.65	1.0179		107.5	3.25	3.7741		97.5	2.55	7.8776		102.5	2.15	-157.905	16.606		112.5	2.35	-161.397	18.2513		132.5	1.95	-201.188	16.1341
97.5	1.25	-21.4076		107.5	3.35	4.9208		97.5	2.65	9.6644		102.5	2.25	-151.9	14.0908		112.5	2.45	-156.066	15.0667		132.5	2.05	-196.609	16.7291
97.5	1.35	-24.7816		107.5	3.45	6.3453		97.5	2.75	11.6942		102.5	2.35	-149.081	12.9906		112.5	2.55	-153.513	18.8911		132.5	2.15	-191.265	16.543
97.5	1.45	-27.7649		107.5	3.55	7.4952		97.5	2.85	13.5248		102.5	2.45	-144.818	12.9068		112.5	2.65	-151.071	16.2585		132.5	2.25	-187.476	14.6975
97.5	1.55	-29.4273		112.5	1.25	-16.4576		97.5	2.95	15.5124		102.5	2.55	-139.635	11.6391		112.5	2.75	-146.506	14.0581		132.5	2.35	-184.233	16.0823
97.5	1.65	-29.9915		112.5	1.35	-20.1544		97.5	3.05	17.1788		102.5	2.65	-134.86	11.2737		112.5	2.85	-142.625	13.2988		132.5	2.45	-178.252	15.2055
97.5	1.75	-29.5473		112.5	1.45	-22.8289		97.5	3.15	18.1299		102.5	2.75	-131.791	10.3659		112.5	2.95	-138.171	12.4227		132.5	2.55	-172.612	15.1119
97.5	1.85	-28.4711		112.5	1.55	-24.5571		102.5	1.15	-1.4054		102.5	2.85	-127.728	8.9196		112.5	3.05	-131.804	12.6364		132.5	2.65	-168.892	12.6101
97.5	1.95	-26.9597		112.5	1.65	-25.0944		102.5	1.25	-4.0182		102.5	2.95	-125.443	8.5988		112.5	3.15	-128.79	11.9856		132.5	2.75	-165.306	13.4305
97.5	2.05	-25.0746		112.5	1.75	-24.801		102.5	1.35	-6.3426		102.5	3.05	-122.232	7.9702		112.5	3.25	-128.471	11.6556		132.5	2.85	-163.597	12.9614
97.5	2.15	-22.8298		112.5	1.85	-23.8245		102.5	1.45	-8.1212		102.5	3.15	-119.81	8.1898		112.5	3.35	-128.361	10.6139		132.5	2.95	-164.706	11.5753
97.5	2.25	-20.7208		112.5	1.95	-21.7256		102.5	1.55	-9.004		102.5	3.25	-119.054	6.802		112.5	3.45	-128.25	11.2333		132.5	3.05	-163	12.1758
97.5	2.35	-18.3097		112.5	2.05	-19.7861		102.5	1.65	-9.0836		102.5	3.35	-118.234	7.9829		112.5	3.55	-129.5	0		132.5	3.15	-171.5	0
97.5	2.45	-16.0075		112.5	2.15	-17.8727		102.5	1.75	-8.602		102.5	3.45	-118.028	7.7656		117.5	1.25	-222.5	13.3417		137.5	1.25	-236.833	16.4992
97.5	2.55	-13.8075		112.5	2.25	-15.4632		102.5	1.85	-7.0488		102.5	3.55	-122.5	0		117.5	1.35	-222.63	13.247		137.5	1.35	-242.73	13.2395
97.5	2.65	-11.7773		112.5	2.35	-13.1928		102.5	1.95	-5.187		107.5	1.35	-210.407	11.2267		117.5	1.45	-221.638	12.5304		137.5	1.45	-243.665	14.061
97.5	2.75	-9.5932		112.5	2.45	-10.8484		102.5	2.05	-3.1332		107.5	1.45	-207.033	13.4661		117.5	1.55	-219.227	13.6086		137.5	1.55	-240.118	15.3443
97.5	2.85	-7.5999		112.5	2.55	-8.5919		102.5	2.15	-0.8639		107.5	1.55	-201.785	14.2906		117.5	1.65	-213.438	14.5952		137.5	1.65	-232.246	18.1931
97.5	2.95	-5.9419		112.5	2.65	-6.4493		102.5	2.25	1.3552		107.5	1.65	-195.74	16.4972		117.5	1.75	-209.11	16.7341		137.5	1.75	-219.218	20.7846
97.5	3.05	-4.1444		112.5	2.75	-4.584		102.5	2.35	3.6692		107.5	1.75	-189.136	16.1044		117.5	1.85	-194.046	19.8777		137.5	1.85	-207.2	16.5741
97.5	3.15	-2.6287		112.5	2.85	-2.6107		102.5	2.45	5.7819		107.5	1.85	-181.497	16.4912		117.5	1.95	-181.387	15.2782		137.5	1.95	-203.303	16.926
97.5	3.25	-1.2693		112.5	2.95	-0.86		102.5	2.55	8.032		107.5	1.95	-175.189	18.2992		117.5	2.05	-176.834	13.4998		137.5	2.05	-198.552	17.6824
97.5	3.35	-0.1736		112.5	3.05	0.7571		102.5	2.65	10		107.5	2.05	-168.183	17.2316		117.5	2.15	-176.924	15.3847		137.5	2.15	-193.449	16.0692
97.5	3.45	1.1836		112.5	3.15	2.3617		102.5	2.75	11.8704		107.5	2.15	-160.33	15.507		117.5	2.25	-170.373	18.0812		137.5	2.25	-190.111	15.6813
97.5	3.55	2.3335		112.5	3.25	3.661		102.5	2.85	13.9802		107.5	2.25	-157.263	15.3836		117.5	2.35	-164.238	16.1068		137.5	2.35	-186.978	16.4206
102.5	1.25	-19.2523		112.5	3.35	4.8653		102.5	2.95	15.8835		107.5	2.35	-153.386	13.4415		117.5	2.45	-161.476	15.8969		137.5	2.45	-181.254	17.4841
102.5	1.35	-23.6922		112.5	3.45	5.9691		102.5	3.05	17.4303		107.5	2.45	-147.208	14.1791		117.5	2.55	-156.44	13.7627		137.5	2.55	-177.123	16.7588
102.5	1.45	-26.8394		112.5	3.55	8.4586		102.5	3.15	18.9877		107.5	2.55	-144.241	12.8637		117.5	2.65	-152.545	11.556		137.5	2.65	-169.598	14.8529
102.5	1.55	-28.8818		117.5	1.25	-15.4149		107.5	1.15	-1.0627		107.5	2.65	-141.032	16.4351		117.5	2.75	-147.839	12.0827		137.5	2.75	-167.982	14.9153
102.5	1.65	-29.6212		117.5	1.35	-18.7749		107.5	1.25	-4.2351		107.5	2.75	-137.519	14.2813		117.5	2.85	-145.961	12.1744		137.5	2.85	-165.368	13.2746
102.5	1.75	-29.1558		117.5	1.45	-21.781		107.5	1.35	-6.6801		107.5	2.85	-131.106	13.8557		117.5	2.95	-140.095	12.2899		137.5	2.95	-164.141	12.2736
102.5	1.85	-28.0617		117.5	1.55	-23.6925		107.5	1.45	-8.6124		107.5	2.95	-127.577	12.0382		117.5	3.05	-136.355	10.6189		137.5	3.05	-164	8.9582
102.5	1.95	-26.4284		117.5	1.65	-24.29		107.5	1.55	-9.3154		107.5	3.05	-125.389	10.8823		117.5	3.15	-132.004	8.9319		137.5	3.15	-199.5	0
102.5	2.05	-24.6405		117.5	1.75	-24.0966		107.5	1.65	-9.3622		107.5	3.15	-122.743	10.7692		117.5	3.25	-131.549	9.6357		137.5	3.25	-143.5	0
102.5	2.15	-22.6217		117.5	1.85	-23.2084		107.5	1.75	-8.8076		107.5	3.25	-120.21	9.5837		117.5	3.35	-128.45	7.9505		142.5	1.25	-248.5	0
102.5	2.25	-20.4344		117.5	1.95	-21.3153		107.5	1.85	-7.2981		107.5	3.35	-120.556	12.0242		117.5	3.45	-128.278	8.5085		142.5	1.35	-244.781	10.6426
102.5	2.35	-18.1368		117.5	2.05	-19.3019		107.5	1.95	-5.3602		107.5	3.45	-119.98	10.4542		117.5	3.55	-132.125	6.9451		142.5	1.45	-248.552	13.6561
102.5	2.45	-15.6302		117.5	2.15	-17.2747		107.5	2.05	-3.2821		107.5	3.55	-122.5	7		122.5	1.25	-234.5	9.8995		142.5	1.55	-245.952	13.8225
102.5	2.55	-13.454		117.5	2.25	-15.0585		107.5	2.15	-0.9788		112.5	1.35	-217.152	8.9666		122.5	1.35	-225.694	13.8259		142.5	1.65	-241.575	14.8795
102.5	2.65	-11.1631		117.5	2.35	-12.7028		107.5	2.25	1.3728		112.5	1.45	-214.119	12.4056		122.5	1.45	-224.433	12.4435		142.5	1.75	-229.682	19.8299
102.5	2.75	-9.0795		117.5	2.45	-10.3927		107.5	2.35	3.6389		112.5	1.55	-211.744	13.9446		122.5	1.55	-223.285	14.3126		142.5	1.85	-215.308	17.6033
102.5	2.85	-7.2553		117.5	2.55	-8.1778		107.5	2.45	5.9881		112.5	1.65	-206.489	16.3354		122.5	1.65	-217.858	15.7315		142.5	1.95	-208.402	17.2892
102.5	2.95	-5.4866		117.5	2.65	-6.0589		107.5	2.55	8.2621		112.5	1.75	-198.443	17.8288		122.5	1.75	-211.039	16.6729		142.5	2.05	-202.163	18.0212
102.5	3.05	-3.7775		117.5	2.75	-4.0277		107.5	2.65	10.2966		112.5	1.85	-190.745	17.7835		122.5	1.85	-200.321	20.6021		142.5	2.15	-197.024	16.8642
102.5	3.15	-2.2934		117.5	2.85	-2.2118		107.5	2.75	12.0401		112.5	1.95	-183.857	17.2992		122.5	1.95	-184.115	16.7262		142.5	2.25	-194.593	15.8183
102.5	3.25	-0.7523		117.5	2.95	-0.4373		107.5	2.85	14.077		112.5	2.05	-178.426	19.0329		122.5	2.05	-180.138	15.5304		142.5	2.35	-189.531	18.058
102.5	3.35	0.4132		117.5	3.05	1.2581		107.5	2.95	15.9077		112.5	2.15	-171.711	18.5703		122.5	2.15	-178.996	17.128		142.5	2.45	-184.141	17.2173
102.5	3.45	1.6651		117.5	3.15	2.6997		107.5	3.05	18.0606		112.5	2.25	-169.041	20.3411		122.5	2.25	-173.257	19.2427		142.5	2.55	-180.406	16.5514
102.5	3.55	4.4063		117.5	3.25	4.1577		107.5	3.15	18.3188		112.5	2.35	-160.759	17.0583		122.5	2.35	-167.721	17.8621		142.5	2.65	-177.645	16.2809
107.5	1.25	-17.8623		117.5	3.35	5.1488		112.5	1.15	-1.8178		112.5	2.45	-157.215	13.4045		122.5	2.45	-163.722	14.9362		142.5	2.75	-174.046	15.6257
107.5	1.35	-22.4251		117.5	3.45	6.0619		112.5	1.25	-4.8142		112.5	2.55	-153.941	12.3007		122.5	2.55	-160.285	15.3342		142.5	2.85	-175.422	14.5414
107.5	1.45	-25.7708		117.5	3.55	7.2828		112.5	1.35	-7.2146		112.5	2.65	-154.927	13.4894		122.5	2.65	-157.541	14.3496		142.5	2.95	-178.904	13.5494
107.5	1.55	-28.1975		122.5	1.25	-13.832		112.5	1.45	-9.1592		112.5	2.75	-149.397	14.709		122.5	2.75	-152.925	15.1325		142.5	3.05	-177.625	11.3075
107.5	1.65	-29.1493		122.5	1.35	-17.1554		112.5	1.55	-10.0611		112.5	2.85	-143.751	15.0678		122.5	2.85	-150.31	15.0705		147.5	1.35	-252.206	9.0213
107.5	1.75	-28.8424		122.5	1.45	-20.1229		112.5	1.65	-10.1506		112.5	2.95	-139.517	14.1269		122.5	2.95	-144.883	14.3568		147.5	1.45	-250.129	12.6638
107.5	1.85	-27.6851		122.5	1.55	-22.4713		112.5	1.75	-9.3327		112.5	3.05	-136.717	12.2473		122.5	3.05	-139.05	12.4156		147.5	1.55	-247.568	13.0544
107.5	1.95	-26.0319		122.5	1.65	-23.6266		112.5	1.85	-7.6214		112.5	3.15	-131.261	11.3217		122.5	3.15	-136.927	13.1571		147.5	1.65	-240.544	15.0586
107.5	2.05	-24.4556		122.5	1.75	-23.5838		112.5	1.95	-5.6367		112.5	3.25	-128.913	9.7371		122.5	3.25	-137.535	13.974		147.5	1.75	-231.351	16.4988
107.5	2.15	-22.3922		122.5	1.85	-22.7561		112.5	2.05	-3.4911		112.5	3.35	-126.469	9.6884		122.5	3.35	-137.264	16.3579		147.5	1.85	-215.727	15.5916
107.5	2.25	-20.1857		122.5	1.95	-20.898		112.5	2.15	-1.4081		112.5	3.45	-127.633	8.6554		122.5	3.45	-131.469	12.0273		147.5	1.95	-209.89	15.7977
107.5	2.35	-17.8497		122.5	2.05	-18.9205		112.5	2.25	1.0411		112.5	3.55	-122.5	0		122.5	3.55	-127.167	23.0988		147.5	2.05	-201.205	16.1186
107.5	2.45	-15.4605		122.5	2.15	-16.9756		112.5	2.35	3.467		117.5	1.35	-216.682	9.6089		127.5	1.25	-213.5	0		147.5	2.15	-198.471	14.3162
107.5	2.55	-12.9507		122.5	2.25	-14.8343		112.5	2.45	5.8235		117.5	1.45	-216.722	10.9887		127.5	1.35	-228.053	11.8426		147.5	2.25	-194.659	18.1019
107.5	2.65	-10.9271		122.5	2.35	-12.3734		112.5	2.55	8.0853		117.5	1.55	-214.012	13.5388		127.5	1.45	-230.433	13.2034		147.5	2.35	-188.005	17.4059
107.5	2.75	-8.6698		122.5	2.45	-10.0937		112.5	2.65	10.0302		117.5	1.65	-207.788	14.6949		127.5	1.55	-228.398	13.9219		147.5	2.45	-183.907	17.7444
107.5	2.85	-6.8433		122.5	2.55	-7.7608		112.5	2.75	12.2057		117.5	1.75	-198.228	16.1051		127.5	1.65	-224.148	13.7858		147.5	2.55	-178.686	15.7581
107.5	2.95	-5.1072		122.5	2.65	-5.5929		112.5	2.85	13.9136		117.5	1.85	-192.04	16.4952		127.5	1.75	-219.683	15.7263		147.5	2.65	-176.648	17.0796
107.5	3.05	-3.3818		122.5	2.75	-3.5914		112.5	2.95	15.9154		117.5	1.95	-183.329	16.666		127.5	1.85	-203.371	21.0786		147.5	2.75	-173.377	13.5004
107.5	3.15	-1.6902		122.5	2.85	-1.7421		112.5	3.05	17.2179		117.5	2.05	-178.478	17.1155		127.5	1.95	-190.768	15.9887		147.5	2.85	-173.833	11.8098
107.5	3.25	-0.4929		122.5	2.95	0.1373		112.5	3.15	17.5815		117.5	2.15	-173.2	17.6716		127.5	2.05	-189.244	13.4823		147.5	2.95	-177.5	13.775
107.5	3.35	1.0729		122.5	3.05	1.9549		117.5	1.25	-3.6528		117.5	2.25	-166.734	18.0498		127.5	2.15	-184.788	16.9489		147.5	3.05	-170.625	12.83
107.5	3.45	2.1141		122.5	3.15	3.2656		117.5	1.35	-6.8732		117.5	2.35	-162.246	16.7723		127.5	2.25	-180.607	19.0958		147.5	3.15	-173.25	3.0311
107.5	3.55	3.7975		122.5	3.25	4.6934		117.5	1.45	-9.0278		117.5	2.45	-159.72	12.5544		127.5	2.35	-177.042	18.5669		152.5	1.35	-249.9	14.2773
112.5	1.35	-19.9294		122.5	3.35	5.6945		117.5	1.55	-10.1405		117.5	2.55	-158.146	13.1134		127.5	2.45	-169.732	17.472		152.5	1.45	-249.598	13.1048
112.5	1.45	-23.8554		122.5	3.45	6.9108		117.5	1.65	-10.2194		117.5	2.65	-156.237	12.4694		127.5	2.55	-168.299	18.1841		152.5	1.55	-250.043	13.3723
112.5	1.55	-26.6005		122.5	3.55	8.4352		117.5	1.75	-9.3931		117.5	2.75	-152.663	12.5006		127.5	2.65	-165.716	14.5888		152.5	1.65	-244.147	14.7199
112.5	1.65	-28.1346		127.5	1.25	-10.0059		117.5	1.85	-7.6342		117.5	2.85	-148.188	14.5373		127.5	2.75	-160.621	14.5979		152.5	1.75	-234.569	18.1444
112.5	1.75	-28.1394		127.5	1.35	-14.4579		117.5	1.95	-5.5852		117.5	2.95	-142.713	11.7241		127.5	2.85	-157.769	13.975		152.5	1.85	-219.451	17.5594
112.5	1.85	-27.1519		127.5	1.45	-17.7181		117.5	2.05	-3.3313		117.5	3.05	-137.446	11.314		127.5	2.95	-153.846	14.9973		152.5	1.95	-209.172	15.6674
112.5	1.95	-25.7059		127.5	1.55	-20.5312		117.5	2.15	-1.0879		117.5	3.15	-133.342	11.2491		127.5	3.05	-150.014	12.9035		152.5	2.05	-203.426	16.4816
112.5	2.05	-24.0344		127.5	1.65	-22.2928		117.5	2.25	1.3642		117.5	3.25	-130.235	9.9832		127.5	3.15	-148.119	11.5917		152.5	2.15	-199.263	14.6247
112.5	2.15	-21.8531		127.5	1.75	-22.6455		117.5	2.35	3.719		117.5	3.35	-128.04	10.2657		127.5	3.25	-147.507	11.3839		152.5	2.25	-192.321	16.6018
112.5	2.25	-19.6522		127.5	1.85	-22.1604		117.5	2.45	6.0684		117.5	3.45	-128.722	10.4581		127.5	3.35	-147.038	12.0425		152.5	2.35	-190.082	18.0929
112.5	2.35	-17.1475		127.5	1.95	-20.4889		117.5	2.55	8.2488		117.5	3.55	-124.833	8.7305		127.5	3.45	-149.587	13.2662		152.5	2.45	-180.611	17.5011
112.5	2.45	-14.8604		127.5	2.05	-18.5474		117.5	2.65	10.3184		122.5	1.45	-220.383	11.7475		127.5	3.55	-134.167	6.5997		152.5	2.55	-176.969	16.5466
112.5	2.55	-12.6538		127.5	2.15	-16.4651		117.5	2.75	12.379		122.5	1.55	-215.607	14.1254		132.5	1.25	-227.5	0		152.5	2.65	-175.561	15.261
112.5	2.65	-10.5768		127.5	2.25	-14.1784		117.5	2.85	14.4587		122.5	1.65	-210.506	14.8235		132.5	1.35	-231.636	12.7789		152.5	2.75	-176.424	15.8589
112.5	2.75	-8.5203		127.5	2.35	-11.8983		117.5	2.95	16.2251		122.5	1.75	-201.157	16.4419		132.5	1.45	-232.556	10.7521		152.5	2.85	-173.654	15.8641
112.5	2.85	-6.5209		127.5	2.45	-9.4972		117.5	3.05	17.4809		122.5	1.85	-193.552	16.161		132.5	1.55	-228.228	13.736		152.5	2.95	-175.628	14.0643
112.5	2.95	-4.7429		127.5	2.55	-7.0611		117.5	3.15	18.7807		122.5	1.95	-186.686	17.1349		132.5	1.65	-221.442	14.1137		152.5	3.05	-187.5	11.0454
112.5	3.05	-2.9909		127.5	2.65	-5.0629		122.5	1.25	-3.988		122.5	2.05	-178.434	16.4058		132.5	1.75	-217.865	14.9881		152.5	3.15	-171.5	0
112.5	3.15	-1.4676		127.5	2.75	-2.7913		122.5	1.35	-6.9241		122.5	2.15	-171.867	17.6588		132.5	1.85	-205.746	19.3205		157.5	1.35	-227.5	0
112.5	3.25	-0.1302		127.5	2.85	-0.8846		122.5	1.45	-9.0308		122.5	2.25	-168.264	18.0658		132.5	1.95	-193.309	15.9896		157.5	1.45	-254.1	10.4974
112.5	3.35	1.0924		127.5	2.95	0.7638		122.5	1.55	-10.042		122.5	2.35	-160.156	14.8528		132.5	2.05	-188.236	15.5841		157.5	1.55	-254.223	11.4552
112.5	3.45	2.2492		127.5	3.05	2.6702		122.5	1.65	-10.1644		122.5	2.45	-158.195	12.734		132.5	2.15	-186.938	16.5714		157.5	1.65	-249.479	11.5747
112.5	3.55	4.808		127.5	3.15	3.8809		122.5	1.75	-9.2552		122.5	2.55	-159.769	12.9696		132.5	2.25	-183.142	16.554		157.5	1.75	-241.619	14.2975
117.5	1.35	-17.8188		127.5	3.25	5.5096		122.5	1.85	-7.4851		122.5	2.65	-159.433	14.6359		132.5	2.35	-175.482	18.662		157.5	1.85	-226.796	16.1986
117.5	1.45	-22.1488		127.5	3.35	6.7107		122.5	1.95	-5.6343		122.5	2.75	-156.812	13.8712		132.5	2.45	-174.056	18.29		157.5	1.95	-215.693	15.585
117.5	1.55	-25.1909		127.5	3.45	8.0917		122.5	2.05	-3.4295		122.5	2.85	-151.691	15.258		132.5	2.55	-164.94	15.2012		157.5	2.05	-211.159	15.3499
117.5	1.65	-27.0057		127.5	3.55	9.2862		122.5	2.15	-1.1536		122.5	2.95	-146.886	15.6444		132.5	2.65	-162.124	13.9329		157.5	2.15	-203.113	16.2953
117.5	1.75	-27.2971		132.5	1.25	-8.5521		122.5	2.25	1.3297		122.5	3.05	-144.697	14.1324		132.5	2.75	-159.737	11.8502		157.5	2.25	-196.759	16.021
117.5	1.85	-26.4298		132.5	1.35	-12.4612		122.5	2.35	3.6911		122.5	3.15	-138.704	13.6382		132.5	2.85	-157.128	13.4693		157.5	2.35	-191.273	16.3599
117.5	1.95	-24.9303		132.5	1.45	-15.7748		122.5	2.45	6.2471		122.5	3.25	-139.093	14.4338		132.5	2.95	-151.081	13.7998		157.5	2.45	-187	17.1828
117.5	2.05	-23.0965		132.5	1.55	-18.9499		122.5	2.55	8.5096		122.5	3.35	-136.656	12.8218		132.5	3.05	-149.056	11.619		157.5	2.55	-179.908	15.1708
117.5	2.15	-21.1004		132.5	1.65	-21.0716		122.5	2.65	10.6638		122.5	3.45	-134.235	13.0097		132.5	3.15	-148.702	9.8239		157.5	2.65	-179.692	14.6367
117.5	2.25	-18.9783		132.5	1.75	-21.7261		122.5	2.75	12.7767		122.5	3.55	-123.375	12.83		132.5	3.25	-148.561	9.8108		157.5	2.75	-176.736	14.6983
117.5	2.35	-16.4948		132.5	1.85	-21.3203		122.5	2.85	14.722		127.5	1.45	-218.944	13.8348		132.5	3.35	-148.37	10.5727		157.5	2.85	-176.294	14.1373
117.5	2.45	-14.2341		132.5	1.95	-19.6579		122.5	2.95	16.4023		127.5	1.55	-218.286	11.7584		132.5	3.45	-148.167	11.3713		157.5	2.95	-176.419	13.8922
117.5	2.55	-11.6716		132.5	2.05	-17.6744		122.5	3.05	17.7091		127.5	1.65	-213.795	13.1487		132.5	3.55	-147	12.6194		157.5	3.05	-182	5.3463
117.5	2.65	-9.9185		132.5	2.15	-15.6088		122.5	3.15	19.5079		127.5	1.75	-206.965	14.7035		137.5	1.35	-221.9	11.2		157.5	3.15	-171.5	0
117.5	2.75	-7.7539		132.5	2.25	-13.3432		127.5	1.25	-1.6258		127.5	1.85	-197.192	14.4187		137.5	1.45	-233.523	13.9659		162.5	1.45	-254.333	9.406
117.5	2.85	-5.7298		132.5	2.35	-11.0456		127.5	1.35	-5.426		127.5	1.95	-190.48	15.0433		137.5	1.55	-230.456	13.5646		162.5	1.55	-253.01	10.9701
117.5	2.95	-4.0752		132.5	2.45	-8.6519		127.5	1.45	-8.0951		127.5	2.05	-180.203	17.0617		137.5	1.65	-226.881	13.5135		162.5	1.65	-249.674	13.0257
117.5	3.05	-2.249		132.5	2.55	-6.1785		127.5	1.55	-9.6018		127.5	2.15	-175.037	16.4402		137.5	1.75	-220.656	16.1763		162.5	1.75	-241.894	14.4794
117.5	3.15	-0.7066		132.5	2.65	-4.0887		127.5	1.65	-9.9674		127.5	2.25	-167.635	15.8266		137.5	1.85	-210.362	17.0809		162.5	1.85	-228.559	16.3612
117.5	3.25	0.6771		132.5	2.75	-1.9904		127.5	1.75	-9.2492		127.5	2.35	-162.784	15.2192		137.5	1.95	-198.587	17.1532		162.5	1.95	-219.065	14.1768
117.5	3.35	1.7947		132.5	2.85	-0.0292		127.5	1.85	-7.6289		127.5	2.45	-165.177	14.1521		137.5	2.05	-194.069	17.1486		162.5	2.05	-212.252	15.3424
117.5	3.45	2.9057		132.5	2.95	1.5767		127.5	1.95	-5.7843		127.5	2.55	-165.485	14.2101		137.5	2.15	-187.71	17.0874		162.5	2.15	-204.734	15.2452
117.5	3.55	4.7714		132.5	3.05	3.2389		127.5	2.05	-3.6521		127.5	2.65	-163.796	14.8924		137.5	2.25	-182.442	19.4315		162.5	2.25	-197.646	16.5783
122.5	1.35	-14.2385		132.5	3.15	4.788		127.5	2.15	-1.3157		127.5	2.75	-160.42	13.9575		137.5	2.35	-175.751	20.1368		162.5	2.35	-191.769	14.655
122.5	1.45	-19.262		132.5	3.25	6.3767		127.5	2.25	1.0234		127.5	2.85	-159.186	12.9621		137.5	2.45	-169.707	19.7782		162.5	2.45	-188.15	15.24
122.5	1.55	-23.0657		132.5	3.35	7.6634		127.5	2.35	3.644		127.5	2.95	-156.758	12.8263		137.5	2.55	-166.931	16.357		162.5	2.55	-184.701	14.6436
122.5	1.65	-25.7264		132.5	3.45	9.2145		127.5	2.45	6.0143		127.5	3.05	-152.776	11.2729		137.5	2.65	-163.213	18.6018		162.5	2.65	-180.538	14.1591
122.5	1.75	-26.554		132.5	3.55	10.1641		127.5	2.55	8.4884		127.5	3.15	-149.718	9.9938		137.5	2.75	-164.273	16.2591		162.5	2.75	-178.5	13.2816
122.5	1.85	-25.8919		137.5	1.35	-8.7926		127.5	2.65	10.6643		127.5	3.25	-148.443	8.9657		137.5	2.85	-160.807	15.6681		162.5	2.85	-178.5	13.0958
122.5	1.95	-24.391		137.5	1.45	-12.5808		127.5	2.75	12.7322		127.5	3.35	-147.288	10.6053		137.5	2.95	-157.847	17.1328		162.5	2.95	-175.081	11.534
122.5	2.05	-22.5876		137.5	1.55	-16.3133		127.5	2.85	14.6375		127.5	3.45	-144.06	8.8367		137.5	3.05	-155.365	15.7066		162.5	3.05	-173.833	8.0829
122.5	2.15	-20.5939		137.5	1.65	-19.5146		127.5	2.95	16.4916		127.5	3.55	-136.5	5.7155		137.5	3.15	-153.947	14.8116		167.5	1.55	-252.135	12.6187
122.5	2.25	-18.3654		137.5	1.75	-20.8109		127.5	3.05	17.6355		132.5	1.45	-221.375	11.0333		137.5	3.25	-154.913	13.8489		167.5	1.65	-251.235	12.6915
122.5	2.35	-16.0638		137.5	1.85	-20.7993		127.5	3.15	18.2617		132.5	1.55	-219.046	11.9364		137.5	3.35	-154.993	15.7085		167.5	1.75	-245.918	14.3653
122.5	2.45	-13.4439		137.5	1.95	-19.2426		132.5	1.25	0.1508		132.5	1.65	-214.49	13.5598		137.5	3.45	-152.342	11.5452		167.5	1.85	-230.896	17.5906
122.5	2.55	-11.2112		137.5	2.05	-17.3835		132.5	1.35	-4.1513		132.5	1.75	-206.334	14.9941		137.5	3.55	-157.5	7		167.5	1.95	-220.367	16.1749
122.5	2.65	-9.2093		137.5	2.15	-14.9678		132.5	1.45	-6.9623		132.5	1.85	-196.917	14.273		142.5	1.45	-232.5	9.9331		167.5	2.05	-213.187	15.4106
122.5	2.75	-7.2104		137.5	2.25	-12.7729		132.5	1.55	-8.5843		132.5	1.95	-191.055	15.5707		142.5	1.55	-233.859	11.7003		167.5	2.15	-204.999	15.8668
122.5	2.85	-5.0965		137.5	2.35	-10.4054		132.5	1.65	-9.2721		132.5	2.05	-182.976	17.0584		142.5	1.65	-229.542	12.4664		167.5	2.25	-197.586	15.1356
122.5	2.95	-3.3505		137.5	2.45	-8.0864		132.5	1.75	-8.6845		132.5	2.15	-175.278	16.5408		142.5	1.75	-224.409	13.7854		167.5	2.35	-191.176	15.401
122.5	3.05	-1.6604		137.5	2.55	-5.8051		132.5	1.85	-7.2352		132.5	2.25	-168.79	15.2745		142.5	1.85	-217.429	14.4825		167.5	2.45	-187.234	14.3224
122.5	3.15	-0.1999		137.5	2.65	-3.4157		132.5	1.95	-5.3531		132.5	2.35	-166.342	14.588		142.5	1.95	-204.517	15.4075		167.5	2.55	-185.276	14.6159
122.5	3.25	1.5262		137.5	2.75	-1.423		132.5	2.05	-2.996		132.5	2.45	-161.274	15.5578		142.5	2.05	-198.643	15.2861		167.5	2.65	-182.07	14.0871
122.5	3.35	2.465		137.5	2.85	0.4491		132.5	2.15	-0.7986		132.5	2.55	-161.374	13.5629		142.5	2.15	-193.927	17.969		167.5	2.75	-179.667	12.4018
122.5	3.45	3.4223		137.5	2.95	2.429		132.5	2.25	1.5891		132.5	2.65	-159.204	13.6795		142.5	2.25	-185.011	15.8206		167.5	2.85	-181.185	12.0761
122.5	3.55	4.0269		137.5	3.05	4.1351		132.5	2.35	4.0495		132.5	2.75	-159.002	11.8812		142.5	2.35	-179.465	17.1849		167.5	2.95	-179.083	15.1105
127.5	1.35	-11.1628		137.5	3.15	5.7708		132.5	2.45	6.3512		132.5	2.85	-157.082	13.0378		142.5	2.45	-175.34	14.9417		167.5	3.05	-183.75	10.3531
127.5	1.45	-16.6037		137.5	3.25	7.077		132.5	2.55	8.8118		132.5	2.95	-156.153	11.8179		142.5	2.55	-172.91	15.3725		172.5	1.55	-255.281	11.1348
127.5	1.55	-21.0042		137.5	3.35	8.5645		132.5	2.65	11.1133		132.5	3.05	-152.175	12.5336		142.5	2.65	-171.818	15.2685		172.5	1.65	-253.092	10.5916
127.5	1.65	-23.9999		137.5	3.45	9.8103		132.5	2.75	13.1959		132.5	3.15	-147.677	10.2052		142.5	2.75	-168.402	12.7922		172.5	1.75	-250.122	11.5552
127.5	1.75	-25.4777		137.5	3.55	11.2199		132.5	2.85	15.2414		132.5	3.25	-148.639	10.48		142.5	2.85	-167.279	15.1443		172.5	1.85	-241.769	14.7798
127.5	1.85	-25.4245		142.5	1.45	-9.4433		132.5	2.95	16.8807		132.5	3.35	-146.536	10.8766		142.5	2.95	-165.074	12.8066		172.5	1.95	-228.133	13.8796
127.5	1.95	-24.1773		142.5	1.55	-14.3555		132.5	3.05	18.4567		132.5	3.45	-150.182	8.8235		142.5	3.05	-162.998	11.739		172.5	2.05	-218.729	15.1052
127.5	2.05	-22.2921		142.5	1.65	-17.9538		132.5	3.15	20.2556		137.5	1.65	-218.578	13.1877		142.5	3.15	-160	11.2687		172.5	2.15	-211.776	16.8753
127.5	2.15	-20.1045		142.5	1.75	-19.7472		137.5	1.25	0.9929		137.5	1.75	-211.75	15.5901		142.5	3.25	-160.265	11.1099		172.5	2.25	-204.344	15.725
127.5	2.25	-17.8401		142.5	1.85	-20.0244		137.5	1.35	-2.3233		137.5	1.85	-199.851	14.9891		142.5	3.35	-158.918	10.3516		172.5	2.35	-197.994	15.2309
127.5	2.35	-15.2316		142.5	1.95	-19.0597		137.5	1.45	-5.1906		137.5	1.95	-191.333	15.2031		142.5	3.45	-159.326	12.5928		172.5	2.45	-194.681	14.4218
127.5	2.45	-12.6018		142.5	2.05	-17.111		137.5	1.55	-7.5384		137.5	2.05	-182.277	16.9954		142.5	3.55	-150.5	0		172.5	2.55	-191.292	14.963
127.5	2.55	-10.3451		142.5	2.15	-14.8257		137.5	1.65	-8.5629		137.5	2.15	-173.929	15.5917		142.5	4.25	-154	3.5		172.5	2.65	-189.715	12.4042
127.5	2.65	-8.4408		142.5	2.25	-12.4401		137.5	1.75	-8.5236		137.5	2.25	-170.878	16.2453		142.5	4.35	-164.5	0		172.5	2.75	-189.893	11.6828
127.5	2.75	-6.3726		142.5	2.35	-9.9639		137.5	1.85	-6.8283		137.5	2.35	-166.067	14.9019		142.5	4.45	-185.5	0		172.5	2.85	-193.009	13.5377
127.5	2.85	-4.46		142.5	2.45	-7.5088		137.5	1.95	-4.87		137.5	2.45	-159.037	15.1293		142.5	4.65	-164.5	0		172.5	2.95	-196.438	13.7726
127.5	2.95	-2.7421		142.5	2.55	-4.86		137.5	2.05	-2.7926		137.5	2.55	-157.836	14.8002		142.5	4.75	-161	3.5		172.5	3.05	-185.5	9.8995
127.5	3.05	-1.1549		142.5	2.65	-2.648		137.5	2.15	-0.3436		137.5	2.65	-159.02	13.6719		142.5	4.95	-178.5	0		177.5	1.55	-257.654	8.411
127.5	3.15	0.6412		142.5	2.75	-0.596		137.5	2.25	1.9331		137.5	2.75	-158.778	14.8157		142.5	5.15	-143.5	0		177.5	1.65	-254.758	10.313
127.5	3.25	2.0094		142.5	2.85	1.3077		137.5	2.35	4.4037		137.5	2.85	-160.688	13.9965		142.5	5.25	-136.5	0		177.5	1.75	-250.362	11.2443
127.5	3.35	3.6001		142.5	2.95	3.2757		137.5	2.45	6.8782		137.5	2.95	-158.868	12.8317		142.5	5.35	-147	10.5		177.5	1.85	-242.995	13.3365
127.5	3.45	4.8095		142.5	3.05	4.8819		137.5	2.55	9.3501		137.5	3.05	-157.347	13.3318		142.5	5.45	-161	10.5		177.5	1.95	-228.465	12.9731
127.5	3.55	6.0878		142.5	3.15	6.6452		137.5	2.65	11.5345		137.5	3.15	-155.906	13.2113		142.5	5.65	-145.833	6.5997		177.5	2.05	-223.526	13.1596
132.5	1.45	-14.1413		142.5	3.25	8.0949		137.5	2.75	13.5319		137.5	3.25	-154.277	12.7691		142.5	5.75	-164.5	0		177.5	2.15	-215.922	13.6154
132.5	1.55	-18.8961		142.5	3.35	9.8027		137.5	2.85	15.5599		137.5	3.35	-153.891	14.4834		142.5	5.85	-148.167	6.5997		177.5	2.25	-208.917	14.2589
132.5	1.65	-22.5327		142.5	3.45	11.0291		137.5	2.95	17.5079		137.5	3.45	-152.056	13.9133		142.5	5.95	-147	3.5		177.5	2.35	-202.177	14.1874
132.5	1.75	-24.3844		142.5	3.55	12.6687		137.5	3.05	18.528		142.5	1.45	-224	10.5		142.5	6.05	-145.833	8.7305		177.5	2.45	-196.567	12.5634
132.5	1.85	-24.6376		142.5	4.25	15.2081		137.5	3.15	20.327		142.5	1.55	-222.5	9.6954		142.5	6.15	-150.5	0		177.5	2.55	-193.351	12.031
132.5	1.95	-23.6362		142.5	4.35	16.4966		137.5	3.25	18.6483		142.5	1.65	-220.963	10.7212		142.5	6.25	-136.5	0		177.5	2.65	-192.473	10.6897
132.5	2.05	-21.9397		142.5	4.45	17.0446		142.5	1.25	5.0005		142.5	1.75	-216.446	12.8702		142.5	6.75	-148.167	8.7305		177.5	2.75	-192.586	11.6563
132.5	2.15	-19.6588		142.5	4.65	18.0247		142.5	1.35	0.7196		142.5	1.85	-205.581	14.397		142.5	6.85	-150.5	0		177.5	2.85	-192.593	11.0528
132.5	2.25	-16.999		142.5	4.75	17.7485		142.5	1.45	-2.9602		142.5	1.95	-195.88	13.8784		142.5	6.95	-129.5	0		177.5	2.95	-203.808	10.8229
132.5	2.35	-14.4987		142.5	4.95	19.0178		142.5	1.55	-5.7847		142.5	2.05	-186.423	13.54		142.5	7.05	-143.5	0		177.5	3.05	-213.5	0
132.5	2.45	-12.0235		142.5	5.15	19.4		142.5	1.65	-7.5308		142.5	2.15	-179.442	14.1898		147.5	1.45	-235.5	14.2127		177.5	3.15	-185.5	0
132.5	2.55	-9.6599		142.5	5.25	19.5475		142.5	1.75	-8.0209		142.5	2.25	-176.757	15.7694		147.5	1.55	-234.453	11.9752		182.5	1.55	-266	3.5
132.5	2.65	-7.5305		142.5	5.35	19.0011		142.5	1.85	-6.689		142.5	2.35	-172.8	14.8148		147.5	1.65	-230.143	12.9145		182.5	1.65	-257.363	9.5793
132.5	2.75	-5.3615		142.5	5.45	19.1324		142.5	1.95	-4.8745		142.5	2.45	-168.112	14.7301		147.5	1.75	-223.542	13.2124		182.5	1.75	-254.632	10.9637
132.5	2.85	-3.3371		142.5	5.65	19.0061		142.5	2.05	-2.7316		142.5	2.55	-164.403	14.0719		147.5	1.85	-216.47	14.7677		182.5	1.85	-244.52	15.0561
132.5	2.95	-1.5452		142.5	5.75	20.263		142.5	2.15	-0.2875		142.5	2.65	-163.985	12.9473		147.5	1.95	-206.217	16.0104		182.5	1.95	-229.672	13.5745
132.5	3.05	0.1915		142.5	5.85	19.3296		142.5	2.25	2.1838		142.5	2.75	-162.31	12.611		147.5	2.05	-197.781	15.5418		182.5	2.05	-224.985	13.0997
132.5	3.15	1.6219		142.5	5.95	19.9294		142.5	2.35	4.4677		142.5	2.85	-160.977	12.328		147.5	2.15	-192.843	16.3007		182.5	2.15	-217.404	14.1995
132.5	3.25	3.3189		142.5	6.05	19.7152		142.5	2.45	6.9707		142.5	2.95	-161.059	12.1156		147.5	2.25	-184.682	15.9879		182.5	2.25	-209.043	14.908
132.5	3.35	4.82		142.5	6.15	20.336		142.5	2.55	9.4163		142.5	3.05	-159.406	11.7183		147.5	2.35	-180.303	14.2849		182.5	2.35	-202.113	13.6867
132.5	3.45	6.1337		142.5	6.25	21.2389		142.5	2.65	11.7673		142.5	3.15	-160.107	10.5571		147.5	2.45	-176.361	13.6588		182.5	2.45	-198.078	13.1266
132.5	3.55	6.591		142.5	6.75	21.2119		142.5	2.75	13.8978		142.5	3.25	-157.239	12.1592		147.5	2.55	-175.049	13.0407		182.5	2.55	-196.943	11.4581
132.5	3.65	6.7038		142.5	6.85	22.4612		142.5	2.85	15.8252		142.5	3.35	-157.115	11.7115		147.5	2.65	-169.206	13.2794		182.5	2.65	-195.851	13.0051
137.5	1.45	-9.9893		142.5	6.95	22.5396		142.5	2.95	17.4463		142.5	3.45	-161.362	15.6618		147.5	2.75	-169.235	12.5818		182.5	2.75	-193.617	12.0512
137.5	1.55	-16.12		142.5	7.05	22.3134		142.5	3.05	18.6211		142.5	3.55	-162.75	10.3531		147.5	2.85	-167.597	11.9227		182.5	2.85	-195.682	12.8775
137.5	1.65	-20.6184		147.5	1.45	-6.8776		147.5	1.35	2.7644		147.5	1.55	-223.397	9.4663		147.5	2.95	-164.373	13.0952		182.5	2.95	-203	5.3463
137.5	1.75	-23.2984		147.5	1.55	-12.3114		147.5	1.45	-1.0404		147.5	1.65	-221.733	11.0489		147.5	3.05	-161.389	11.1021		187.5	1.55	-264.25	3.0311
137.5	1.85	-23.8968		147.5	1.65	-16.2818		147.5	1.55	-4.1174		147.5	1.75	-216.903	13.0403		147.5	3.15	-161.298	9.3673		187.5	1.65	-261.619	8.9094
137.5	1.95	-23.1522		147.5	1.75	-18.5048		147.5	1.65	-6.2823		147.5	1.85	-205.232	13.9168		147.5	3.25	-161.152	10.5567		187.5	1.75	-259.095	9.193
137.5	2.05	-21.5108		147.5	1.85	-19.032		147.5	1.75	-7.1882		147.5	1.95	-197.015	13.6808		147.5	3.35	-161.7	10.4766		187.5	1.85	-255.165	12.1431
137.5	2.15	-19.2101		147.5	1.95	-18.2622		147.5	1.85	-6.1547		147.5	2.05	-189.888	13.18		147.5	3.45	-162.426	9.2973		187.5	1.95	-237.904	13.2197
137.5	2.25	-16.9624		147.5	2.05	-16.5275		147.5	1.95	-4.433		147.5	2.15	-183.91	14.0604		147.5	3.55	-160.5	10.4881		187.5	2.05	-230.283	11.8926
137.5	2.35	-14.2883		147.5	2.15	-14.2268		147.5	2.05	-2.2232		147.5	2.25	-178.874	14.3439		147.5	3.65	-166.409	8.9995		187.5	2.15	-223.361	13.1492
137.5	2.45	-11.6444		147.5	2.25	-11.8098		147.5	2.15	0.375		147.5	2.35	-173.36	13.6141		147.5	3.75	-162.591	15.2462		187.5	2.25	-215.648	13.2541
137.5	2.55	-9.1518		147.5	2.35	-9.4044		147.5	2.25	2.6748		147.5	2.45	-171.917	13.3902		147.5	3.85	-148.5	14.8324		187.5	2.35	-210.274	14.146
137.5	2.65	-6.9542		147.5	2.45	-6.747		147.5	2.35	5.1474		147.5	2.55	-166.984	13.8188		147.5	3.95	-155.167	13.8042		187.5	2.45	-204.925	12.6667
137.5	2.75	-4.5082		147.5	2.55	-4.1408		147.5	2.45	7.5384		147.5	2.65	-163.107	12.6509		147.5	4.05	-145.5	11.6619		187.5	2.55	-203.911	11.1238
137.5	2.85	-2.4827		147.5	2.65	-1.6221		147.5	2.55	10.0933		147.5	2.75	-162.526	12.5526		147.5	4.15	-160.046	11.2764		187.5	2.65	-202.7	11.4729
137.5	2.95	-0.7329		147.5	2.75	0.6573		147.5	2.65	12.3811		147.5	2.85	-160.607	11.8613		147.5	4.25	-155.029	13.9879		187.5	2.75	-201.12	14.2125
137.5	3.05	1.0046		147.5	2.85	2.4372		147.5	2.75	14.5728		147.5	2.95	-159.268	11.1478		147.5	4.35	-159.6	14.0175		187.5	2.85	-201.923	12.1154
137.5	3.15	2.9356		147.5	2.95	4.3586		147.5	2.85	16.6628		147.5	3.05	-157.809	11.0575		147.5	4.45	-156.333	9.112		187.5	2.95	-200.5	16.0624
137.5	3.25	3.9978		147.5	3.05	6.1718		147.5	2.95	18.4058		147.5	3.15	-155.674	12.0746		147.5	4.55	-159.833	13.1993		192.5	1.65	-262.841	8.7391
137.5	3.35	5.5465		147.5	3.15	7.9825		147.5	3.05	20.348		147.5	3.25	-153.646	11.7489		147.5	4.65	-156.395	9.4362		192.5	1.75	-260.328	9.2883
137.5	3.45	6.8022		147.5	3.25	9.5498		147.5	3.15	20.2012		147.5	3.35	-152.122	11.111		147.5	4.75	-157.5	9.7331		192.5	1.85	-255.167	12.0434
137.5	3.55	7.4647		147.5	3.35	11.0592		152.5	1.35	6.0071		147.5	3.45	-157.22	13.6426		147.5	4.85	-158.7	11.1606		192.5	1.95	-239.355	12.8552
137.5	5.05	8.0306		147.5	3.45	12.3033		152.5	1.45	2.0498		147.5	3.55	-155.885	13.7703		147.5	4.95	-154	11.4204		192.5	2.05	-233.982	11.329
142.5	1.45	-7.5758		147.5	3.55	13.0139		152.5	1.55	-1.8137		147.5	3.65	-152.833	13.1993		147.5	5.05	-153.25	12.7353		192.5	2.15	-226.868	11.7154
142.5	1.55	-13.472		147.5	3.65	14.0579		152.5	1.65	-4.8029		147.5	3.75	-152.25	11.114		147.5	5.15	-154	14.3091		192.5	2.25	-220.549	11.5496
142.5	1.65	-18.5693		147.5	3.75	15.0216		152.5	1.75	-6.3838		147.5	3.85	-156.5	17.72		147.5	5.25	-155.1	14.193		192.5	2.35	-214.091	13.0481
142.5	1.75	-21.8048		147.5	3.85	16.3505		152.5	1.85	-5.652		147.5	3.95	-151.278	13.3814		147.5	5.35	-154.318	11.1136		192.5	2.45	-207.68	11.3308
142.5	1.85	-22.9702		147.5	3.95	17.2743		152.5	1.95	-4.1697		147.5	4.05	-152.25	9.9509		147.5	5.45	-152.688	12.551		192.5	2.55	-206.033	11.1982
142.5	1.95	-22.4879		147.5	4.05	17.7679		152.5	2.05	-2.0801		147.5	4.15	-155	11.1018		147.5	5.55	-158.5	11.7898		192.5	2.65	-203.901	10.8706
142.5	2.05	-20.9803		147.5	4.15	17.9443		152.5	2.15	0.3549		147.5	4.25	-157.5	8.7576		147.5	5.65	-154	13.6156		192.5	2.75	-202.242	10.9444
142.5	2.15	-19.0155		147.5	4.25	18.1036		152.5	2.25	2.9819		147.5	4.35	-152.19	12.5564		147.5	5.75	-149.38	9.8359		192.5	2.85	-203.467	11.8081
142.5	2.25	-16.6407		147.5	4.35	19.2296		152.5	2.35	5.4956		147.5	4.45	-162.041	13.3429		147.5	5.85	-158.237	10.3814		192.5	2.95	-205.1	18.9905
142.5	2.35	-13.911		147.5	4.45	19.1898		152.5	2.45	8.0382		147.5	4.55	-155.7	8.7499		147.5	5.95	-153.879	12.4164		192.5	3.05	-199.5	0
142.5	2.45	-11.2037		147.5	4.55	19.3168		152.5	2.55	10.4687		147.5	4.65	-157.062	7.2022		147.5	6.05	-147	14.5844		197.5	1.65	-266.106	7.5355
142.5	2.55	-8.5982		147.5	4.65	20.1159		152.5	2.65	12.6501		147.5	4.75	-152.984	10.2984		147.5	6.15	-148.867	13.3653		197.5	1.75	-262.426	9.5381
142.5	2.65	-6.0701		147.5	4.75	20.076		152.5	2.75	15.1436		147.5	4.85	-157.5	10.4766		147.5	6.25	-151.083	13.9878		197.5	1.85	-258.846	12.2501
142.5	2.75	-3.8835		147.5	4.85	20.2274		152.5	2.85	17.1921		147.5	4.95	-152.385	9.4231		147.5	6.35	-148.833	11.8134		197.5	1.95	-243.108	14.3798
142.5	2.85	-1.6333		147.5	4.95	20.527		152.5	2.95	18.8598		147.5	5.05	-151.9	11.488		147.5	6.45	-147.5	11.4455		197.5	2.05	-235.024	12.2673
142.5	2.95	0.3395		147.5	5.05	20.9216		152.5	3.05	20.5739		147.5	5.15	-148.944	9.494		147.5	6.55	-148.426	12.7539		197.5	2.15	-228.379	12.7739
142.5	3.05	1.9268		147.5	5.15	21.1034		152.5	3.15	21.6799		147.5	5.25	-145.935	14.6846		147.5	6.65	-146.533	12.6108		197.5	2.25	-220.832	12.4375
142.5	3.15	3.8161		147.5	5.25	21.0277		157.5	1.35	10.0223		147.5	5.35	-142.864	13.6633		147.5	6.75	-148.37	11.9357		197.5	2.35	-214.838	13.0453
142.5	3.25	5.4347		147.5	5.35	21.6388		157.5	1.45	4.5704		147.5	5.45	-145.935	12.9911		147.5	6.85	-142.423	10.2166		197.5	2.45	-209.653	13.4332
142.5	3.35	6.7888		147.5	5.45	22.0885		157.5	1.55	0.2342		147.5	5.55	-144.717	9.1507		147.5	6.95	-140.761	11.6291		197.5	2.55	-206.29	11.6988
142.5	3.45	7.9229		147.5	5.55	21.6708		157.5	1.65	-3.2766		147.5	5.65	-144.25	11.2777		147.5	7.05	-144.577	12.2315		197.5	2.65	-205.197	11.4207
142.5	3.55	9.0723		147.5	5.65	21.7391		157.5	1.75	-5.1782		147.5	5.75	-149	12.5996		147.5	7.15	-142.5	9.4868		197.5	2.75	-203.823	12.2444
142.5	4.05	9.6201		147.5	5.75	22.0797		157.5	1.85	-5.2506		147.5	5.85	-148.4	14.3628		147.5	7.25	-136.5	7		197.5	2.85	-204.633	7.8644
142.5	4.15	10.2607		147.5	5.85	22.5194		157.5	1.95	-4.033		147.5	5.95	-144.735	10.2529		152.5	1.45	-241.5	0		197.5	2.95	-210	3.5
142.5	4.35	10.5205		147.5	5.95	22.2909		157.5	2.05	-2.0518		147.5	6.05	-137.667	13.6555		152.5	1.55	-235.308	9.3768		202.5	1.65	-268.45	7.7555
142.5	4.45	12.2769		147.5	6.05	22.7584		157.5	2.15	0.3324		147.5	6.15	-142.1	12.3645		152.5	1.65	-235.183	13.1463		202.5	1.75	-268.86	8.2589
142.5	4.55	12.8812		147.5	6.15	22.6635		157.5	2.25	2.8954		147.5	6.25	-141.81	11.5761		152.5	1.75	-227.868	13.5547		202.5	1.85	-265.297	9.644
142.5	4.75	13.0414		147.5	6.25	23.0964		157.5	2.35	5.4092		147.5	6.35	-143.208	11.6922		152.5	1.85	-221.296	14.1976		202.5	1.95	-256.037	13.0971
142.5	4.85	12.8851		147.5	6.35	23.4612		157.5	2.45	8.0283		147.5	6.45	-138.167	11.2052		152.5	1.95	-206.378	17.0333		202.5	2.05	-244.647	13.7427
142.5	5.05	13.2265		147.5	6.45	24.0795		157.5	2.55	10.6295		147.5	6.55	-142.283	11.7952		152.5	2.05	-197.432	15.1399		202.5	2.15	-237.194	12.8392
142.5	5.15	14.4677		147.5	6.55	23.6481		157.5	2.65	13.0424		147.5	6.65	-140.875	13.7517		152.5	2.15	-191.352	15.3763		202.5	2.25	-230.759	13.4595
142.5	5.25	14.6054		147.5	6.65	23.7429		157.5	2.75	15.6101		147.5	6.75	-137.735	12.5301		152.5	2.25	-185.073	14.8004		202.5	2.35	-225.708	12.9802
142.5	5.35	14.7621		147.5	6.75	24.2106		157.5	2.85	17.773		147.5	6.85	-143.5	17.1464		152.5	2.35	-181.38	14.3033		202.5	2.45	-218.794	12.4086
142.5	5.55	15.0745		147.5	6.85	24.2387		157.5	2.95	19.2784		147.5	6.95	-136.889	7.5509		152.5	2.45	-178.5	13.7782		202.5	2.55	-215.79	11.5319
142.5	5.65	15.2197		147.5	6.95	24.4396		157.5	3.05	21.095		147.5	7.05	-134.633	8.2694		152.5	2.55	-176.255	12.6912		202.5	2.65	-212.147	11.9111
142.5	5.75	14.678		147.5	7.05	24.784		157.5	3.15	22.0471		152.5	1.55	-225.944	7.9318		152.5	2.65	-170.291	13.973		202.5	2.75	-210.648	11.9372
142.5	5.85	14.8132		147.5	7.15	24.5157		162.5	1.45	8.0128		152.5	1.65	-224.562	10.3876		152.5	2.75	-171.198	14.9231		202.5	2.85	-214.433	13.9689
142.5	5.95	15.6517		147.5	7.25	24.0808		162.5	1.55	2.1705		152.5	1.75	-222.113	12.7308		152.5	2.85	-168.281	14.0004		202.5	2.95	-213.5	9.8995
142.5	6.05	15.1017		152.5	1.45	-2.702		162.5	1.65	-1.7136		152.5	1.85	-210.563	13.7056		152.5	2.95	-167.739	14.0952		202.5	3.05	-199.5	0
142.5	6.25	16.1455		152.5	1.55	-9.105		162.5	1.75	-3.9845		152.5	1.95	-200.212	14.144		152.5	3.05	-166.671	13.5703		202.5	3.15	-196	3.5
142.5	6.35	16.3579		152.5	1.65	-13.9646		162.5	1.85	-4.4081		152.5	2.05	-191.785	13.9817		152.5	3.15	-167.886	12.4529		202.5	3.25	-194.833	3.2998
142.5	6.45	16.5519		152.5	1.75	-17.2042		162.5	1.95	-3.2899		152.5	2.15	-184.384	14.245		152.5	3.25	-164.921	13.0114		202.5	3.35	-204.75	3.0311
142.5	6.65	16.2679		152.5	1.85	-18.1575		162.5	2.05	-1.6052		152.5	2.25	-178.898	14.648		152.5	3.35	-162.879	12.4994		202.5	3.45	-185.5	0
142.5	6.75	17.1784		152.5	1.95	-17.7273		162.5	2.15	0.6299		152.5	2.35	-175.491	12.9482		152.5	3.45	-160.922	12.6623		202.5	3.55	-194.833	3.2998
142.5	6.95	16.7767		152.5	2.05	-16.0711		162.5	2.25	3.3546		152.5	2.45	-171.798	11.7494		152.5	3.55	-158.667	11.563		202.5	3.65	-194.25	11.4755
142.5	7.05	16.5662		152.5	2.15	-13.8608		162.5	2.35	5.971		152.5	2.55	-169.426	12.7945		152.5	3.65	-159.682	12.7266		202.5	3.75	-192.5	6.261
147.5	1.55	-11.2713		152.5	2.25	-11.406		162.5	2.45	8.4956		152.5	2.65	-165.558	12.8107		152.5	3.75	-158.6	13.8813		202.5	3.85	-188.3	7.1386
147.5	1.65	-16.7485		152.5	2.35	-8.9501		162.5	2.55	11.1107		152.5	2.75	-165.573	13.7109		152.5	3.85	-159.694	11.9854		202.5	3.95	-192.5	8.7305
147.5	1.75	-20.3968		152.5	2.45	-6.2733		162.5	2.65	13.7193		152.5	2.85	-162.697	13.2822		152.5	3.95	-156.026	10.9694		202.5	4.05	-184.1	2.8
147.5	1.85	-21.8862		152.5	2.55	-3.7169		162.5	2.75	16.1696		152.5	2.95	-161.119	12.6517		152.5	4.05	-155.896	10.4747		202.5	4.15	-192.5	8.0829
147.5	1.95	-21.7158		152.5	2.65	-1.2073		162.5	2.85	18.414		152.5	3.05	-162.767	12.0805		152.5	4.15	-154.842	10.8731		202.5	4.25	-178.5	0
147.5	2.05	-20.2592		152.5	2.75	1.0827		162.5	2.95	20.1985		152.5	3.15	-159.833	13.0485		152.5	4.25	-156.302	10.2014		207.5	1.65	-268.227	5.0107
147.5	2.15	-18.2897		152.5	2.85	3.2091		162.5	3.05	21.7602		152.5	3.25	-157.827	14.2073		152.5	4.35	-157.633	11.0143		207.5	1.75	-269.419	8.3128
147.5	2.25	-15.9355		152.5	2.95	5.2729		167.5	1.55	5.464		152.5	3.35	-153.646	11.3993		152.5	4.45	-158.658	10.5544		207.5	1.85	-266.367	9.386
147.5	2.35	-13.3081		152.5	3.05	7.0011		167.5	1.65	0.4792		152.5	3.45	-153.338	11.2707		152.5	4.55	-159.041	9.3766		207.5	1.95	-261.022	10.8238
147.5	2.45	-10.5994		152.5	3.15	8.8258		167.5	1.75	-2.6503		152.5	3.55	-153.409	11.4133		152.5	4.65	-158.864	9.542		207.5	2.05	-249.377	11.471
147.5	2.55	-7.8921		152.5	3.25	10.5352		167.5	1.85	-3.7349		152.5	3.65	-152.797	12.3157		152.5	4.75	-158.617	10.3719		207.5	2.15	-241.815	11.9521
147.5	2.65	-5.3373		152.5	3.35	12.1319		167.5	1.95	-2.9732		152.5	3.75	-153.76	14.5678		152.5	4.85	-157.583	11.2247		207.5	2.25	-234.998	10.8665
147.5	2.75	-3.0386		152.5	3.45	13.3758		167.5	2.05	-1.3165		152.5	3.85	-152.25	11.114		152.5	4.95	-156.947	11.0833		207.5	2.35	-229.559	11.4743
147.5	2.85	-0.7125		152.5	3.55	14.6911		167.5	2.15	0.8769		152.5	3.95	-147.885	8.5353		152.5	5.05	-156.658	12.2314		207.5	2.45	-224.018	10.3416
147.5	2.95	1.4878		152.5	3.65	15.8618		167.5	2.25	3.6187		152.5	4.05	-148.937	9.9919		152.5	5.15	-152.804	12.081		207.5	2.55	-218.673	11.0935
147.5	3.05	3.4171		152.5	3.75	16.9468		167.5	2.35	6.1492		152.5	4.15	-153.246	10.9652		152.5	5.25	-153.506	11.5782		207.5	2.65	-217.269	10.8062
147.5	3.15	5.2505		152.5	3.85	17.8684		167.5	2.45	8.9037		152.5	4.25	-154.575	9.3014		152.5	5.35	-153.093	12.295		207.5	2.75	-218.543	9.8121
147.5	3.25	6.6968		152.5	3.95	18.512		167.5	2.55	11.4867		152.5	4.35	-155.198	9.298		152.5	5.45	-153.417	11.3193		207.5	2.85	-220.659	14.3526
147.5	3.35	8.1469		152.5	4.05	18.9261		167.5	2.65	14.0749		152.5	4.45	-156.593	9.5935		152.5	5.55	-152.626	12.0876		207.5	2.95	-213.5	10.583
147.5	3.45	9.3798		152.5	4.15	19.7494		167.5	2.75	16.6903		152.5	4.55	-159.03	10.155		152.5	5.65	-153.171	13.0201		207.5	3.05	-206.85	11.3898
147.5	3.55	9.5304		152.5	4.25	20.004		167.5	2.85	18.9459		152.5	4.65	-155.551	10.355		152.5	5.75	-151.682	11.0191		207.5	3.15	-203.67	8.1249
147.5	3.65	10.2291		152.5	4.35	20.6549		167.5	2.95	20.8861		152.5	4.75	-154.819	11.9848		152.5	5.85	-150.229	12.5946		207.5	3.25	-203.48	8.461
147.5	3.75	10.1835		152.5	4.45	20.9666		167.5	3.05	22.6756		152.5	4.85	-150.127	14.1805		152.5	5.95	-147.134	12.0579		207.5	3.35	-200.009	8.3206
147.5	3.85	11.4267		152.5	4.55	21.3205		172.5	1.55	8.3457		152.5	4.95	-150.692	12.5312		152.5	6.05	-147.679	11.2521		207.5	3.45	-196.28	9.3087
147.5	3.95	11.8486		152.5	4.65	21.8001		172.5	1.65	2.6236		152.5	5.05	-146.972	11.944		152.5	6.15	-148.579	12.3278		207.5	3.55	-194.227	9.1064
147.5	4.05	12.1707		152.5	4.75	22.1602		172.5	1.75	-1.1963		152.5	5.15	-146.593	12.2616		152.5	6.25	-147.212	11.4452		207.5	3.65	-190.937	8.2152
147.5	4.15	12.6572		152.5	4.85	22.4355		172.5	1.85	-2.8795		152.5	5.25	-144.581	11.5016		152.5	6.35	-146.484	12.3809		207.5	3.75	-190.912	7.5073
147.5	4.25	12.8307		152.5	4.95	22.8063		172.5	1.95	-2.4754		152.5	5.35	-145.883	11.6666		152.5	6.45	-146.77	11.9326		207.5	3.85	-190.558	7.113
147.5	4.35	13.2874		152.5	5.05	23.1401		172.5	2.05	-1.2072		152.5	5.45	-144.602	12.7123		152.5	6.55	-146.478	11.7996		207.5	3.95	-191.368	8.3268
147.5	4.45	13.7016		152.5	5.15	23.1309		172.5	2.15	0.8807		152.5	5.55	-145.331	11.6018		152.5	6.65	-143.454	12.6226		207.5	4.05	-192.224	7.974
147.5	4.55	14.3614		152.5	5.25	23.2661		172.5	2.25	3.4078		152.5	5.65	-143.553	11.3597		152.5	6.75	-146.312	11.0986		207.5	4.15	-192.818	7.6031
147.5	4.65	14.9085		152.5	5.35	23.4189		172.5	2.35	6.1362		152.5	5.75	-143.903	11.4136		152.5	6.85	-144.581	11.5706		207.5	4.25	-191.227	6.5518
147.5	4.75	15.3361		152.5	5.45	23.588		172.5	2.45	9.0235		152.5	5.85	-141.762	10.6489		152.5	6.95	-141.766	12.3733		207.5	4.35	-199.5	0
147.5	4.85	15.8004		152.5	5.55	23.8745		172.5	2.55	11.7587		152.5	5.95	-141.461	12.2071		152.5	7.05	-142.333	11.3473		212.5	1.65	-266	3.5
147.5	4.95	15.9558		152.5	5.65	23.8931		172.5	2.65	14.4641		152.5	6.05	-142.637	11.1101		152.5	7.15	-147.256	14.0083		212.5	1.75	-272.738	9.4612
147.5	5.05	16.6526		152.5	5.75	24.0384		172.5	2.75	17.0664		152.5	6.15	-141.3	11.5048		152.5	7.25	-146.611	12.8274		212.5	1.85	-269.092	10.305
147.5	5.15	16.6129		152.5	5.85	24.1971		172.5	2.85	19.6747		152.5	6.25	-140.566	10.7896		157.5	1.55	-243.19	8.5545		212.5	1.95	-263.228	10.9883
147.5	5.25	16.5054		152.5	5.95	24.5597		172.5	2.95	21.7411		152.5	6.35	-140.484	12.274		157.5	1.65	-236.518	11.7423		212.5	2.05	-253.648	12.0727
147.5	5.35	16.7066		152.5	6.05	24.7283		172.5	3.05	23.4137		152.5	6.45	-138.989	11.5405		157.5	1.75	-232.363	12.2451		212.5	2.15	-244.631	12.3597
147.5	5.45	16.8116		152.5	6.15	24.7416		177.5	1.55	10.5592		152.5	6.55	-137.317	11.3299		157.5	1.85	-225.888	12.4029		212.5	2.25	-236.388	11.6102
147.5	5.55	16.9746		152.5	6.25	25.1684		177.5	1.65	4.4358		152.5	6.65	-137.748	11.1432		157.5	1.95	-214.414	15.877		212.5	2.35	-231.103	11.1779
147.5	5.65	16.923		152.5	6.35	25.4226		177.5	1.75	0.1178		152.5	6.75	-139.067	11.0285		157.5	2.05	-203.455	15.8555		212.5	2.45	-225.849	10.7857
147.5	5.75	17.0745		152.5	6.45	25.5753		177.5	1.85	-2.0475		152.5	6.85	-137.333	11.246		157.5	2.15	-197.437	15.1884		212.5	2.55	-222.82	10.5683
147.5	5.85	17.5462		152.5	6.55	25.8228		177.5	1.95	-1.7516		152.5	6.95	-137.336	9.9747		157.5	2.25	-188.556	14.0749		212.5	2.65	-220.466	9.839
147.5	5.95	17.8541		152.5	6.65	25.9035		177.5	2.05	-0.5904		152.5	7.05	-135.319	9.2725		157.5	2.35	-187.561	14.9533		212.5	2.75	-219.912	9.9811
147.5	6.05	17.94		152.5	6.75	26.3607		177.5	2.15	1.4736		157.5	1.65	-228.641	9.014		157.5	2.45	-182.511	12.8278		212.5	2.85	-218.029	10.2052
147.5	6.15	17.7802		152.5	6.85	26.4613		177.5	2.25	3.8953		157.5	1.75	-224.781	10.3622		157.5	2.55	-177.747	12.0136		212.5	2.95	-215.115	11.5595
147.5	6.25	17.8138		152.5	6.95	26.6245		177.5	2.35	6.5957		157.5	1.85	-218.591	11.5711		157.5	2.65	-176.29	13.3692		212.5	3.05	-204.645	8.5558
147.5	6.35	18.2154		152.5	7.05	26.6259		177.5	2.45	9.5262		157.5	1.95	-209.261	12.9433		157.5	2.75	-174.875	12.9158		212.5	3.15	-202.755	9.0427
147.5	6.45	18.543		152.5	7.15	26.5248		177.5	2.55	12.3945		157.5	2.05	-200.747	13.4627		157.5	2.85	-171.938	10.9455		212.5	3.25	-200.662	7.6171
147.5	6.55	18.6602		152.5	7.25	26.3534		177.5	2.65	15.2127		157.5	2.15	-192.105	12.5476		157.5	2.95	-171.183	12.2012		212.5	3.35	-199.315	9.2708
147.5	6.65	19.224		157.5	1.55	-6.098		177.5	2.75	18.0335		157.5	2.25	-185.424	13.7364		157.5	3.05	-171.248	10.7924		212.5	3.45	-195.64	8.8008
147.5	6.75	19.3808		157.5	1.65	-11.8843		177.5	2.85	20.453		157.5	2.35	-178.414	12.2553		157.5	3.15	-170.441	11.0824		212.5	3.55	-193.369	8.0531
147.5	6.85	19.8278		157.5	1.75	-15.5		177.5	2.95	23.0381		157.5	2.45	-176.045	12.1152		157.5	3.25	-169.141	11.9597		212.5	3.65	-192.042	7.7377
147.5	6.95	19.615		157.5	1.85	-17.1116		177.5	3.05	25.6018		157.5	2.55	-175.442	12.5928		157.5	3.35	-161.065	11.7837		212.5	3.75	-191.484	7.1247
147.5	7.05	19.5868		157.5	1.95	-17.0443		177.5	3.15	24.7623		157.5	2.65	-172.746	12.282		157.5	3.45	-159.901	11.3706		212.5	3.85	-191.936	7.0318
147.5	7.15	19.6196		157.5	2.05	-15.4986		182.5	1.55	13.6573		157.5	2.75	-171.06	11.4161		157.5	3.55	-157.535	10.8643		212.5	3.95	-192.518	7.971
147.5	7.25	18.6257		157.5	2.15	-13.5295		182.5	1.65	6.328		157.5	2.85	-166.721	10.7993		157.5	3.65	-157.5	10.5991		212.5	4.05	-193.246	7.7825
152.5	1.55	-8.0483		157.5	2.25	-10.9747		182.5	1.75	1.5177		157.5	2.95	-166.799	11.1279		157.5	3.75	-155.537	10.5356		212.5	4.15	-193.268	8.3261
152.5	1.65	-14.2984		157.5	2.35	-8.4179		182.5	1.85	-0.906		157.5	3.05	-164.447	11.3716		157.5	3.85	-153.3	11.3294		212.5	4.25	-191.891	7.4176
152.5	1.75	-18.6075		157.5	2.45	-5.8577		182.5	1.95	-1.3099		157.5	3.15	-160.752	11.0258		157.5	3.95	-152.981	10.8304		212.5	4.35	-196	3.5
152.5	1.85	-20.8393		157.5	2.55	-3.2623		182.5	2.05	-0.1413		157.5	3.25	-158.69	11.3124		157.5	4.05	-153.748	9.9407		217.5	1.65	-276.5	0
152.5	1.95	-21.0605		157.5	2.65	-0.6955		182.5	2.15	1.7912		157.5	3.35	-154.397	11.1914		157.5	4.15	-153.135	9.5425		217.5	1.75	-275.756	8.0423
152.5	2.05	-19.8812		157.5	2.75	1.9206		182.5	2.25	4.1996		157.5	3.45	-152.007	11.129		157.5	4.25	-154.53	9.7911		217.5	1.85	-273.356	10.3137
152.5	2.15	-17.8371		157.5	2.85	4.2465		182.5	2.35	6.8917		157.5	3.55	-149.556	10.4667		157.5	4.35	-154.219	8.9206		217.5	1.95	-266.194	11.2649
152.5	2.25	-15.5178		157.5	2.95	6.3902		182.5	2.45	9.8123		157.5	3.65	-149.941	10.0568		157.5	4.45	-158.095	8.6351		217.5	2.05	-256.476	11.889
152.5	2.35	-12.9538		157.5	3.05	8.3287		182.5	2.55	12.7473		157.5	3.75	-149.633	10.1859		157.5	4.55	-157.665	9.1936		217.5	2.15	-248.332	12.3298
152.5	2.45	-10.2072		157.5	3.15	10.1988		182.5	2.65	15.6441		157.5	3.85	-148.033	10.6262		157.5	4.65	-159.163	9.3059		217.5	2.25	-241.591	11.6738
152.5	2.55	-7.6393		157.5	3.25	12.1696		182.5	2.75	18.6915		157.5	3.95	-148.959	10.6164		157.5	4.75	-157.895	10.753		217.5	2.35	-235.043	11.1232
152.5	2.65	-5.0089		157.5	3.35	13.8151		182.5	2.85	21.0957		157.5	4.05	-149.85	9.6994		157.5	4.85	-154.158	12.1551		217.5	2.45	-228.829	10.8863
152.5	2.75	-2.4189		157.5	3.45	14.822		182.5	2.95	23.921		157.5	4.15	-151.103	8.9556		157.5	4.95	-155.037	13.0379		217.5	2.55	-226.242	10.3999
152.5	2.85	0.0419		157.5	3.55	16.2423		187.5	1.55	15.1677		157.5	4.25	-154.843	8.4633		157.5	5.05	-152.833	12.9303		217.5	2.65	-223.283	9.8332
152.5	2.95	2.373		157.5	3.65	17.4003		187.5	1.65	8.2959		157.5	4.35	-155.776	9.2064		157.5	5.15	-151.119	12.5743		217.5	2.75	-222.313	9.781
152.5	3.05	4.4797		157.5	3.75	18.4719		187.5	1.75	3.0227		157.5	4.45	-156.036	9.6853		157.5	5.25	-151.387	11.8235		217.5	2.85	-219.833	11.1268
152.5	3.15	6.2943		157.5	3.85	19.3185		187.5	1.85	0.1125		157.5	4.55	-156.779	9.5923		157.5	5.35	-150.992	11.5977		217.5	2.95	-213.679	11.808
152.5	3.25	7.7188		157.5	3.95	20.0334		187.5	1.95	-0.6627		157.5	4.65	-153.682	11.9767		157.5	5.45	-150.585	11.4855		217.5	3.05	-204.5	9.2679
152.5	3.35	8.9025		157.5	4.05	20.4879		187.5	2.05	0.1573		157.5	4.75	-151.655	12.5957		157.5	5.55	-149.976	12.2791		217.5	3.15	-202.14	7.7512
152.5	3.45	9.8098		157.5	4.15	21.0361		187.5	2.15	1.8783		157.5	4.85	-149.256	13.2063		157.5	5.65	-148.996	11.6344		217.5	3.25	-200.268	7.415
152.5	3.55	10.5097		157.5	4.25	21.6314		187.5	2.25	4.2591		157.5	4.95	-145.963	13.2239		157.5	5.75	-146.701	12.3754		217.5	3.35	-198.641	8.4645
152.5	3.65	11.5012		157.5	4.35	22.2845		187.5	2.35	7.0576		157.5	5.05	-145.269	11.6453		157.5	5.85	-146.973	11.8395		217.5	3.45	-196.386	9.0337
152.5	3.75	12.1492		157.5	4.45	22.8217		187.5	2.45	9.9407		157.5	5.15	-143.5	11.1802		157.5	5.95	-145.816	12.1557		217.5	3.55	-193.735	7.9449
152.5	3.85	12.8725		157.5	4.55	23.3704		187.5	2.55	13.0077		157.5	5.25	-142.777	11.1299		157.5	6.05	-145.014	12.2087		217.5	3.65	-192.291	7.2178
152.5	3.95	13.3117		157.5	4.65	23.7947		187.5	2.65	15.9485		157.5	5.35	-142.407	10.0768		157.5	6.15	-144.787	11.9855		217.5	3.75	-190.465	7.7856
152.5	4.05	13.7976		157.5	4.75	24.2623		187.5	2.75	19.0211		157.5	5.45	-141.791	11.0217		157.5	6.25	-143.704	11.1546		217.5	3.85	-192.588	7.8716
152.5	4.15	14.2054		157.5	4.85	24.6781		187.5	2.85	22.1019		157.5	5.55	-144.109	11.443		157.5	6.35	-143.608	10.8785		217.5	3.95	-193.381	9.1131
152.5	4.25	14.8451		157.5	4.95	24.8176		187.5	2.95	24.2492		157.5	5.65	-141.85	11.4151		157.5	6.45	-144.134	11.8687		217.5	4.05	-193.491	9.0423
152.5	4.35	15.4275		157.5	5.05	25.0829		192.5	1.65	9.7934		157.5	5.75	-141.68	10.8813		157.5	6.55	-142.16	11.1337		217.5	4.15	-195.263	7.7915
152.5	4.45	16.0016		157.5	5.15	25.1717		192.5	1.75	4.2381		157.5	5.85	-140.694	11.2415		157.5	6.65	-142.436	11.4443		217.5	4.25	-192.5	7
152.5	4.55	16.6763		157.5	5.25	25.4461		192.5	1.85	0.9498		157.5	5.95	-139.439	11.8262		157.5	6.75	-140.629	10.998		222.5	1.75	-277.2	8.1533
152.5	4.65	17.0884		157.5	5.35	25.4813		192.5	1.95	0.087		157.5	6.05	-139.057	11.6049		157.5	6.85	-139.844	10.3466		222.5	1.85	-276.433	8.9965
152.5	4.75	17.5981		157.5	5.45	25.6483		192.5	2.05	0.7708		157.5	6.15	-140.453	11.6221		157.5	6.95	-138.552	9.8556		222.5	1.95	-271.096	10.8593
152.5	4.85	17.7854		157.5	5.55	25.7622		192.5	2.15	2.3167		157.5	6.25	-138.479	10.6688		157.5	7.05	-140.415	10.0845		222.5	2.05	-262.079	12.1816
152.5	4.95	18.0071		157.5	5.65	25.8917		192.5	2.25	4.8161		157.5	6.35	-138.009	10.5123		157.5	7.15	-141.294	11.6372		222.5	2.15	-253.823	12.5034
152.5	5.05	18.2932		157.5	5.75	26.0006		192.5	2.35	7.6288		157.5	6.45	-137.208	10.533		157.5	7.25	-142.423	12.5359		222.5	2.25	-246.682	11.9924
152.5	5.15	18.4202		157.5	5.85	26.1922		192.5	2.45	10.551		157.5	6.55	-136.993	10.2385		157.5	7.35	-122.5	0		222.5	2.35	-241.138	11.9627
152.5	5.25	18.6055		157.5	5.95	26.3491		192.5	2.55	13.6397		157.5	6.65	-136.985	10.8509		162.5	1.55	-242.812	11.1283		222.5	2.45	-236.282	11.8331
152.5	5.35	18.6256		157.5	6.05	26.5043		192.5	2.65	17.0678		157.5	6.75	-137.197	10.5349		162.5	1.65	-237.186	11.9158		222.5	2.55	-232.269	12.8046
152.5	5.45	18.8796		157.5	6.15	26.7969		192.5	2.75	20.2208		157.5	6.85	-136.364	10.4855		162.5	1.75	-231.33	12.3429		222.5	2.65	-228.701	13.9163
152.5	5.55	19.0193		157.5	6.25	26.958		192.5	2.85	23.0535		157.5	6.95	-135.083	10.8542		162.5	1.85	-225.978	12.2584		222.5	2.75	-226.108	13.2464
152.5	5.65	19.1568		157.5	6.35	27.2417		192.5	2.95	25.6808		157.5	7.05	-134.76	10.2952		162.5	1.95	-214.349	15.6057		222.5	2.85	-223.87	12.6905
152.5	5.75	19.249		157.5	6.45	27.4354		192.5	3.05	27.2896		157.5	7.15	-134.11	10.3261		162.5	2.05	-204.242	12.5533		222.5	2.95	-212.535	11.4394
152.5	5.85	19.3699		157.5	6.55	27.6954		197.5	1.65	12.1555		157.5	7.25	-135.333	11.7249		162.5	2.15	-199.081	12.2824		222.5	3.05	-206.348	12.9312
152.5	5.95	19.6198		157.5	6.65	27.9192		197.5	1.75	5.8922		162.5	1.65	-227.78	9.5426		162.5	2.25	-193.485	13.5223		222.5	3.15	-205.071	11.0435
152.5	6.05	19.6235		157.5	6.75	28.0976		197.5	1.85	1.8455		162.5	1.75	-225.951	10.3478		162.5	2.35	-188.507	12.0087		222.5	3.25	-204.205	11.1021
152.5	6.15	19.8342		157.5	6.85	28.284		197.5	1.95	0.5591		162.5	1.85	-218.592	11.6476		162.5	2.45	-183.228	12.8578		222.5	3.35	-202	12.3693
152.5	6.25	20.0451		157.5	6.95	28.3543		197.5	2.05	1.0064		162.5	1.95	-210.37	12.1751		162.5	2.55	-180.74	13.1511		222.5	3.45	-200.177	9.1277
152.5	6.35	20.358		157.5	7.05	28.6218		197.5	2.15	2.608		162.5	2.05	-203.209	11.9361		162.5	2.65	-176.251	12.6276		222.5	3.55	-202.538	10.9216
152.5	6.45	20.4589		157.5	7.15	28.4679		197.5	2.25	5.0119		162.5	2.15	-196.329	12.3322		162.5	2.75	-174.848	12.2666		222.5	3.65	-197.944	12.4687
152.5	6.55	20.7849		157.5	7.25	28.5056		197.5	2.35	7.7766		162.5	2.25	-188.711	12.6061		162.5	2.85	-172.485	11.8476		222.5	3.75	-200.362	11.4863
152.5	6.65	20.9135		157.5	7.35	28.5511		197.5	2.45	10.874		162.5	2.35	-181.466	11.4868		162.5	2.95	-171.241	11.462		222.5	3.85	-202.079	11.9552
152.5	6.75	21.2032		162.5	1.55	-4.0898		197.5	2.55	14.0355		162.5	2.45	-178.477	11.101		162.5	3.05	-171.107	10.6346		222.5	3.95	-202.462	11.837
152.5	6.85	21.3332		162.5	1.65	-9.915		197.5	2.65	17.4573		162.5	2.55	-176.096	11.4379		162.5	3.15	-170.196	11.2034		222.5	4.05	-203.7	8.1633
152.5	6.95	21.3843		162.5	1.75	-13.9982		197.5	2.75	20.6369		162.5	2.65	-173.881	10.9999		162.5	3.25	-167.02	12.3136		222.5	4.15	-202.611	5.8204
152.5	7.05	21.6528		162.5	1.85	-15.9895		197.5	2.85	23.8082		162.5	2.75	-170.27	12.0192		162.5	3.35	-160.119	12.4153		222.5	4.25	-196	3.5
152.5	7.15	21.6045		162.5	1.95	-16.1765		197.5	2.95	26.6596		162.5	2.85	-167.752	12.1981		162.5	3.45	-156.625	11.7254		222.5	4.35	-206.5	0
152.5	7.25	21.8916		162.5	2.05	-14.7955		202.5	1.65	14.7769		162.5	2.95	-167.055	11.837		162.5	3.55	-155.566	11.1373		227.5	1.75	-282.423	10.7558
152.5	7.35	20.9817		162.5	2.15	-12.8532		202.5	1.75	7.641		162.5	3.05	-164.092	11.9395		162.5	3.65	-154.534	11.9428		227.5	1.85	-278.655	9.9801
157.5	1.55	-4.5364		162.5	2.25	-10.435		202.5	1.85	3.1643		162.5	3.15	-161	12.6194		162.5	3.75	-154.276	13.2927		227.5	1.95	-275.964	10.8338
157.5	1.65	-11.8621		162.5	2.35	-7.8472		202.5	1.95	1.1545		162.5	3.25	-158.405	12.4438		162.5	3.85	-151.648	10.8676		227.5	2.05	-269.568	11.6939
157.5	1.75	-16.8975		162.5	2.45	-5.1221		202.5	2.05	1.3236		162.5	3.35	-153.558	10.6769		162.5	3.95	-152.659	11.2998		227.5	2.15	-259.722	11.7038
157.5	1.85	-19.5055		162.5	2.55	-2.435		202.5	2.15	2.4856		162.5	3.45	-151.44	10.5593		162.5	4.05	-152.059	10.9234		227.5	2.25	-252.305	11.2198
157.5	1.95	-20.0786		162.5	2.65	0.1922		202.5	2.25	4.8456		162.5	3.55	-150.79	10.02		162.5	4.15	-154.875	10.3007		227.5	2.35	-247.214	10.685
157.5	2.05	-19.177		162.5	2.75	2.8983		202.5	2.35	7.6351		162.5	3.65	-148.913	10.3242		162.5	4.25	-156.666	10.4516		227.5	2.45	-243.864	11.0958
157.5	2.15	-17.3952		162.5	2.85	5.3405		202.5	2.45	10.7179		162.5	3.75	-148.28	9.7828		162.5	4.35	-156.878	11.1827		227.5	2.55	-240.116	10.5173
157.5	2.25	-15.1837		162.5	2.95	7.6795		202.5	2.55	14.3255		162.5	3.85	-148.542	9.7299		162.5	4.45	-157.884	10.2911		227.5	2.65	-238.326	12.8809
157.5	2.35	-12.6614		162.5	3.05	9.704		202.5	2.65	17.6902		162.5	3.95	-149.025	10.1742		162.5	4.55	-159.097	9.5657		227.5	2.75	-237.219	12.3265
157.5	2.45	-9.9117		162.5	3.15	11.8512		202.5	2.75	20.9376		162.5	4.05	-149.81	9.7464		162.5	4.65	-158.82	13.3338		227.5	2.85	-236.625	11.6021
157.5	2.55	-7.2126		162.5	3.25	13.8244		202.5	2.85	23.9315		162.5	4.15	-152.752	10.1111		162.5	4.75	-156.938	13.3744		227.5	2.95	-232.978	13.2102
157.5	2.65	-4.6224		162.5	3.35	15.1813		202.5	2.95	26.9832		162.5	4.25	-154.258	11.2097		162.5	4.85	-154.648	14.8381		227.5	3.05	-228.62	8.8941
157.5	2.75	-1.8566		162.5	3.45	16.1794		202.5	3.05	30.6515		162.5	4.35	-154.994	10.5966		162.5	4.95	-151.673	13.3384		227.5	3.15	-223.756	9.3488
157.5	2.85	0.8801		162.5	3.55	17.6385		202.5	3.15	32.6029		162.5	4.45	-159.238	11.1979		162.5	5.05	-151.179	12.456		227.5	3.25	-221.053	10.3306
157.5	2.95	3.7183		162.5	3.65	18.8293		202.5	3.25	34.544		162.5	4.55	-156.625	12.475		162.5	5.15	-149.971	14.1217		227.5	3.35	-218.885	9.1697
157.5	3.05	5.817		162.5	3.75	19.8916		202.5	3.35	36.4511		162.5	4.65	-153.103	12.4744		162.5	5.25	-150.546	11.6325		227.5	3.45	-214.974	8.8919
157.5	3.15	7.5676		162.5	3.85	20.6694		202.5	3.45	39.7658		162.5	4.75	-147.214	11.8689		162.5	5.35	-150.339	12.867		227.5	3.55	-212.753	7.1909
157.5	3.25	9.1701		162.5	3.95	21.2886		202.5	3.55	40.4736		162.5	4.85	-146.552	12.0335		162.5	5.45	-149.138	12.7836		227.5	3.65	-210.985	7.3549
157.5	3.35	10.1147		162.5	4.05	21.8811		202.5	3.65	41.8998		162.5	4.95	-143.408	11.1257		162.5	5.55	-147.782	12.1099		227.5	3.75	-209.115	8.2139
157.5	3.45	11.006		162.5	4.15	22.5146		202.5	3.75	43.3339		162.5	5.05	-142.718	11.2673		162.5	5.65	-147.325	12.5194		227.5	3.85	-208.812	7.6217
157.5	3.55	11.801		162.5	4.25	23.3217		202.5	3.85	45.0009		162.5	5.15	-141.378	11.2747		162.5	5.75	-145.63	11.9357		227.5	3.95	-210.25	7.8965
157.5	3.65	12.8137		162.5	4.35	23.794		202.5	3.95	46.0567		162.5	5.25	-142	10.8804		162.5	5.85	-146.447	11.199		227.5	4.05	-209.046	8.8406
157.5	3.75	13.5374		162.5	4.45	24.4027		202.5	4.05	48.0476		162.5	5.35	-142.839	11.2315		162.5	5.95	-145.299	12.1602		227.5	4.15	-206.889	8.8766
157.5	3.85	14.3206		162.5	4.55	25.3414		202.5	4.15	48.6445		162.5	5.45	-141.983	11.0993		162.5	6.05	-144.908	12.1216		227.5	4.25	-203.7	8.4
157.5	3.95	14.9568		162.5	4.65	25.9865		202.5	4.25	50.4246		162.5	5.55	-142.603	10.1723		162.5	6.15	-142.702	10.9687		227.5	4.35	-196	3.5
157.5	4.05	15.3167		162.5	4.75	26.2756		207.5	1.65	16.6517		162.5	5.65	-141.722	11.1699		162.5	6.25	-144.15	12.129		232.5	1.75	-285.559	10.6742
157.5	4.15	16.0055		162.5	4.85	26.5782		207.5	1.75	9.2669		162.5	5.75	-140.467	11.669		162.5	6.35	-142.925	12.1497		232.5	1.85	-286.086	10.0337
157.5	4.25	16.6504		162.5	4.95	26.5803		207.5	1.85	4.232		162.5	5.85	-140.964	10.5271		162.5	6.45	-141.545	11.4393		232.5	1.95	-282.523	10.8782
157.5	4.35	17.3471		162.5	5.05	26.8135		207.5	1.95	1.8279		162.5	5.95	-140.945	11.3775		162.5	6.55	-142.327	11.9495		232.5	2.05	-274.24	12.0885
157.5	4.45	18.1351		162.5	5.15	26.942		207.5	2.05	1.7924		162.5	6.05	-139.242	10.5207		162.5	6.65	-143.005	10.7275		232.5	2.15	-264.897	11.9078
157.5	4.55	18.7651		162.5	5.25	27.2131		207.5	2.15	2.8543		162.5	6.15	-137.826	11.1397		162.5	6.75	-140.839	10.7367		232.5	2.25	-257.086	11.2996
157.5	4.65	19.3307		162.5	5.35	27.2141		207.5	2.25	4.9091		162.5	6.25	-137.427	10.5277		162.5	6.85	-141.56	10.7366		232.5	2.35	-250.856	10.364
157.5	4.75	19.7699		162.5	5.45	27.2826		207.5	2.35	7.8301		162.5	6.35	-137.791	10.7342		162.5	6.95	-141.198	10.3682		232.5	2.45	-247.014	10.6447
157.5	4.85	19.8279		162.5	5.55	27.4083		207.5	2.45	11.1107		162.5	6.45	-138.195	9.7003		162.5	7.05	-139.687	11.1219		232.5	2.55	-243.924	10.2015
157.5	4.95	19.9126		162.5	5.65	27.5742		207.5	2.55	14.699		162.5	6.55	-136.221	10.6548		162.5	7.15	-141.209	13.2852		232.5	2.65	-241.529	9.5812
157.5	5.05	20.0479		162.5	5.75	27.7301		207.5	2.65	18.191		162.5	6.65	-136.61	9.9118		162.5	7.25	-143.5	14.8492		232.5	2.75	-239.75	10.6491
157.5	5.15	20.2201		162.5	5.85	27.971		207.5	2.75	21.6961		162.5	6.75	-136.534	11.0308		162.5	7.35	-122.5	0		232.5	2.85	-234.847	10.9799
157.5	5.25	20.3353		162.5	5.95	28.1212		207.5	2.85	25.2158		162.5	6.85	-136.464	10.1872		167.5	1.55	-234.5	7		232.5	2.95	-229.19	8.2187
157.5	5.35	20.4993		162.5	6.05	28.3114		207.5	2.95	29.7686		162.5	6.95	-136.205	9.8202		167.5	1.65	-239.358	10.9593		232.5	3.05	-225.537	8.109
157.5	5.45	20.6906		162.5	6.15	28.6491		207.5	3.05	32.6517		162.5	7.05	-134.709	9.8718		167.5	1.75	-235.572	11.4619		232.5	3.15	-223.219	7.603
157.5	5.55	20.8732		162.5	6.25	28.7106		207.5	3.15	34.4802		162.5	7.15	-135.882	8.8816		167.5	1.85	-230.135	11.8296		232.5	3.25	-219.896	8.4169
157.5	5.65	20.9797		162.5	6.35	28.8182		207.5	3.25	36.7464		162.5	7.25	-138.25	9.0933		167.5	1.95	-217.403	16.5428		232.5	3.35	-218.706	7.4348
157.5	5.75	21.182		162.5	6.45	29.176		207.5	3.35	38.8656		167.5	1.55	-234.5	0		167.5	2.05	-205.223	13.2578		232.5	3.45	-213.78	8.2439
157.5	5.85	21.3497		162.5	6.55	29.4352		207.5	3.45	40.8893		167.5	1.65	-228.833	7.9722		167.5	2.15	-200.353	13.5518		232.5	3.55	-211.832	7.6986
157.5	5.95	21.4157		162.5	6.65	29.5001		207.5	3.55	42.264		167.5	1.75	-230.823	9.0117		167.5	2.25	-195.763	13.1883		232.5	3.65	-210.991	7.254
157.5	6.05	21.5251		162.5	6.75	29.8487		207.5	3.65	43.6869		167.5	1.85	-224.233	11.8358		167.5	2.35	-191.636	13.2777		232.5	3.75	-209.764	7.5418
157.5	6.15	21.6684		162.5	6.85	29.9266		207.5	3.75	45.1998		167.5	1.95	-215.342	12.163		167.5	2.45	-187.426	14.5065		232.5	3.85	-211.107	7.1757
157.5	6.25	21.8325		162.5	6.95	30.2167		207.5	3.85	46.726		167.5	2.05	-205.285	11.9736		167.5	2.55	-182.566	13.6438		232.5	3.95	-208.389	8.3858
157.5	6.35	22.2436		162.5	7.05	30.1827		207.5	3.95	48.3768		167.5	2.15	-198.245	12.7086		167.5	2.65	-179.522	13.7235		232.5	4.05	-208.706	7.8478
157.5	6.45	22.2603		162.5	7.15	30.1004		207.5	4.05	49.8484		167.5	2.25	-191.529	13.246		167.5	2.75	-179.477	14.2885		232.5	4.15	-207.34	6.0444
157.5	6.55	22.3955		162.5	7.25	31.0337		207.5	4.15	51.6876		167.5	2.35	-185.912	12.9488		167.5	2.85	-178.807	13.9454		232.5	4.25	-207.136	11.734
157.5	6.65	22.7328		162.5	7.35	29.9005		207.5	4.25	53.0623		167.5	2.45	-179.541	13.6794		167.5	2.95	-176.906	12.0357		232.5	4.35	-197.167	6.5997
157.5	6.75	22.9855		167.5	1.55	-0.0164		207.5	4.35	54.6188		167.5	2.55	-178.183	11.9566		167.5	3.05	-173.982	13.6972		232.5	4.45	-206.5	0
157.5	6.85	23.1368		167.5	1.65	-7.4343		212.5	1.65	19.17		167.5	2.65	-175.982	10.5035		167.5	3.15	-170.234	12.2085		237.5	1.75	-281.75	5.8041
157.5	6.95	23.293		167.5	1.75	-12.1555		212.5	1.75	10.8988		167.5	2.75	-175.28	13.9211		167.5	3.25	-167.546	13.3114		237.5	1.85	-289.44	8.0067
157.5	7.05	23.4619		167.5	1.85	-14.7112		212.5	1.85	5.2675		167.5	2.85	-169.367	13.3436		167.5	3.35	-162.533	10.7703		237.5	1.95	-288.183	9.406
157.5	7.15	23.9947		167.5	1.95	-15.391		212.5	1.95	2.6482		167.5	2.95	-170.583	13.219		167.5	3.45	-159.959	12.7074		237.5	2.05	-281.304	12.19
157.5	7.25	24.2295		167.5	2.05	-14.2386		212.5	2.05	2.0559		167.5	3.05	-167.538	13.4963		167.5	3.55	-159.886	13.6735		237.5	2.15	-270.958	12.6776
162.5	1.55	-1.9193		167.5	2.15	-12.4664		212.5	2.15	2.9673		167.5	3.15	-163.8	12.2049		167.5	3.65	-159.477	12.2403		237.5	2.25	-261.631	12.8217
162.5	1.65	-9.753		167.5	2.25	-10.085		212.5	2.25	5.0819		167.5	3.25	-162.591	11.8066		167.5	3.75	-160.45	12.4621		237.5	2.35	-254.467	11.0845
162.5	1.75	-15.137		167.5	2.35	-7.5159		212.5	2.35	7.8691		167.5	3.35	-156.076	12.2795		167.5	3.85	-160.332	11.0689		237.5	2.45	-250.94	10.7846
162.5	1.85	-18.1848		167.5	2.45	-4.6375		212.5	2.45	11.1434		167.5	3.45	-155.11	11.1426		167.5	3.95	-158.543	13.0476		237.5	2.55	-247.24	11.5195
162.5	1.95	-18.8661		167.5	2.55	-2.018		212.5	2.55	14.7369		167.5	3.55	-153.764	10.752		167.5	4.05	-162.222	12.1256		237.5	2.65	-242.62	10.8226
162.5	2.05	-18.2692		167.5	2.65	0.735		212.5	2.65	18.4538		167.5	3.65	-152.428	10.8499		167.5	4.15	-162.315	13.0051		237.5	2.75	-240.518	11.0048
162.5	2.15	-16.6816		167.5	2.75	3.718		212.5	2.75	22.4095		167.5	3.75	-153.72	11.0718		167.5	4.25	-163.546	12.7153		237.5	2.85	-234.804	10.6617
162.5	2.25	-14.4372		167.5	2.85	6.2148		212.5	2.85	26.7685		167.5	3.85	-154.594	10.3649		167.5	4.35	-165.39	10.3636		237.5	2.95	-228.477	9.0051
162.5	2.35	-11.8521		167.5	2.95	8.717		212.5	2.95	30.8168		167.5	3.95	-156.341	11.6878		167.5	4.45	-165.685	11.3465		237.5	3.05	-225.032	8.999
162.5	2.45	-9.1835		167.5	3.05	10.9729		212.5	3.05	33.8219		167.5	4.05	-159.241	10.9244		167.5	4.55	-165.5	10.4243		237.5	3.15	-222.752	8.1365
162.5	2.55	-6.472		167.5	3.15	13.1468		212.5	3.15	35.9695		167.5	4.15	-161.031	10.3141		167.5	4.65	-165.068	12.8021		237.5	3.25	-220.038	8.6702
162.5	2.65	-3.6995		167.5	3.25	14.7345		212.5	3.25	38.1308		167.5	4.25	-161.963	11.4999		167.5	4.75	-159.044	13.197		237.5	3.35	-217	7.7914
162.5	2.75	-0.7443		167.5	3.35	16.1011		212.5	3.35	40.2306		167.5	4.35	-162.925	10.2027		167.5	4.85	-159.274	13.2058		237.5	3.45	-214.589	7.6618
162.5	2.85	2.1482		167.5	3.45	17.287		212.5	3.45	42.2457		167.5	4.45	-163.034	10.3652		167.5	4.95	-153.858	13.7487		237.5	3.55	-211.215	7.3003
162.5	2.95	4.954		167.5	3.55	18.6412		212.5	3.55	43.8481		167.5	4.55	-159.748	13.4776		167.5	5.05	-152.848	12.7555		237.5	3.65	-211.451	7.6542
162.5	3.05	7.3171		167.5	3.65	19.8266		212.5	3.65	45.3537		167.5	4.65	-155.24	12.6043		167.5	5.15	-154.923	12.3323		237.5	3.75	-210.038	8.1739
162.5	3.15	8.9952		167.5	3.75	20.933		212.5	3.75	46.9605		167.5	4.75	-151.735	11.1219		167.5	5.25	-151.552	11.0883		237.5	3.85	-211.386	8.0716
162.5	3.25	10.4667		167.5	3.85	21.8038		212.5	3.85	48.6301		167.5	4.85	-150	10.6372		167.5	5.35	-151.175	11.3245		237.5	3.95	-210.954	7.8337
162.5	3.35	11.4882		167.5	3.95	22.6131		212.5	3.95	50.2582		167.5	4.95	-148.287	11.3501		167.5	5.45	-151.719	12.3734		237.5	4.05	-208.95	7.7555
162.5	3.45	12.3853		167.5	4.05	23.2793		212.5	4.05	51.9567		167.5	5.05	-147.307	9.9345		167.5	5.55	-149.341	12.4916		237.5	4.15	-206.5	8.6679
162.5	3.55	13.2313		167.5	4.15	24.1217		212.5	4.15	54.0025		167.5	5.15	-146.872	9.8434		167.5	5.65	-150.355	12.2621		237.5	4.25	-206.912	6.1075
162.5	3.65	14.0421		167.5	4.25	24.9903		212.5	4.25	55.2621		167.5	5.25	-146.261	9.8304		167.5	5.75	-150.61	10.9685		237.5	4.35	-203	3.5
162.5	3.75	14.9212		167.5	4.35	25.8483		212.5	4.35	56.863		167.5	5.35	-146.919	9.9205		167.5	5.85	-149.043	10.2717		242.5	1.75	-297.5	0
162.5	3.85	15.6973		167.5	4.45	26.5307		217.5	1.65	21.8337		167.5	5.45	-147.675	10.2216		167.5	5.95	-148.909	12.249		242.5	1.85	-290.177	7.4619
162.5	3.95	16.2354		167.5	4.55	27.4352		217.5	1.75	12.6975		167.5	5.55	-145.006	10.1879		167.5	6.05	-149.835	10.7402		242.5	1.95	-290.373	8.5358
162.5	4.05	16.9079		167.5	4.65	27.8627		217.5	1.85	6.5816		167.5	5.65	-146.401	10.3791		167.5	6.15	-148.454	11.5856		242.5	2.05	-286.135	10.0035
162.5	4.15	17.3817		167.5	4.75	28.297		217.5	1.95	3.3147		167.5	5.75	-145.292	9.5698		167.5	6.25	-149.476	10.204		242.5	2.15	-278.306	11.3771
162.5	4.25	18.3928		167.5	4.85	28.4241		217.5	2.05	2.3872		167.5	5.85	-145.335	9.801		167.5	6.35	-148.307	9.8053		242.5	2.25	-271.062	11.4137
162.5	4.35	19.2734		167.5	4.95	28.5421		217.5	2.15	3.0602		167.5	5.95	-145.833	10.2226		167.5	6.45	-145.401	9.6214		242.5	2.35	-263.02	10.8995
162.5	4.45	20.0725		167.5	5.05	28.5303		217.5	2.25	5.1113		167.5	6.05	-142.932	10.5946		167.5	6.55	-146.764	12.0443		242.5	2.45	-258.806	11.6817
162.5	4.55	20.8766		167.5	5.15	28.6215		217.5	2.35	7.8904		167.5	6.15	-143.348	10.19		167.5	6.65	-144.564	10.7067		242.5	2.55	-254.715	12.85
162.5	4.65	21.3062		167.5	5.25	28.6509		217.5	2.45	11.2385		167.5	6.25	-143.148	10.3132		167.5	6.75	-145.01	8.7284		242.5	2.65	-251.437	12.3447
162.5	4.75	21.4804		167.5	5.35	28.8032		217.5	2.55	14.8937		167.5	6.35	-141.591	10.2709		167.5	6.85	-144.445	10.2725		242.5	2.75	-249.832	13.2005
162.5	4.85	21.5518		167.5	5.45	28.9882		217.5	2.65	18.6348		167.5	6.45	-143.575	10.3417		167.5	6.95	-144.637	9.677		242.5	2.85	-244.57	16.3255
162.5	4.95	21.8507		167.5	5.55	29.156		217.5	2.75	22.8794		167.5	6.55	-142.593	9.7498		167.5	7.05	-143.5	9.5605		242.5	2.95	-230.177	16.4616
162.5	5.05	21.8221		167.5	5.65	29.35		217.5	2.85	27.3836		167.5	6.65	-142.521	8.6282		167.5	7.15	-143.659	9.3783		242.5	3.05	-229.342	11.0311
162.5	5.15	21.9082		167.5	5.75	29.2599		217.5	2.95	31.8096		167.5	6.75	-144.567	10.2726		167.5	7.25	-147	8.8081		242.5	3.15	-226.252	11.9184
162.5	5.25	21.9315		167.5	5.85	29.5461		217.5	3.05	34.5332		167.5	6.85	-143.028	9.7198		167.5	7.35	-143.5	0		242.5	3.25	-222.988	12.627
162.5	5.35	22.241		167.5	5.95	29.7367		217.5	3.15	36.6779		167.5	6.95	-141.578	8.3263		172.5	1.55	-227.5	0		242.5	3.35	-220.863	11.3774
162.5	5.45	22.3914		167.5	6.05	29.9019		217.5	3.25	38.9498		167.5	7.05	-141.014	9.2237		172.5	1.65	-242.633	8.9604		242.5	3.45	-216.125	10.9093
162.5	5.55	22.4768		167.5	6.15	30.2461		217.5	3.35	41.2564		167.5	7.15	-142.435	9.896		172.5	1.75	-238.453	10.2143		242.5	3.55	-212.873	10.2906
162.5	5.65	22.6773		167.5	6.25	30.3815		217.5	3.45	43.1535		172.5	1.75	-233.253	9.3232		172.5	1.85	-234.767	10.0085		242.5	3.65	-211.022	7.7744
162.5	5.75	22.8594		167.5	6.35	30.5959		217.5	3.55	44.9127		172.5	1.85	-228.981	10.3338		172.5	1.95	-227.341	12.8901		242.5	3.75	-210.639	8.0965
162.5	5.85	22.9119		167.5	6.45	30.8302		217.5	3.65	46.6437		172.5	1.95	-220.18	10.8201		172.5	2.05	-211.384	12.3725		242.5	3.85	-213.268	8.0235
162.5	5.95	23.0394		167.5	6.55	31.0465		217.5	3.75	48.3316		172.5	2.05	-212.338	12.1778		172.5	2.15	-206.181	12.074		242.5	3.95	-211.762	8.3849
162.5	6.05	23.2151		167.5	6.65	31.1964		217.5	3.85	49.9518		172.5	2.15	-204.686	11.5864		172.5	2.25	-201.03	11.9247		242.5	4.05	-208.768	8.4536
162.5	6.15	23.4063		167.5	6.75	31.509		217.5	3.95	51.9994		172.5	2.25	-198.337	10.4635		172.5	2.35	-196.165	12.9296		242.5	4.15	-208.46	10.2917
162.5	6.25	23.5173		167.5	6.85	31.6009		217.5	4.05	53.8082		172.5	2.35	-192.843	11.7319		172.5	2.45	-192.067	12.1262		242.5	4.25	-208.133	10.1734
162.5	6.35	23.8597		167.5	6.95	31.7056		217.5	4.15	55.6133		172.5	2.45	-188.364	11.0817		172.5	2.55	-187.517	12.2075		242.5	4.35	-207.083	12.6059
162.5	6.45	23.9942		167.5	7.05	31.9139		217.5	4.25	57.8531		172.5	2.55	-185.153	11.5374		172.5	2.65	-185.002	12.6466		242.5	4.45	-206.5	0
162.5	6.55	24.1468		167.5	7.15	31.8877		222.5	1.75	14.5152		172.5	2.65	-183.58	10.4202		172.5	2.75	-183.843	11.1733		242.5	4.55	-224	10.5
162.5	6.65	24.3996		167.5	7.25	32.1925		222.5	1.85	7.8572		172.5	2.75	-181.701	10.4723		172.5	2.85	-181.762	10.6188		242.5	4.85	-213.5	0
162.5	6.75	24.528		167.5	7.35	31.4648		222.5	1.95	3.7732		172.5	2.85	-180.199	11.2621		172.5	2.95	-179.637	12.0362		242.5	5.35	-227.5	0
162.5	6.85	24.7766		172.5	1.55	3.0783		222.5	2.05	2.4429		172.5	2.95	-179.433	10.8041		172.5	3.05	-177.355	10.7423		242.5	5.85	-220.5	0
162.5	6.95	25.0504		172.5	1.65	-5.3076		222.5	2.15	2.9716		172.5	3.05	-168.636	10.8974		172.5	3.15	-170.382	10.8714		242.5	6.05	-220.5	0
162.5	7.05	25.0921		172.5	1.75	-10.3976		222.5	2.25	4.7639		172.5	3.15	-165.437	10.3701		172.5	3.25	-168.069	10.6587		242.5	6.25	-220.5	0
162.5	7.15	25.5421		172.5	1.85	-13.3428		222.5	2.35	7.531		172.5	3.25	-163.107	9.6172		172.5	3.35	-163.71	11.1361		242.5	7.05	-213.5	0
162.5	7.25	25.9951		172.5	1.95	-14.3001		222.5	2.45	10.8481		172.5	3.35	-161.289	10.3993		172.5	3.45	-163.17	9.6272		242.5	7.55	-227.5	0
167.5	1.55	0.4856		172.5	2.05	-13.5434		222.5	2.55	14.6428		172.5	3.45	-156.959	8.6981		172.5	3.55	-162.011	9.5706		242.5	7.85	-217	3.5
167.5	1.65	-6.5389		172.5	2.15	-11.8038		222.5	2.65	18.54		172.5	3.55	-155.789	10.0619		172.5	3.65	-159.822	10.2119		242.5	8.65	-220.5	0
167.5	1.75	-12.5605		172.5	2.25	-9.564		222.5	2.75	22.5582		172.5	3.65	-155.397	9.3478		172.5	3.75	-160.756	9.4939		242.5	8.75	-220.5	0
167.5	1.85	-16.4698		172.5	2.35	-6.6778		222.5	2.85	26.9382		172.5	3.75	-156.071	9.755		172.5	3.85	-161.044	9.8608		242.5	8.95	-227.5	0
167.5	1.95	-17.8722		172.5	2.45	-4.0397		222.5	2.95	31.6335		172.5	3.85	-158.565	8.7941		172.5	3.95	-161.524	9.822		242.5	9.05	-234.5	0
167.5	2.05	-17.5783		172.5	2.55	-1.0293		222.5	3.05	34.4404		172.5	3.95	-159.807	8.9785		172.5	4.05	-162.663	9.7276		242.5	9.15	-213.5	0
167.5	2.15	-16.0683		172.5	2.65	1.7744		222.5	3.15	37.0776		172.5	4.05	-159.883	8.4514		172.5	4.15	-164.388	9.6988		247.5	1.85	-300.046	8.4806
167.5	2.25	-13.7839		172.5	2.75	4.615		222.5	3.25	39.2405		172.5	4.15	-161.817	9.1708		172.5	4.25	-166.613	9.881		247.5	1.95	-296.616	9.516
167.5	2.35	-11.2908		172.5	2.85	7.5276		222.5	3.35	41.5512		172.5	4.25	-164.721	8.9386		172.5	4.35	-165.463	9.8007		247.5	2.05	-290.592	10.8288
167.5	2.45	-8.5423		172.5	2.95	10.549		222.5	3.45	44.0995		172.5	4.35	-164.668	9.9574		172.5	4.45	-164.865	9.7629		247.5	2.15	-282.355	11.1962
167.5	2.55	-5.8187		172.5	3.05	12.8417		222.5	3.55	45.4121		172.5	4.45	-162.395	10.8587		172.5	4.55	-164.175	12.1512		247.5	2.25	-274.72	10.4158
167.5	2.65	-2.9311		172.5	3.15	14.6486		222.5	3.65	47.1747		172.5	4.55	-155.964	12.3447		172.5	4.65	-160.755	12.6171		247.5	2.35	-268.704	10.6656
167.5	2.75	0.1555		172.5	3.25	16.0321		222.5	3.75	48.7628		172.5	4.65	-153.453	10.0888		172.5	4.75	-158.19	13.038		247.5	2.45	-263.646	10.2806
167.5	2.85	3.1244		172.5	3.35	17.5238		222.5	3.85	51.1188		172.5	4.75	-152.288	10.8593		172.5	4.85	-156.775	11.7673		247.5	2.55	-260.104	11.3977
167.5	2.95	6.0308		172.5	3.45	18.7561		222.5	3.95	52.6126		172.5	4.85	-150.615	10.3177		172.5	4.95	-153.464	11.1941		247.5	2.65	-257.282	11.3412
167.5	3.05	8.6009		172.5	3.55	19.9117		222.5	4.05	54.824		172.5	4.95	-151.189	10.3884		172.5	5.05	-154.186	10.9631		247.5	2.75	-256.113	10.9126
167.5	3.15	10.1285		172.5	3.65	21.209		222.5	4.15	56.6433		172.5	5.05	-149.449	9.4092		172.5	5.15	-152.825	11.0964		247.5	2.85	-253.944	12.3118
167.5	3.25	11.5216		172.5	3.75	22.2635		222.5	4.25	57.4463		172.5	5.15	-147	9.3748		172.5	5.25	-152.818	10.8339		247.5	2.95	-245.085	14.264
167.5	3.35	12.5411		172.5	3.85	23.1572		222.5	4.35	57.9919		172.5	5.25	-149.556	8.9977		172.5	5.35	-151.778	10.1158		247.5	3.05	-239.913	9.3966
167.5	3.45	13.5475		172.5	3.95	24.0645		227.5	1.75	16.2807		172.5	5.35	-148.214	9.701		172.5	5.45	-152.263	10.1964		247.5	3.15	-236.735	9.3402
167.5	3.55	14.204		172.5	4.05	24.9132		227.5	1.85	8.8424		172.5	5.45	-148.259	9.6844		172.5	5.55	-150.572	9.9755		247.5	3.25	-238.61	10.5124
167.5	3.65	15.2501		172.5	4.15	25.9917		227.5	1.95	4.3288		172.5	5.55	-147.938	9.3083		172.5	5.65	-151.211	9.6991		247.5	3.35	-235.812	9.6944
167.5	3.75	16.013		172.5	4.25	26.8623		227.5	2.05	2.5241		172.5	5.65	-147.351	8.8149		172.5	5.75	-150.744	9.7904		247.5	3.45	-228.387	13.2623
167.5	3.85	16.7805		172.5	4.35	27.8874		227.5	2.15	2.7187		172.5	5.75	-147.206	9.1692		172.5	5.85	-149.805	9.4747		247.5	3.55	-225.515	12.902
167.5	3.95	17.6196		172.5	4.45	28.9142		227.5	2.25	4.3158		172.5	5.85	-148.216	9.9693		172.5	5.95	-150.018	10.2328		247.5	3.65	-223.101	12.7442
167.5	4.05	18.2574		172.5	4.55	29.5715		227.5	2.35	7.003		172.5	5.95	-146.554	9.162		172.5	6.05	-149.473	9.8268		247.5	3.75	-221.981	12.482
167.5	4.15	19.0045		172.5	4.65	29.9733		227.5	2.45	10.5685		172.5	6.05	-145.922	8.3197		172.5	6.15	-149.417	9.2587		247.5	3.85	-219.957	12.4371
167.5	4.25	20.0194		172.5	4.75	30.2515		227.5	2.55	14.5232		172.5	6.15	-145.389	9.0114		172.5	6.25	-149.136	9.4555		247.5	3.95	-222.026	12.5644
167.5	4.35	21.2395		172.5	4.85	30.271		227.5	2.65	18.1135		172.5	6.25	-145.6	8.882		172.5	6.35	-148.488	9.5975		247.5	4.05	-219.019	13.9553
167.5	4.45	22.1502		172.5	4.95	30.2685		227.5	2.75	22.5609		172.5	6.35	-145.885	8.6538		172.5	6.45	-147.538	9.2722		247.5	4.15	-218.75	13.8902
167.5	4.55	22.8872		172.5	5.05	30.5579		227.5	2.85	27.545		172.5	6.45	-146.266	8.9578		172.5	6.55	-147.595	9.2253		247.5	4.25	-217.921	11.1748
167.5	4.65	23.3157		172.5	5.15	30.4532		227.5	2.95	32.3963		172.5	6.55	-145.25	9.3367		172.5	6.65	-146.775	8.9796		247.5	4.35	-221.9	14.1046
167.5	4.75	23.3643		172.5	5.25	30.42		227.5	3.05	35.0015		172.5	6.65	-144.309	8.8375		172.5	6.75	-146.295	9.0734		247.5	4.45	-224.7	10.7839
167.5	4.85	23.5623		172.5	5.35	30.6511		227.5	3.15	37.99		172.5	6.75	-144.697	8.1889		172.5	6.85	-147.028	9.2814		247.5	4.55	-227.5	8.6824
167.5	4.95	23.5063		172.5	5.45	30.7378		227.5	3.25	40.0308		172.5	6.85	-142.512	8.8498		172.5	6.95	-145.529	9.4852		247.5	4.65	-233.5	6.9282
167.5	5.05	23.4543		172.5	5.55	30.8046		227.5	3.35	42.574		172.5	6.95	-142.338	8.2151		172.5	7.05	-145.68	10.077		247.5	4.75	-221.9	6.1025
167.5	5.15	23.4171		172.5	5.65	30.8826		227.5	3.45	44.5023		172.5	7.05	-143.674	7.9134		172.5	7.15	-147.75	10.2195		247.5	4.85	-221.773	6.5518
167.5	5.25	23.5787		172.5	5.75	31.2739		227.5	3.55	46.5236		172.5	7.15	-142.008	8.3226		172.5	7.25	-141.633	7.4374		247.5	4.95	-226.625	5.4644
167.5	5.35	23.7564		172.5	5.85	31.4131		227.5	3.65	48.1874		172.5	7.25	-147	8.5732		177.5	1.65	-241.932	9.4841		247.5	5.05	-225.591	8.4901
167.5	5.45	23.9617		172.5	5.95	31.7204		227.5	3.75	50.3351		177.5	1.75	-235.169	8.552		177.5	1.75	-238.897	10.4616		247.5	5.15	-219.962	5.7994
167.5	5.55	24.1975		172.5	6.05	31.8531		227.5	3.85	52.1727		177.5	1.85	-229.569	10.7997		177.5	1.85	-234.527	10.4918		247.5	5.25	-221.9	6.8586
167.5	5.65	24.2332		172.5	6.15	31.9715		227.5	3.95	54.4386		177.5	1.95	-220.702	10.6616		177.5	1.95	-227.877	12.4369		247.5	5.35	-224.5	9.0554
167.5	5.75	24.4886		172.5	6.25	32.0486		227.5	4.05	56.6266		177.5	2.05	-214.019	10.63		177.5	2.05	-213.044	11.3267		247.5	5.45	-220.5	9.8995
167.5	5.85	24.4428		172.5	6.35	32.5397		227.5	4.15	57.6389		177.5	2.15	-206.601	10.5248		177.5	2.15	-207.975	11.7552		247.5	5.55	-221.5	5.831
167.5	5.95	24.6339		172.5	6.45	32.5735		227.5	4.25	58.9147		177.5	2.25	-199.979	9.7613		177.5	2.25	-203.598	11.8127		247.5	5.65	-224	3.5
167.5	6.05	25.1011		172.5	6.55	32.9179		227.5	4.35	59.6839		177.5	2.35	-195.036	10.8815		177.5	2.35	-197.457	11.9511		247.5	5.75	-224	3.5
167.5	6.15	25.0668		172.5	6.65	32.9617		232.5	1.75	18.3699		177.5	2.45	-189.283	10.438		177.5	2.45	-196	12.1457		247.5	5.85	-223	5.6789
167.5	6.25	25.2773		172.5	6.75	33.2589		232.5	1.85	10.3244		177.5	2.55	-185.75	9.2568		177.5	2.55	-189.765	11.9891		247.5	5.95	-218.75	8.3927
167.5	6.35	25.5007		172.5	6.85	33.4929		232.5	1.95	5.0138		177.5	2.65	-183.873	9.5505		177.5	2.65	-186.268	11.4594		247.5	6.05	-219.8	5.8146
167.5	6.45	25.6398		172.5	6.95	33.622		232.5	2.05	2.6973		177.5	2.75	-182.085	9.5951		177.5	2.75	-183.991	11.3474		247.5	6.15	-222.833	4.6667
167.5	6.55	25.9917		172.5	7.05	33.6632		232.5	2.15	2.5927		177.5	2.85	-182	11.4755		177.5	2.85	-183.75	11.5641		247.5	6.25	-221.773	9.3526
167.5	6.65	26.0255		172.5	7.15	33.9611		232.5	2.25	3.8885		177.5	2.95	-179.915	12.404		177.5	2.95	-181.254	10.8131		247.5	6.35	-221.2	7.3082
167.5	6.75	26.4143		172.5	7.25	33.5909		232.5	2.35	6.4262		177.5	3.05	-170.625	9.625		177.5	3.05	-175.276	12.0412		247.5	6.45	-217.7	5.6
167.5	6.85	26.5154		177.5	1.65	-3.1422		232.5	2.45	9.9087		177.5	3.15	-167.484	10.1763		177.5	3.15	-171.409	10.3085		247.5	6.55	-219.625	5.4644
167.5	6.95	26.7811		177.5	1.75	-8.6203		232.5	2.55	13.7891		177.5	3.25	-165.707	10.013		177.5	3.25	-166.901	9.7364		247.5	6.65	-218.167	7.3786
167.5	7.05	26.6743		177.5	1.85	-12.0466		232.5	2.65	17.8273		177.5	3.35	-160.125	9.3444		177.5	3.35	-164.902	10.1024		247.5	6.75	-214.9	5.2383
167.5	7.15	26.8895		177.5	1.95	-13.1814		232.5	2.75	22.5502		177.5	3.45	-156.659	10.761		177.5	3.45	-163.904	10.2949		247.5	6.85	-217.5	8.2462
167.5	7.35	26.5118		177.5	2.05	-12.7448		232.5	2.85	27.5771		177.5	3.55	-155.167	8.6533		177.5	3.55	-159.902	9.5786		247.5	6.95	-215.5	4.899
172.5	1.65	-3.6854		177.5	2.15	-11.0909		232.5	2.95	31.8871		177.5	3.65	-155.757	9.9178		177.5	3.65	-159.594	10.3633		247.5	7.05	-218.75	5.8041
172.5	1.75	-10.4216		177.5	2.25	-8.6969		232.5	3.05	35.0644		177.5	3.75	-156.583	10.2723		177.5	3.75	-160.354	9.4035		247.5	7.15	-213.5	0
172.5	1.85	-14.6843		177.5	2.35	-6.0271		232.5	3.15	37.7813		177.5	3.85	-158.618	9.9196		177.5	3.85	-160.769	9.5499		247.5	7.25	-220.5	5.7155
172.5	1.95	-16.5225		177.5	2.45	-3.2045		232.5	3.25	40.2559		177.5	3.95	-161.325	10.3666		177.5	3.95	-161.954	10.4031		247.5	7.35	-215.6	6.3
172.5	2.05	-16.4091		177.5	2.55	-0.4006		232.5	3.35	42.5037		177.5	4.05	-161.867	9.4402		177.5	4.05	-162.629	9.4791		247.5	7.45	-219.5	7.4162
172.5	2.15	-15.2066		177.5	2.65	2.7802		232.5	3.45	44.5		177.5	4.15	-164.04	12.2679		177.5	4.15	-165.54	10.4658		247.5	7.55	-221.136	8.6788
172.5	2.25	-13.1083		177.5	2.75	5.7803		232.5	3.55	46.3082		177.5	4.25	-166.175	10.8508		177.5	4.25	-166.121	10.8788		247.5	7.65	-220.5	5.9696
172.5	2.35	-10.5734		177.5	2.85	8.7606		232.5	3.65	48.5033		177.5	4.35	-167	12.9754		177.5	4.35	-164.955	10.9227		247.5	7.75	-217	6.702
172.5	2.45	-7.7839		177.5	2.95	11.7558		232.5	3.75	50.4192		177.5	4.45	-161.149	12.7419		177.5	4.45	-164.231	11.2672		247.5	7.85	-216.682	6.9127
172.5	2.55	-4.885		177.5	3.05	14.47		232.5	3.85	52.6847		177.5	4.55	-155.216	13.6811		177.5	4.55	-162.552	11.0216		247.5	7.95	-213.5	6.6742
172.5	2.65	-1.8313		177.5	3.15	15.8477		232.5	3.95	54.8708		177.5	4.65	-154.426	11.2821		177.5	4.65	-157.844	12.1195		247.5	8.05	-216.5	6.3246
172.5	2.75	1.4137		177.5	3.25	17.4707		232.5	4.05	56.9582		177.5	4.75	-152.792	9.736		177.5	4.75	-157.254	12.3893		247.5	8.15	-214.5	6.9282
172.5	2.85	4.5224		177.5	3.35	18.721		232.5	4.15	58.8415		177.5	4.85	-152.699	10.3201		177.5	4.85	-154.909	10.4087		247.5	8.25	-217	4.6957
172.5	2.95	7.7202		177.5	3.45	19.9603		232.5	4.25	59.6573		177.5	4.95	-151.031	10.9125		177.5	4.95	-154.226	10.4277		247.5	8.35	-218.75	4.1658
172.5	3.05	10.1762		177.5	3.55	21.3375		232.5	4.35	60.1168		177.5	5.05	-150.854	10.2018		177.5	5.05	-153.285	11.0049		247.5	8.45	-217.954	7.4756
172.5	3.15	11.4914		177.5	3.65	22.4346		232.5	4.45	59.54		177.5	5.15	-150.361	10.6346		177.5	5.15	-153.192	9.3802		247.5	8.55	-216.417	4.4807
172.5	3.25	12.626		177.5	3.75	23.5846		237.5	1.75	21.0495		177.5	5.25	-150.117	9.6045		177.5	5.25	-154.667	10.0932		247.5	8.65	-217	6.0622
172.5	3.35	13.8861		177.5	3.85	24.5063		237.5	1.85	11.8754		177.5	5.35	-150.27	9.7681		177.5	5.35	-152.371	10.7366		247.5	8.75	-216.731	7.0619
172.5	3.45	14.8147		177.5	3.95	25.33		237.5	1.95	5.723		177.5	5.45	-149.691	9.5493		177.5	5.45	-151.979	10.5938		247.5	8.85	-218.167	8.0829
172.5	3.55	15.5631		177.5	4.05	26.4354		237.5	2.05	2.4193		177.5	5.55	-148.758	9.5182		177.5	5.55	-152.056	9.7512		247.5	8.95	-216.364	5.841
172.5	3.65	16.5385		177.5	4.15	27.5654		237.5	2.15	1.9956		177.5	5.65	-148.966	9.7659		177.5	5.65	-152.258	9.6866		247.5	9.05	-217.7	3.4293
172.5	3.75	17.469		177.5	4.25	28.7009		237.5	2.25	3.0419		177.5	5.75	-148.111	10.04		177.5	5.75	-151.257	10.8179		247.5	9.15	-216.611	7.4602
172.5	3.85	18.2571		177.5	4.35	29.9674		237.5	2.35	5.3867		177.5	5.85	-149.149	10.0149		177.5	5.85	-151.08	10.6854		247.5	9.25	-210.7	3.4293
172.5	3.95	19.2147		177.5	4.45	30.7122		237.5	2.45	8.6946		177.5	5.95	-148.132	9.5746		177.5	5.95	-151.144	10.1596		247.5	9.35	-213.5	0
172.5	4.05	19.9483		177.5	4.55	31.4935		237.5	2.55	12.4792		177.5	6.05	-147.813	9.9348		177.5	6.05	-150.578	9.3297		252.5	1.85	-303.625	5.8957
172.5	4.15	21.0285		177.5	4.65	31.8481		237.5	2.65	16.5248		177.5	6.15	-146.948	9.1221		177.5	6.15	-149.79	10.0992		252.5	1.95	-301.286	7.6509
172.5	4.25	22.1141		177.5	4.75	32.0174		237.5	2.75	21.2653		177.5	6.25	-147.309	9.516		177.5	6.25	-149.637	9.7073		252.5	2.05	-297.716	10.7805
172.5	4.35	23.3741		177.5	4.85	31.9497		237.5	2.85	26.3975		177.5	6.35	-146.527	9.7838		177.5	6.35	-149.584	9.9219		252.5	2.15	-288.207	12.5792
172.5	4.45	24.5346		177.5	4.95	31.9517		237.5	2.95	30.6583		177.5	6.45	-145.432	9.5901		177.5	6.45	-149.808	10.0106		252.5	2.25	-279.293	11.2259
172.5	4.55	24.9522		177.5	5.05	32.1263		237.5	3.05	33.5589		177.5	6.55	-146.685	9.8697		177.5	6.55	-148.853	9.5169		252.5	2.35	-271.406	10.9286
172.5	4.65	25.3134		177.5	5.15	32.1166		237.5	3.15	36.3665		177.5	6.65	-146.629	9.8121		177.5	6.65	-147.77	10.3304		252.5	2.45	-266.418	10.6404
172.5	4.75	25.342		177.5	5.25	32.12		237.5	3.25	38.7332		177.5	6.75	-146.688	10.0708		177.5	6.75	-146.505	9.5673		252.5	2.55	-261.715	11.0389
172.5	4.85	25.379		177.5	5.35	32.1932		237.5	3.35	41.1299		177.5	6.85	-144.957	10.5707		177.5	6.85	-148.368	10.2469		252.5	2.65	-258.917	10.4786
172.5	4.95	25.315		177.5	5.45	32.4215		237.5	3.45	42.9915		177.5	6.95	-144.978	9.5365		177.5	6.95	-146.48	10.3474		252.5	2.75	-257.488	10.022
172.5	5.05	25.236		177.5	5.55	32.5455		237.5	3.55	44.9274		177.5	7.05	-144.631	7.9413		177.5	7.05	-146.244	9.8158		252.5	2.85	-256.469	9.8519
172.5	5.15	25.2765		177.5	5.65	32.5655		237.5	3.65	46.8263		177.5	7.15	-145.037	11.519		177.5	7.15	-145.326	9.0489		252.5	2.95	-245.939	10.4006
172.5	5.25	25.48		177.5	5.75	32.9594		237.5	3.75	48.814		177.5	7.25	-141.75	10.3531		177.5	7.25	-149.1	11.6293		252.5	3.05	-240.328	8.1475
172.5	5.35	25.5242		177.5	5.85	33.1727		237.5	3.85	51.1614		182.5	1.75	-239.529	8.3578		182.5	1.65	-245.75	9.2297		252.5	3.15	-238.947	8.0779
172.5	5.45	25.6546		177.5	5.95	33.4243		237.5	3.95	53.4857		182.5	1.85	-237.717	10.5963		182.5	1.75	-244.468	9.0756		252.5	3.25	-238.453	8.3719
172.5	5.55	25.9402		177.5	6.05	33.5798		237.5	4.05	55.8958		182.5	1.95	-228.959	12.1306		182.5	1.85	-239.679	11.0173		252.5	3.35	-236.776	8.8446
172.5	5.65	26.144		177.5	6.15	33.6285		237.5	4.15	57.4007		182.5	2.05	-218.721	11.7805		182.5	1.95	-233.173	12.2281		252.5	3.45	-234.102	8.7185
172.5	5.75	26.3854		177.5	6.25	33.7344		237.5	4.25	57.9643		182.5	2.15	-210.862	12.7092		182.5	2.05	-216.606	13.7293		252.5	3.55	-231.318	7.8062
172.5	5.85	26.4481		177.5	6.35	34.1335		237.5	4.35	59.2688		182.5	2.25	-205.408	11.4699		182.5	2.15	-210.112	12.3861		252.5	3.65	-230.112	7.211
172.5	5.95	26.7045		177.5	6.45	34.3918		242.5	1.75	22.7257		182.5	2.35	-199.638	12.0434		182.5	2.25	-204.032	11.811		252.5	3.75	-229.911	6.7668
172.5	6.05	26.8541		177.5	6.55	34.5877		242.5	1.85	13.0326		182.5	2.45	-194.004	12.0574		182.5	2.35	-201.171	13.577		252.5	3.85	-230.18	6.8106
172.5	6.15	26.9464		177.5	6.65	34.7196		242.5	1.95	6.4248		182.5	2.55	-190.416	11.1322		182.5	2.45	-195.655	13.1758		252.5	3.95	-229.559	6.7476
172.5	6.25	27.2746		177.5	6.75	34.9693		242.5	2.05	2.5279		182.5	2.65	-188.316	12.192		182.5	2.55	-190.624	13.3748		252.5	4.05	-230.227	7.6645
172.5	6.35	27.403		177.5	6.85	35.2221		242.5	2.15	1.3546		182.5	2.75	-188.311	11.8098		182.5	2.65	-190.851	11.4876		252.5	4.15	-228.323	6.0657
172.5	6.45	27.5399		177.5	6.95	35.1645		242.5	2.25	1.9736		182.5	2.85	-186.451	11.6798		182.5	2.75	-188.29	11.8614		252.5	4.25	-227.028	6.2784
172.5	6.55	27.7621		177.5	7.05	35.4245		242.5	2.35	4.054		182.5	2.95	-184.597	10.7038		182.5	2.85	-186.383	10.6354		252.5	4.35	-226.333	7.3125
172.5	6.65	27.9078		177.5	7.15	35.5384		242.5	2.45	7.0933		182.5	3.05	-180.013	10.9942		182.5	2.95	-186.018	11.4192		252.5	4.45	-227.236	6.7939
172.5	6.75	28.2546		177.5	7.25	35.377		242.5	2.55	10.5769		182.5	3.15	-174.09	12.4692		182.5	3.05	-176.013	12.5273		252.5	4.55	-224.454	6.4799
172.5	6.85	28.5483		182.5	1.65	-0.116		242.5	2.65	14.6445		182.5	3.25	-171.07	10.6639		182.5	3.15	-175.067	14.067		252.5	4.65	-223.848	6.4848
172.5	6.95	28.6384		182.5	1.75	-6.412		242.5	2.75	19.322		182.5	3.35	-167.398	11.2915		182.5	3.25	-174.32	11.2565		252.5	4.75	-224.09	6.215
172.5	7.05	28.6346		182.5	1.85	-10.6069		242.5	2.85	24.4008		182.5	3.45	-163.965	10.4376		182.5	3.35	-172.715	11.1394		252.5	4.85	-223.91	7.0664
172.5	7.15	28.9436		182.5	1.95	-12.316		242.5	2.95	28.6869		182.5	3.55	-162.098	11.2188		182.5	3.45	-170.091	11.7615		252.5	4.95	-222.138	6.1624
172.5	7.25	29.2881		182.5	2.05	-12.0478		242.5	3.05	31.1887		182.5	3.65	-162.646	9.6908		182.5	3.55	-166.091	11.1545		252.5	5.05	-219.995	6.2162
177.5	1.65	-1.3531		182.5	2.15	-10.6432		242.5	3.15	33.6544		182.5	3.75	-164.351	10.235		182.5	3.65	-166.215	10.2843		252.5	5.15	-220.434	6.4855
177.5	1.75	-8.4456		182.5	2.25	-8.3239		242.5	3.25	35.9499		182.5	3.85	-166.355	9.7115		182.5	3.75	-168.178	11.4447		252.5	5.25	-222.809	5.5712
177.5	1.85	-13.1453		182.5	2.35	-5.6802		242.5	3.35	38.148		182.5	3.95	-168.174	9.2405		182.5	3.85	-165.876	10.2829		252.5	5.35	-222.463	6.0151
177.5	1.95	-15.211		182.5	2.45	-2.6841		242.5	3.45	40.1347		182.5	4.05	-169.937	9.983		182.5	3.95	-168.866	10.7613		252.5	5.45	-222.231	6.3823
177.5	2.05	-15.4446		182.5	2.55	0.1345		242.5	3.55	41.788		182.5	4.15	-169.75	9.6534		182.5	4.05	-172.425	10.5746		252.5	5.55	-222.449	6.6768
177.5	2.15	-14.3143		182.5	2.65	3.2195		242.5	3.65	43.7199		182.5	4.25	-171.94	9.68		182.5	4.15	-172.86	10.8725		252.5	5.65	-222.6	6.7182
177.5	2.25	-12.3058		182.5	2.75	6.5943		242.5	3.75	45.7437		182.5	4.35	-170.323	12.0311		182.5	4.25	-173.362	9.451		252.5	5.75	-220.595	6.5598
177.5	2.35	-9.6991		182.5	2.85	9.721		242.5	3.85	47.9255		182.5	4.45	-167.016	11.3997		182.5	4.35	-171.359	11.1672		252.5	5.85	-220.25	6.27
177.5	2.45	-6.89		182.5	2.95	13.069		242.5	3.95	50.1524		182.5	4.55	-162.309	10.0008		182.5	4.45	-166.019	12.4258		252.5	5.95	-220.417	6.7015
177.5	2.55	-3.9285		182.5	3.05	15.1112		242.5	4.05	52.3802		182.5	4.65	-161.149	9.1703		182.5	4.55	-162.323	9.7633		252.5	6.05	-220.726	6.1977
177.5	2.65	-0.7954		182.5	3.15	16.9897		242.5	4.15	53.5465		182.5	4.75	-158.443	9.8287		182.5	4.65	-163.248	10.4446		252.5	6.15	-219.714	6.5485
177.5	2.75	2.4275		182.5	3.25	18.4637		242.5	4.25	54.074		182.5	4.85	-157.5	10.2487		182.5	4.75	-160.707	9.9707		252.5	6.25	-220.325	6.0597
177.5	2.85	6.068		182.5	3.35	19.8738		242.5	4.35	54.2737		182.5	4.95	-157.318	9.755		182.5	4.85	-160.249	10.4443		252.5	6.35	-218.909	5.5568
177.5	2.95	8.9249		182.5	3.45	21.1704		242.5	4.45	55.7799		182.5	5.05	-156.611	7.8379		182.5	4.95	-158.548	9.8439		252.5	6.45	-219.049	6.1588
177.5	3.05	11.4582		182.5	3.55	22.4465		242.5	4.55	54.8514		182.5	5.15	-156.075	7.8558		182.5	5.05	-158.865	9.2521		252.5	6.55	-219.279	6.3326
177.5	3.15	12.7859		182.5	3.65	23.7183		242.5	4.85	55.7853		182.5	5.25	-155.594	8.9714		182.5	5.15	-157.582	9.2093		252.5	6.65	-219.605	6.1133
177.5	3.25	14.2338		182.5	3.75	25.1226		242.5	5.35	55.986		182.5	5.35	-155.286	8.5497		182.5	5.25	-158.796	9.0301		252.5	6.75	-218.519	5.9858
177.5	3.35	15.2916		182.5	3.85	25.8853		242.5	5.85	56.9268		182.5	5.45	-154.328	9.2543		182.5	5.35	-158.328	9.7304		252.5	6.85	-217.821	5.7753
177.5	3.45	16.0258		182.5	3.95	26.8543		242.5	6.05	56.7766		182.5	5.55	-155.431	8.2835		182.5	5.45	-158.571	9.2993		252.5	6.95	-218.146	6.1499
177.5	3.55	17.0465		182.5	4.05	27.9152		242.5	6.25	58.116		182.5	5.65	-154.064	8.9666		182.5	5.55	-158.326	9.7564		252.5	7.05	-217.837	6.0922
177.5	3.65	17.8511		182.5	4.15	29.2289		242.5	7.05	59.7189		182.5	5.75	-154.983	8.3196		182.5	5.65	-158.933	10.2945		252.5	7.15	-217.041	6.759
177.5	3.75	18.7303		182.5	4.25	30.5673		242.5	7.55	60.0821		182.5	5.85	-155.882	8.6048		182.5	5.75	-157.575	8.6335		252.5	7.25	-217.778	6.6567
177.5	3.85	19.7099		182.5	4.35	32.1761		242.5	7.85	59.5042		182.5	5.95	-153.345	8.2716		182.5	5.85	-156.528	10.4809		252.5	7.35	-217.857	5.7892
177.5	3.95	20.9111		182.5	4.45	32.8852		242.5	8.65	60.818		182.5	6.05	-154.191	9.0144		182.5	5.95	-157.685	10.2199		252.5	7.45	-217.747	5.993
177.5	4.05	21.6857		182.5	4.55	33.3779		242.5	8.75	60.9599		182.5	6.15	-153.704	7.8346		182.5	6.05	-156.218	9.3737		252.5	7.55	-217.57	5.28
177.5	4.15	22.8689		182.5	4.65	33.4433		242.5	8.95	61.2826		182.5	6.25	-154.083	9.1017		182.5	6.15	-155.328	9.6873		252.5	7.65	-218.195	5.4721
177.5	4.25	24.147		182.5	4.75	33.6033		242.5	9.05	61.4467		182.5	6.35	-153.378	8.1903		182.5	6.25	-156.204	9.6276		252.5	7.75	-217.907	5.8664
177.5	4.35	25.3546		182.5	4.85	33.6642		242.5	9.15	61.5602		182.5	6.45	-153.726	8.2715		182.5	6.35	-156.344	9.7168		252.5	7.85	-218.853	6.8457
177.5	4.45	26.4773		182.5	4.95	33.8499		247.5	1.85	15.0091		182.5	6.55	-153.5	8.3089		182.5	6.45	-154.297	8.6764		252.5	7.95	-218.263	6.6329
177.5	4.55	27.1124		182.5	5.05	33.6013		247.5	1.95	7.1445		182.5	6.65	-153.583	7.7989		182.5	6.55	-154.516	10.0606		252.5	8.05	-218.026	5.9747
177.5	4.65	26.9885		182.5	5.15	33.8196		247.5	2.05	2.5662		182.5	6.75	-152.031	8.615		182.5	6.65	-154.715	8.7188		252.5	8.15	-218.086	5.3938
177.5	4.75	27.0506		182.5	5.25	33.8101		247.5	2.15	0.7923		182.5	6.85	-152.292	8.377		182.5	6.75	-154.929	8.6636		252.5	8.25	-217.523	5.3734
177.5	4.85	26.9991		182.5	5.35	33.9593		247.5	2.25	1.0288		182.5	6.95	-152.431	7.9911		182.5	6.85	-154.25	8.7571		252.5	8.35	-217.802	5.568
177.5	4.95	26.9163		182.5	5.45	34.1919		247.5	2.35	2.759		182.5	7.05	-151.493	7.7039		182.5	6.95	-154.394	8.7761		252.5	8.45	-217.509	5.2092
177.5	5.05	26.8264		182.5	5.55	34.4113		247.5	2.45	5.5501		182.5	7.15	-151.25	9.6014		182.5	7.05	-153.093	9.4585		252.5	8.55	-217.857	5.1493
177.5	5.15	27.0511		182.5	5.65	34.5025		247.5	2.55	8.8329		187.5	1.85	-241.166	8.6685		182.5	7.15	-155.214	9.3153		252.5	8.65	-216.907	5.1947
177.5	5.25	27.1473		182.5	5.75	34.5773		247.5	2.65	12.8606		187.5	1.95	-234.669	9.9576		182.5	7.25	-158.667	15.8684		252.5	8.75	-217.302	5.9135
177.5	5.35	27.2321		182.5	5.85	34.8065		247.5	2.75	17.5763		187.5	2.05	-227.088	9.4887		182.5	7.35	-161	3.5		252.5	8.85	-217.367	5.1103
177.5	5.45	27.4614		182.5	5.95	34.9796		247.5	2.85	22.6635		187.5	2.15	-221.396	10.5061		187.5	1.65	-245	9.1578		252.5	8.95	-216.698	6.0547
177.5	5.55	27.5864		182.5	6.05	35.1249		247.5	2.95	26.5506		187.5	2.25	-213.959	10.9673		187.5	1.75	-245.881	8.8716		252.5	9.05	-217.329	5.5289
177.5	5.65	27.948		182.5	6.15	35.5049		247.5	3.05	29.0931		187.5	2.35	-207.725	12.113		187.5	1.85	-244.292	9.2316		252.5	9.15	-217.073	6.7016
177.5	5.75	28.2057		182.5	6.25	35.7921		247.5	3.15	31.1702		187.5	2.45	-200.408	11.633		187.5	1.95	-238.659	10.9568		252.5	9.25	-215.74	5.5011
177.5	5.85	28.1826		182.5	6.35	35.7282		247.5	3.25	32.8827		187.5	2.55	-198.896	9.6097		187.5	2.05	-226.568	12.18		252.5	9.35	-214.974	6.652
177.5	5.95	28.3461		182.5	6.45	36.1525		247.5	3.35	34.829		187.5	2.65	-195.799	9.3872		187.5	2.15	-218.789	11.5651		252.5	9.45	-222.833	3.2998
177.5	6.05	28.5411		182.5	6.55	36.3128		247.5	3.45	36.3753		187.5	2.75	-192.831	10.1828		187.5	2.25	-212.679	11.9702		257.5	1.85	-303.227	4.0247
177.5	6.15	28.7025		182.5	6.65	36.5448		247.5	3.55	38.023		187.5	2.85	-189.344	9.9441		187.5	2.35	-208.444	11.5709		257.5	1.95	-304.792	7.308
177.5	6.25	28.8302		182.5	6.75	36.8144		247.5	3.65	39.6065		187.5	2.95	-184.447	10.7084		187.5	2.45	-203.57	11.9093		257.5	2.05	-303.58	8.733
177.5	6.35	29.1899		182.5	6.85	36.8929		247.5	3.75	41.3705		187.5	3.05	-180.079	9.4778		187.5	2.55	-199.765	11.86		257.5	2.15	-295.902	11.0344
177.5	6.45	29.3527		182.5	6.95	37.2105		247.5	3.85	43.4707		187.5	3.15	-179.528	8.9937		187.5	2.65	-195.023	10.197		257.5	2.25	-287.446	11.4278
177.5	6.55	29.5324		182.5	7.05	37.3939		247.5	3.95	45.8734		187.5	3.25	-176.476	9.2859		187.5	2.75	-194.812	10.4544		257.5	2.35	-279.734	12.0934
177.5	6.65	29.9056		182.5	7.15	37.3008		247.5	4.05	47.8206		187.5	3.35	-171.367	9.7566		187.5	2.85	-192.679	10.2716		257.5	2.45	-273.627	12.4152
177.5	6.75	29.9581		182.5	7.25	37.7139		247.5	4.15	49.2527		187.5	3.45	-167.839	8.487		187.5	2.95	-189.684	10.4777		257.5	2.55	-268.617	11.5322
177.5	6.85	30.2949		182.5	7.35	36.2932		247.5	4.25	50.3115		187.5	3.55	-165.439	7.8985		187.5	3.05	-180.888	11.9834		257.5	2.65	-263.931	12.0153
177.5	6.95	30.4801		187.5	1.65	2.3553		247.5	4.35	50.6839		187.5	3.65	-163.998	7.061		187.5	3.15	-178.569	11.2093		257.5	2.75	-262.323	11.7198
177.5	7.05	30.7559		187.5	1.75	-4.4449		247.5	4.45	51.2748		187.5	3.75	-165.947	8.3692		187.5	3.25	-178.284	9.3728		257.5	2.85	-259.74	10.2004
177.5	7.15	30.7539		187.5	1.85	-8.9232		247.5	4.55	51.6773		187.5	3.85	-167.442	8.0473		187.5	3.35	-174.771	8.7355		257.5	2.95	-248.253	13.0825
177.5	7.25	31.3942		187.5	1.95	-11.069		247.5	4.65	52.4515		187.5	3.95	-169.667	7.8144		187.5	3.45	-173.187	8.6423		257.5	3.05	-242.133	8.6313
182.5	1.65	2.0379		187.5	2.05	-11.2981		247.5	4.75	52.1928		187.5	4.05	-171.015	9.1838		187.5	3.55	-170.788	8.5436		257.5	3.15	-240.353	8.211
182.5	1.75	-5.9158		187.5	2.15	-9.9629		247.5	4.85	52.1285		187.5	4.15	-171.558	8.2897		187.5	3.65	-170.088	8.8629		257.5	3.25	-238.353	8.6163
182.5	1.85	-11.049		187.5	2.25	-7.8017		247.5	4.95	52.4313		187.5	4.25	-172.022	9.8857		187.5	3.75	-170.014	8.0079		257.5	3.35	-236.008	7.8745
182.5	1.95	-13.769		187.5	2.35	-5.1734		247.5	5.05	52.0978		187.5	4.35	-168.603	11.1996		187.5	3.85	-169.635	8.6627		257.5	3.45	-232.908	7.7038
182.5	2.05	-14.4179		187.5	2.45	-2.1641		247.5	5.15	51.9381		187.5	4.45	-166.003	10.9036		187.5	3.95	-170.563	9.1257		257.5	3.55	-230.909	6.9886
182.5	2.15	-13.6166		187.5	2.55	0.9209		247.5	5.25	52.9696		187.5	4.55	-163.648	9.7703		187.5	4.05	-173.585	8.688		257.5	3.65	-230.742	6.9008
182.5	2.25	-11.5408		187.5	2.65	3.9435		247.5	5.35	52.7812		187.5	4.65	-160.192	8.2424		187.5	4.15	-174.423	9.0209		257.5	3.75	-230.275	6.6478
182.5	2.35	-9.0671		187.5	2.75	7.4198		247.5	5.45	53.7903		187.5	4.75	-161.7	8.8544		187.5	4.25	-176.932	9.8396		257.5	3.85	-230.363	6.1679
182.5	2.45	-6.2269		187.5	2.85	10.8808		247.5	5.55	53.1306		187.5	4.85	-159.748	8.6639		187.5	4.35	-171.952	10.9149		257.5	3.95	-229.936	6.2956
182.5	2.55	-3.2501		187.5	2.95	14.2322		247.5	5.65	54.563		187.5	4.95	-159.658	8.4804		187.5	4.45	-167.715	9.7056		257.5	4.05	-228.938	6.8751
182.5	2.65	0.1097		187.5	3.05	16.8174		247.5	5.75	54.0724		187.5	5.05	-158.275	7.8561		187.5	4.55	-163.345	9.1209		257.5	4.15	-227.936	6.4243
182.5	2.75	3.5234		187.5	3.15	18.9405		247.5	5.85	53.0288		187.5	5.15	-158.65	7.396		187.5	4.65	-163.615	8.4333		257.5	4.25	-227.557	6.8408
182.5	2.85	7.0233		187.5	3.25	20.0772		247.5	5.95	53.8427		187.5	5.25	-158.101	8.6354		187.5	4.75	-161.029	9.3363		257.5	4.35	-225.764	6.1224
182.5	2.95	9.8583		187.5	3.35	21.4248		247.5	6.05	53.9083		187.5	5.35	-157.099	8.5204		187.5	4.85	-161.496	8.8742		257.5	4.45	-225.148	6.6522
182.5	3.05	11.8639		187.5	3.45	22.643		247.5	6.15	54.3483		187.5	5.45	-157.29	8.3859		187.5	4.95	-160.455	8.9796		257.5	4.55	-224.421	6.0627
182.5	3.15	13.5745		187.5	3.55	24.0472		247.5	6.25	54.4592		187.5	5.55	-156.312	8.7319		187.5	5.05	-160.168	8.6911		257.5	4.65	-223.827	6.4253
182.5	3.25	15.1071		187.5	3.65	25.3123		247.5	6.35	54.876		187.5	5.65	-155.776	7.6221		187.5	5.15	-160.358	8.5763		257.5	4.75	-224.131	6.1506
182.5	3.35	16.297		187.5	3.75	26.6218		247.5	6.45	55.8431		187.5	5.75	-155.808	8.0066		187.5	5.25	-160.266	8.7198		257.5	4.85	-224.114	6.039
182.5	3.45	17.3669		187.5	3.85	27.6933		247.5	6.55	55.6418		187.5	5.85	-155.895	8.1944		187.5	5.35	-160.542	8.8811		257.5	4.95	-222.09	5.651
182.5	3.55	18.2486		187.5	3.95	28.7845		247.5	6.65	55.7358		187.5	5.95	-155.778	8.0437		187.5	5.45	-159.895	8.5591		257.5	5.05	-222.419	6.0512
182.5	3.65	19.3559		187.5	4.05	29.8297		247.5	6.75	56.5172		187.5	6.05	-155.064	7.0841		187.5	5.55	-159.851	8.7186		257.5	5.15	-222.244	5.4378
182.5	3.75	20.1424		187.5	4.15	31.2776		247.5	6.85	56.3131		187.5	6.15	-153.641	7.0801		187.5	5.65	-159.466	8.3721		257.5	5.25	-222.073	5.63
182.5	3.85	21.1534		187.5	4.25	32.9378		247.5	6.95	56.4219		187.5	6.25	-154.336	7.7544		187.5	5.75	-158.914	9.0131		257.5	5.35	-221.919	5.9329
182.5	3.95	22.2174		187.5	4.35	34.3527		247.5	7.05	57.0737		187.5	6.35	-154.088	7.3274		187.5	5.85	-158.405	7.9696		257.5	5.45	-221.033	5.8597
182.5	4.05	23.5193		187.5	4.45	35.041		247.5	7.15	56.9459		187.5	6.45	-153.801	7.295		187.5	5.95	-158.229	8.1995		257.5	5.55	-222.175	6.0473
182.5	4.15	24.945		187.5	4.55	35.2476		247.5	7.25	56.4361		187.5	6.55	-154.395	7.4791		187.5	6.05	-157.963	8.2834		257.5	5.65	-221.349	5.7729
182.5	4.25	26.2501		187.5	4.65	35.2651		247.5	7.35	56.4051		187.5	6.65	-155.194	7.9047		187.5	6.15	-158.267	7.9563		257.5	5.75	-221.381	5.5409
182.5	4.35	27.7405		187.5	4.75	35.4985		247.5	7.45	56.1281		187.5	6.75	-153.951	7.3954		187.5	6.25	-157.171	7.7359		257.5	5.85	-221.418	5.5948
182.5	4.45	28.3532		187.5	4.85	35.5465		247.5	7.55	56.4253		187.5	6.85	-154.213	7.6071		187.5	6.35	-157.23	8.4746		257.5	5.95	-220.695	5.6274
182.5	4.55	29.0227		187.5	4.95	35.6632		247.5	7.65	56.4704		187.5	6.95	-154.014	7.9413		187.5	6.45	-157.161	7.7836		257.5	6.05	-221.278	5.7634
182.5	4.65	28.8818		187.5	5.05	35.6373		247.5	7.75	56.425		187.5	7.05	-154.318	7.3178		187.5	6.55	-155.402	7.9719		257.5	6.15	-220.132	5.5042
182.5	4.75	28.7832		187.5	5.15	35.5225		247.5	7.85	56.5406		187.5	7.15	-152.349	6.1041		187.5	6.65	-156.338	8.5219		257.5	6.25	-220.113	5.6924
182.5	4.85	28.7869		187.5	5.25	35.699		247.5	7.95	56.5683		187.5	7.25	-156.5	7.874		187.5	6.75	-155.849	7.8723		257.5	6.35	-219.35	5.8333
182.5	4.95	28.8106		187.5	5.35	35.8669		247.5	8.05	56.3778		192.5	1.75	-245.823	8.3773		187.5	6.85	-155.564	7.4223		257.5	6.45	-219.81	5.8953
182.5	5.05	28.8628		187.5	5.45	36.0892		247.5	8.15	57.1512		192.5	1.85	-243.024	9.3629		187.5	6.95	-155.139	7.8565		257.5	6.55	-219.588	5.9657
182.5	5.15	28.7626		187.5	5.55	36.2628		247.5	8.25	56.8701		192.5	1.95	-234.853	10.6425		187.5	7.05	-155.513	8.2922		257.5	6.65	-219.866	5.3238
182.5	5.25	29.1036		187.5	5.65	36.3943		247.5	8.35	56.7698		192.5	2.05	-227.786	9.317		187.5	7.15	-155.667	8.0915		257.5	6.75	-220.551	5.7462
182.5	5.35	29.1753		187.5	5.75	36.4364		247.5	8.45	56.9418		192.5	2.15	-223.209	9.1653		187.5	7.25	-158.9	8.743		257.5	6.85	-219.558	5.764
182.5	5.45	29.3615		187.5	5.85	36.6477		247.5	8.55	56.9596		192.5	2.25	-217.404	9.4429		187.5	7.35	-157.5	7		257.5	6.95	-219.297	5.8724
182.5	5.55	29.5023		187.5	5.95	36.9607		247.5	8.65	57.0742		192.5	2.35	-210.87	10.7756		192.5	1.65	-247.1	10.2879		257.5	7.05	-218.449	5.3153
182.5	5.65	29.6258		187.5	6.05	37.2248		247.5	8.75	57.136		192.5	2.45	-203.433	11.1719		192.5	1.75	-247.824	8.0507		257.5	7.15	-218.304	5.485
182.5	5.75	29.9327		187.5	6.15	37.3675		247.5	8.85	57.6522		192.5	2.55	-199.814	10.6583		192.5	1.85	-246.058	10.2075		257.5	7.25	-218.24	5.5489
182.5	5.85	30.2069		187.5	6.25	37.6914		247.5	8.95	56.9327		192.5	2.65	-197.941	10.283		192.5	1.95	-238.869	10.6775		257.5	7.35	-217.961	5.8522
182.5	5.95	30.3855		187.5	6.35	37.9106		247.5	9.05	58.5783		192.5	2.75	-196.683	10.2257		192.5	2.05	-228.276	11.1808		257.5	7.45	-217.7	5.5692
182.5	6.05	30.3889		187.5	6.45	38.0184		247.5	9.15	58.1041		192.5	2.85	-192.757	10.427		192.5	2.15	-221.775	10.3158		257.5	7.55	-218.642	5.8287
182.5	6.15	30.5511		187.5	6.55	38.2585		247.5	9.25	58.4829		192.5	2.95	-185.719	11.7373		192.5	2.25	-216.4	10.6239		257.5	7.65	-217.891	5.829
182.5	6.25	30.8106		187.5	6.65	38.5744		247.5	9.35	59.2091		192.5	3.05	-181.169	10.0548		192.5	2.35	-211.085	10.6318		257.5	7.75	-218.577	5.3989
182.5	6.35	31.1099		187.5	6.75	38.7056		252.5	1.85	16.5076		192.5	3.15	-179.791	8.9851		192.5	2.45	-206.891	11.4065		257.5	7.85	-218.211	5.7874
182.5	6.45	31.1826		187.5	6.85	38.9633		252.5	1.95	8.069		192.5	3.25	-178.262	9.9135		192.5	2.55	-201.125	11.0809		257.5	7.95	-218.457	5.8015
182.5	6.55	31.6254		187.5	6.95	39.1407		252.5	2.05	2.4849		192.5	3.35	-173.004	10.2732		192.5	2.65	-196.769	10.0491		257.5	8.05	-218.144	5.4623
182.5	6.65	31.8159		187.5	7.05	39.407		252.5	2.15	-0.1877		192.5	3.45	-167.958	8.0103		192.5	2.75	-193.645	10.1251		257.5	8.15	-218.476	5.0711
182.5	6.75	32.0325		187.5	7.15	39.1367		252.5	2.25	-0.2791		192.5	3.55	-167.113	9.2941		192.5	2.85	-194.542	10.2286		257.5	8.25	-218.589	5.5193
182.5	6.85	32.1098		187.5	7.25	39.5781		252.5	2.35	1.1781		192.5	3.65	-166.833	9.3109		192.5	2.95	-189.048	11.6514		257.5	8.35	-218.081	5.0223
182.5	6.95	32.409		187.5	7.35	38.6681		252.5	2.45	3.8015		192.5	3.75	-167.332	8.8417		192.5	3.05	-182.287	9.7006		257.5	8.45	-218.217	5.444
182.5	7.05	32.4571		192.5	1.65	4.7391		252.5	2.55	6.9205		192.5	3.85	-169.518	8.7788		192.5	3.15	-179.142	9.7329		257.5	8.55	-218.456	5.6488
182.5	7.15	32.4454		192.5	1.75	-2.4537		252.5	2.65	10.675		192.5	3.95	-171.239	10.456		192.5	3.25	-177.607	8.67		257.5	8.65	-217.543	5.5712
182.5	7.25	32.5864		192.5	1.85	-7.4176		252.5	2.75	15.0246		192.5	4.05	-174.526	10.0164		192.5	3.35	-175.683	9.0497		257.5	8.75	-217.214	5.0204
182.5	7.35	32.2643		192.5	1.95	-9.9414		252.5	2.85	19.9787		192.5	4.15	-175.875	11.068		192.5	3.45	-174.098	8.9631		257.5	8.85	-216.935	5.2891
187.5	1.65	5.8686		192.5	2.05	-10.318		252.5	2.95	23.8271		192.5	4.25	-176.421	12.403		192.5	3.55	-171.263	9.1121		257.5	8.95	-217.593	5.3398
187.5	1.75	-3.6001		192.5	2.15	-9.2152		252.5	3.05	26.0013		192.5	4.35	-170.45	12.3793		192.5	3.65	-170.664	9.0926		257.5	9.05	-217.389	5.2156
187.5	1.85	-9.1977		192.5	2.25	-7.1521		252.5	3.15	28.0349		192.5	4.45	-164.677	9.1828		192.5	3.75	-170.484	9.4794		257.5	9.15	-216.816	4.7829
187.5	1.95	-12.2787		192.5	2.35	-4.4516		252.5	3.25	29.9064		192.5	4.55	-164.124	8.1714		192.5	3.85	-169.689	9.6822		257.5	9.25	-217.066	4.7831
187.5	2.05	-13.1976		192.5	2.45	-1.4434		252.5	3.35	31.5785		192.5	4.65	-163.878	11.414		192.5	3.95	-171.913	9.9117		257.5	9.35	-217.659	4.1829
187.5	2.15	-12.5624		192.5	2.55	1.7451		252.5	3.45	33.0024		192.5	4.75	-162.849	9.8122		192.5	4.05	-174.351	10.1357		257.5	9.45	-219.917	5.3144
187.5	2.25	-10.3848		192.5	2.65	4.96		252.5	3.55	34.3767		192.5	4.85	-163.054	9.1873		192.5	4.15	-175.518	10.0351		262.5	1.85	-315	3.5
187.5	2.35	-7.9353		192.5	2.75	8.4099		252.5	3.65	35.9038		192.5	4.95	-161.38	9.1534		192.5	4.25	-175.744	9.3856		262.5	1.95	-311.339	7.4654
187.5	2.45	-5.0626		192.5	2.85	12.0381		252.5	3.75	37.4986		192.5	5.05	-160.516	8.5748		192.5	4.35	-172.568	10.9975		262.5	2.05	-311.657	8.2769
187.5	2.55	-2.0539		192.5	2.95	15.6526		252.5	3.85	39.5302		192.5	5.15	-161.1	8.593		192.5	4.45	-167.562	8.7973		262.5	2.15	-303.468	12.3496
187.5	2.65	1.2776		192.5	3.05	18.4107		252.5	3.95	41.7785		192.5	5.25	-160.482	9.2848		192.5	4.55	-165.121	9.1533		262.5	2.25	-291.067	11.685
187.5	2.75	4.8669		192.5	3.15	20.038		252.5	4.05	43.8032		192.5	5.35	-158.787	8.4594		192.5	4.65	-164.363	9.3522		262.5	2.35	-284.215	11.0583
187.5	2.85	8.2535		192.5	3.25	21.6129		252.5	4.15	45.2207		192.5	5.45	-160.243	9.1902		192.5	4.75	-164.951	9.803		262.5	2.45	-281.046	10.8731
187.5	2.95	10.9256		192.5	3.35	22.5572		252.5	4.25	46.0584		192.5	5.55	-158.036	8.8593		192.5	4.85	-163.951	10.2891		262.5	2.55	-275.335	10.9897
187.5	3.05	12.7808		192.5	3.45	23.9987		252.5	4.35	46.6806		192.5	5.65	-159.957	9.8577		192.5	4.95	-163.05	9.0985		262.5	2.65	-272.747	10.908
187.5	3.15	14.7641		192.5	3.55	25.4091		252.5	4.45	46.7949		192.5	5.75	-158.783	9.2299		192.5	5.05	-161.931	9.3257		262.5	2.75	-270.063	11.1929
187.5	3.25	16.5405		192.5	3.65	26.7394		252.5	4.55	47.042		192.5	5.85	-159.087	8.2883		192.5	5.15	-161.902	9.5789		262.5	2.85	-265.234	9.6343
187.5	3.35	17.9942		192.5	3.75	28.0074		252.5	4.65	47.3578		192.5	5.95	-158.306	8.4976		192.5	5.25	-161.991	9.5762		262.5	2.95	-256.288	10.5578
187.5	3.45	19.0716		192.5	3.85	29.1988		252.5	4.75	47.6209		192.5	6.05	-158.37	10.2948		192.5	5.35	-162.708	9.6259		262.5	3.05	-252.724	11.1395
187.5	3.55	19.8768		192.5	3.95	30.2546		252.5	4.85	47.6519		192.5	6.15	-157.992	9.2649		192.5	5.45	-162.215	8.6166		262.5	3.15	-249.013	11.0465
187.5	3.65	20.9017		192.5	4.05	31.6103		252.5	4.95	47.4497		192.5	6.25	-155.818	8.3822		192.5	5.55	-162.119	9.4764		262.5	3.25	-244.125	12.2901
187.5	3.75	21.7565		192.5	4.15	33.2197		252.5	5.05	47.4032		192.5	6.35	-157.161	9.1321		192.5	5.65	-162.05	9.8685		262.5	3.35	-241.467	10.367
187.5	3.85	22.9872		192.5	4.25	34.7917		252.5	5.15	47.3218		192.5	6.45	-158.097	9.4051		192.5	5.75	-160.327	8.7376		262.5	3.45	-236.716	10.147
187.5	3.95	23.9778		192.5	4.35	36.5315		252.5	5.25	47.4865		192.5	6.55	-157.786	8.5768		192.5	5.85	-159.49	8.552		262.5	3.55	-234.302	10.1929
187.5	4.05	25.5429		192.5	4.45	36.7958		252.5	5.35	47.8026		192.5	6.65	-158.365	9.7292		192.5	5.95	-161.559	8.661		262.5	3.65	-233.249	9.3525
187.5	4.15	27.1543		192.5	4.55	37.123		252.5	5.45	47.8386		192.5	6.75	-158.283	8.8266		192.5	6.05	-160.8	9.4547		262.5	3.75	-232.171	8.3661
187.5	4.25	28.863		192.5	4.65	36.893		252.5	5.55	48.1893		192.5	6.85	-157.832	9.3994		192.5	6.15	-159.582	9.8326		262.5	3.85	-231.992	8.9405
187.5	4.35	29.9345		192.5	4.75	37.0551		252.5	5.65	48.2386		192.5	6.95	-156.1	8.2866		192.5	6.25	-159.275	10.5591		262.5	3.95	-231.61	9.6828
187.5	4.45	30.5425		192.5	4.85	37.139		252.5	5.75	48.6369		192.5	7.05	-157.434	7.9578		192.5	6.35	-158.935	9.0811		262.5	4.05	-230.011	8.2971
187.5	4.55	30.9449		192.5	4.95	37.2496		252.5	5.85	48.4316		192.5	7.15	-158.186	7.9938		192.5	6.45	-159.667	9.0998		262.5	4.15	-228.864	8.7199
187.5	4.65	30.8825		192.5	5.05	37.3657		252.5	5.95	48.9736		192.5	7.25	-155.75	9.7436		192.5	6.55	-160.086	9.7433		262.5	4.25	-227.605	7.7469
187.5	4.75	30.9066		192.5	5.15	37.406		252.5	6.05	49.1605		197.5	1.85	-251.198	9.1847		192.5	6.65	-159.101	9.7825		262.5	4.35	-225.806	8.1416
187.5	4.85	30.8171		192.5	5.25	37.4189		252.5	6.15	49.4428		197.5	1.95	-244.762	11.6982		192.5	6.75	-158.722	9.6507		262.5	4.45	-225.655	8.4515
187.5	4.95	30.8056		192.5	5.35	37.5877		252.5	6.25	49.9573		197.5	2.05	-234.828	11.0569		192.5	6.85	-158.478	8.5017		262.5	4.55	-227.076	7.956
187.5	5.05	30.7781		192.5	5.45	37.8094		252.5	6.35	50.1835		197.5	2.15	-227.414	11.278		192.5	6.95	-158.48	9.2524		262.5	4.65	-225.279	7.5274
187.5	5.15	30.9015		192.5	5.55	37.9766		252.5	6.45	50.5281		197.5	2.25	-221.734	11.2031		192.5	7.05	-158.855	8.4187		262.5	4.75	-225.41	6.2276
187.5	5.25	31.0009		192.5	5.65	38.1018		252.5	6.55	50.7492		197.5	2.35	-214.474	12.9387		192.5	7.15	-161.09	10.4996		262.5	4.85	-225.642	7.0333
187.5	5.35	31.1402		192.5	5.75	38.2348		252.5	6.65	50.9609		197.5	2.45	-207.829	11.4628		192.5	7.25	-161	10.5		262.5	4.95	-224.132	6.8726
187.5	5.45	31.417		192.5	5.85	38.4086		252.5	6.75	50.9454		197.5	2.55	-204.265	11.8489		192.5	8.35	-178.5	0		262.5	5.05	-224.157	6.2389
187.5	5.55	31.5739		192.5	5.95	38.7503		252.5	6.85	51.3468		197.5	2.65	-200.848	11.1807		197.5	1.65	-253.167	3.2998		262.5	5.15	-224.107	5.8038
187.5	5.65	31.8001		192.5	6.05	38.9467		252.5	6.95	51.1227		197.5	2.75	-201.806	12.0235		197.5	1.75	-252.831	8.7455		262.5	5.25	-223.537	6.5416
187.5	5.75	32.1575		192.5	6.15	39.1821		252.5	7.05	51.4205		197.5	2.85	-197.75	11.627		197.5	1.85	-252.103	10.5252		262.5	5.35	-223.282	6.5445
187.5	5.85	32.2951		192.5	6.25	39.3416		252.5	7.15	51.5949		197.5	2.95	-191.8	11.6222		197.5	1.95	-245.733	12.382		262.5	5.45	-223.134	5.867
187.5	5.95	32.4852		192.5	6.35	39.6312		252.5	7.25	51.6157		197.5	3.05	-190.047	10.5672		197.5	2.05	-231.75	14.1949		262.5	5.55	-222.255	6.4403
187.5	6.05	32.4908		192.5	6.45	40.0326		252.5	7.35	51.605		197.5	3.15	-185.409	10.9665		197.5	2.15	-223.165	10.9732		262.5	5.65	-222.772	6.5229
187.5	6.15	32.7939		192.5	6.55	40.0851		252.5	7.45	51.7607		197.5	3.25	-183.37	9.1931		197.5	2.25	-219.092	12.2571		262.5	5.75	-222.25	6.398
187.5	6.25	32.8867		192.5	6.65	40.3797		252.5	7.55	51.8511		197.5	3.35	-179.985	8.3996		197.5	2.35	-213.364	10.8418		262.5	5.85	-223.397	6.6958
187.5	6.35	33.1666		192.5	6.75	40.5997		252.5	7.65	51.9438		197.5	3.45	-177.634	10.7927		197.5	2.45	-210.549	12.3699		262.5	5.95	-222.394	6.0888
187.5	6.45	33.3877		192.5	6.85	40.7994		252.5	7.75	51.9977		197.5	3.55	-175.827	9.5474		197.5	2.55	-204.188	12.9299		262.5	6.05	-222.212	6.0047
187.5	6.55	33.6964		192.5	6.95	41.1312		252.5	7.85	51.9781		197.5	3.65	-175.509	9.8525		197.5	2.65	-201.965	13.1229		262.5	6.15	-221.885	6.0112
187.5	6.65	33.9385		192.5	7.05	41.1127		252.5	7.95	51.8738		197.5	3.75	-176.41	8.6945		197.5	2.75	-200.346	13.0999		262.5	6.25	-222.443	6.4766
187.5	6.75	34.0519		192.5	7.15	41.3863		252.5	8.05	51.7456		197.5	3.85	-177.905	9.1412		197.5	2.85	-196.648	12.0381		262.5	6.35	-221.641	6.416
187.5	6.85	34.2398		192.5	7.25	41.2835		252.5	8.15	52.1134		197.5	3.95	-180.45	8.3289		197.5	2.95	-194.158	10.2116		262.5	6.45	-221.153	6.7862
187.5	6.95	34.4833		192.5	8.35	33.1834		252.5	8.25	52.189		197.5	4.05	-181.094	9.2061		197.5	3.05	-186.756	10.3793		262.5	6.55	-220.764	5.9732
187.5	7.05	34.5317		197.5	1.65	8.0124		252.5	8.35	52.1726		197.5	4.15	-181.688	8.0407		197.5	3.15	-187.389	10.3757		262.5	6.65	-220.86	5.877
187.5	7.15	34.9082		197.5	1.75	-0.0075		252.5	8.45	52.1214		197.5	4.25	-181.624	9.2634		197.5	3.25	-182.412	10.696		262.5	6.75	-221.321	6.6027
187.5	7.25	35.2454		197.5	1.85	-5.511		252.5	8.55	52.3418		197.5	4.35	-173.422	10.4728		197.5	3.35	-180.5	10.5744		262.5	6.85	-220.267	5.9137
187.5	7.35	34.672		197.5	1.95	-8.6348		252.5	8.65	52.314		197.5	4.45	-171.297	10.5234		197.5	3.45	-179.716	10.6141		262.5	6.95	-219.901	5.5696
192.5	1.75	-1.2504		197.5	2.05	-9.7641		252.5	8.75	52.4297		197.5	4.55	-171.148	8.4936		197.5	3.55	-180.199	9.9822		262.5	7.05	-220.003	6.2145
192.5	1.85	-7.4778		197.5	2.15	-8.6225		252.5	8.85	52.6777		197.5	4.65	-169.77	8.6392		197.5	3.65	-178.881	9.7564		262.5	7.15	-219.972	6.4289
192.5	1.95	-10.8409		197.5	2.25	-6.7061		252.5	8.95	52.7524		197.5	4.75	-169.177	8.4171		197.5	3.75	-177.411	9.6438		262.5	7.25	-220.425	6.5207
192.5	2.05	-11.9847		197.5	2.35	-3.969		252.5	9.05	52.9078		197.5	4.85	-168.324	8.3526		197.5	3.85	-178.678	10.1338		262.5	7.35	-219.685	6.5167
192.5	2.15	-11.5679		197.5	2.45	-0.941		252.5	9.15	53.2192		197.5	4.95	-168.114	8.1814		197.5	3.95	-180.181	10.0261		262.5	7.45	-219.147	5.6115
192.5	2.25	-9.7118		197.5	2.55	2.2391		252.5	9.25	53.6625		197.5	5.05	-167	7.815		197.5	4.05	-181.697	9.2806		262.5	7.55	-220.358	6.3907
192.5	2.35	-7.0081		197.5	2.65	5.5924		252.5	9.35	53.747		197.5	5.15	-166.43	7.7326		197.5	4.15	-181.977	8.7601		262.5	7.65	-220.359	6.4865
192.5	2.45	-3.9813		197.5	2.75	9.3855		252.5	9.45	53.9059		197.5	5.25	-167.278	7.195		197.5	4.25	-179.705	9.9276		262.5	7.75	-219.952	6.4474
192.5	2.55	-1.0128		197.5	2.85	13.236		257.5	1.85	18.0732		197.5	5.35	-166.941	8.0562		197.5	4.35	-174.573	9.599		262.5	7.85	-219.476	5.5784
192.5	2.65	2.4299		197.5	2.95	16.8998		257.5	1.95	9.0326		197.5	5.45	-166.624	6.522		197.5	4.45	-172.791	8.4332		262.5	7.95	-220.057	6.0588
192.5	2.75	6.1105		197.5	3.05	19.6109		257.5	2.05	2.7696		197.5	5.55	-166.79	7.3581		197.5	4.55	-171.056	9.3331		262.5	8.05	-219.931	5.7827
192.5	2.85	9.6146		197.5	3.15	21.5075		257.5	2.15	-0.883		197.5	5.65	-166.594	8.4261		197.5	4.65	-171.613	8.8745		262.5	8.15	-220.087	6.1481
192.5	2.95	12.0517		197.5	3.25	22.5448		257.5	2.25	-1.7739		197.5	5.75	-166.229	7.3718		197.5	4.75	-170.333	8.0137		262.5	8.25	-220.327	6.2669
192.5	3.05	14.2001		197.5	3.35	23.865		257.5	2.35	-0.7465		197.5	5.85	-165.804	7.1473		197.5	4.85	-170.318	8.3946		262.5	8.35	-219.599	5.6868
192.5	3.15	16.0106		197.5	3.45	25.1543		257.5	2.45	1.3764		197.5	5.95	-166.048	7.4219		197.5	4.95	-169.466	8.2543		262.5	8.45	-219.807	5.616
192.5	3.25	17.9257		197.5	3.55	26.4455		257.5	2.55	4.4553		197.5	6.05	-164.441	7.4674		197.5	5.05	-168.121	8.5759		262.5	8.55	-219.542	5.6252
192.5	3.35	19.4282		197.5	3.65	27.6521		257.5	2.65	7.9259		197.5	6.15	-164.247	6.8533		197.5	5.15	-168.35	8.736		262.5	8.65	-219.857	5.9666
192.5	3.45	20.5113		197.5	3.75	29.1533		257.5	2.75	12.2589		197.5	6.25	-165.496	7.5837		197.5	5.25	-168.051	8.1375		262.5	8.75	-219.84	5.9884
192.5	3.55	21.3297		197.5	3.85	30.5172		257.5	2.85	16.8555		197.5	6.35	-163.08	7.991		197.5	5.35	-169.091	8.8003		262.5	8.85	-219.622	5.5664
192.5	3.65	22.3491		197.5	3.95	31.8711		257.5	2.95	20.3425		197.5	6.45	-164.2	7.2072		197.5	5.45	-168.583	8.5111		262.5	8.95	-219.922	6.4209
192.5	3.75	23.4892		197.5	4.05	33.5146		257.5	3.05	22.4909		197.5	6.55	-164.235	7.1003		197.5	5.55	-168.118	7.9603		262.5	9.05	-219.601	6.2589
192.5	3.85	24.6617		197.5	4.15	35.3395		257.5	3.15	24.456		197.5	6.65	-164.282	6.6126		197.5	5.65	-168.44	8.2812		262.5	9.15	-219.734	6.021
192.5	3.95	25.962		197.5	4.25	36.9572		257.5	3.25	26.2897		197.5	6.75	-164.287	6.6694		197.5	5.75	-168.352	8.1846		262.5	9.25	-219.235	6.1126
192.5	4.05	27.476		197.5	4.35	38.306		257.5	3.35	27.6706		197.5	6.85	-163.554	7.4275		197.5	5.85	-167.533	8.3046		262.5	9.35	-220.082	6.0326
192.5	4.15	29.335		197.5	4.45	38.7247		257.5	3.45	29.0711		197.5	6.95	-163.426	7.2466		197.5	5.95	-166.961	8.3273		262.5	9.45	-220.5	5.2915
192.5	4.25	30.9185		197.5	4.55	38.8998		257.5	3.55	30.3664		197.5	7.05	-162.949	6.6185		197.5	6.05	-167.023	8.1532		267.5	1.95	-314.804	6.297
192.5	4.35	32.3946		197.5	4.65	38.8424		257.5	3.65	31.7013		197.5	7.15	-163.844	7.5998		197.5	6.15	-166.059	7.6984		267.5	2.05	-314.598	7.1291
192.5	4.45	32.7927		197.5	4.75	38.8663		257.5	3.75	33.45		197.5	7.25	-164.5	4.9497		197.5	6.25	-165.128	8.2294		267.5	2.15	-311.659	9.395
192.5	4.55	33.1394		197.5	4.85	38.8183		257.5	3.85	35.4147		202.5	1.85	-253.567	7.6519		197.5	6.35	-166.927	8.9396		267.5	2.25	-300.495	12.2918
192.5	4.65	32.9513		197.5	4.95	39.1559		257.5	3.95	37.4597		202.5	1.95	-248.929	9.6442		197.5	6.45	-165.605	8.6371		267.5	2.35	-291.774	12.181
192.5	4.75	32.6007		197.5	5.05	39.1417		257.5	4.05	39.5916		202.5	2.05	-241.26	9.1945		197.5	6.55	-164.752	7.687		267.5	2.45	-284.49	11.5963
192.5	4.85	32.5056		197.5	5.15	39.289		257.5	4.15	40.6291		202.5	2.15	-236.511	9.6246		197.5	6.65	-165.656	7.5285		267.5	2.55	-277.768	11.4253
192.5	4.95	32.709		197.5	5.25	39.3969		257.5	4.25	41.357		202.5	2.25	-230.297	11.2357		197.5	6.75	-166.487	7.6367		267.5	2.65	-276.161	10.4379
192.5	5.05	32.6774		197.5	5.35	39.674		257.5	4.35	41.8695		202.5	2.35	-222.995	12.9726		197.5	6.85	-165.592	7.4766		267.5	2.75	-272.799	10.0733
192.5	5.15	32.8339		197.5	5.45	39.7463		257.5	4.45	42.1648		202.5	2.45	-215.155	12.0406		197.5	6.95	-166.523	7.6301		267.5	2.85	-268.486	10.8099
192.5	5.25	32.9927		197.5	5.55	39.9163		257.5	4.55	42.3655		202.5	2.55	-211.403	11.3889		197.5	7.05	-165.186	7.791		267.5	2.95	-256.723	6.995
192.5	5.35	33.1344		197.5	5.65	40.0598		257.5	4.65	42.532		202.5	2.65	-211.444	11.2218		197.5	7.15	-164.5	7.0611		267.5	3.05	-255.81	8.6755
192.5	5.45	33.3284		197.5	5.75	40.2944		257.5	4.75	42.611		202.5	2.75	-206.167	11.477		197.5	7.25	-166.833	9.6206		267.5	3.15	-254.132	9.1836
192.5	5.55	33.3344		197.5	5.85	40.4949		257.5	4.85	42.6162		202.5	2.85	-201.804	10.6668		197.5	7.35	-164.5	0		267.5	3.25	-251.805	9.1725
192.5	5.65	33.6548		197.5	5.95	40.6885		257.5	4.95	42.6079		202.5	2.95	-196.196	7.6068		197.5	7.55	-171.5	0		267.5	3.35	-248.397	8.2351
192.5	5.75	33.9373		197.5	6.05	40.9156		257.5	5.05	42.4309		202.5	3.05	-194.526	8.3561		197.5	8.05	-199.5	0		267.5	3.45	-244.794	9.3172
192.5	5.85	34.3218		197.5	6.15	41.1985		257.5	5.15	42.5295		202.5	3.15	-193.177	7.7715		197.5	8.55	-164.5	0		267.5	3.55	-243.424	9.208
192.5	5.95	34.2831		197.5	6.25	41.451		257.5	5.25	42.4363		202.5	3.25	-188.648	8.2224		197.5	8.65	-171.5	0		267.5	3.65	-243.023	8.5631
192.5	6.05	34.4983		197.5	6.35	41.7307		257.5	5.35	42.7604		202.5	3.35	-183.828	7.5379		197.5	9.15	-164.5	0		267.5	3.75	-242.206	8.6598
192.5	6.15	34.7012		197.5	6.45	42.163		257.5	5.45	42.9752		202.5	3.45	-180.654	6.7345		202.5	1.65	-255.5	0		267.5	3.85	-241.018	8.8352
192.5	6.25	34.9472		197.5	6.55	42.2801		257.5	5.55	43.1484		202.5	3.55	-179.27	7.4598		202.5	1.75	-256.076	7.9915		267.5	3.95	-241.02	8.5034
192.5	6.35	35.1553		197.5	6.65	42.5599		257.5	5.65	43.357		202.5	3.65	-179.11	7.273		202.5	1.85	-255.646	8.3588		267.5	4.05	-241.352	8.7709
192.5	6.45	35.4432		197.5	6.75	42.7145		257.5	5.75	43.455		202.5	3.75	-178.753	8.0911		202.5	1.95	-252.172	9.5858		267.5	4.15	-237.548	9.2063
192.5	6.55	35.7181		197.5	6.85	42.9438		257.5	5.85	43.7327		202.5	3.85	-179.248	7.8825		202.5	2.05	-242.704	12.6611		267.5	4.25	-235.181	10.7385
192.5	6.65	35.935		197.5	6.95	43.2835		257.5	5.95	43.8513		202.5	3.95	-180.368	7.7655		202.5	2.15	-233.832	10.6217		267.5	4.35	-235.431	9.3392
192.5	6.75	36.2004		197.5	7.05	43.1937		257.5	6.05	44.2239		202.5	4.05	-182.808	7.8647		202.5	2.25	-228.03	11.0687		267.5	4.45	-235.651	10.2126
192.5	6.85	36.2046		197.5	7.15	43.2978		257.5	6.15	44.5997		202.5	4.15	-182.518	7.5661		202.5	2.35	-222.376	11.501		267.5	4.55	-234.5	9.541
192.5	6.95	36.5788		197.5	7.25	43.1743		257.5	6.25	44.8974		202.5	4.25	-180.539	9.4385		202.5	2.45	-217.323	11.3616		267.5	4.65	-234.349	8.922
192.5	7.05	36.6777		197.5	7.35	42.5198		257.5	6.35	45.2505		202.5	4.35	-175.553	7.0547		202.5	2.55	-212.421	10.1497		267.5	4.75	-232.736	9.3231
192.5	7.15	36.5249		197.5	7.55	40.6559		257.5	6.45	45.5461		202.5	4.45	-171.006	6.2415		202.5	2.65	-210.326	10.5138		267.5	4.85	-231.537	8.4457
192.5	7.25	36.6902		197.5	8.05	40.6804		257.5	6.55	45.8634		202.5	4.55	-171.877	7.1558		202.5	2.75	-208.627	10.5929		267.5	4.95	-231.787	8.2685
192.5	8.35	29.6157		197.5	8.55	40.8018		257.5	6.65	46.1023		202.5	4.65	-170.857	7.6682		202.5	2.85	-206.387	10.9958		267.5	5.05	-231.284	8.1527
197.5	1.75	1.7585		197.5	8.65	40.8642		257.5	6.75	46.2129		202.5	4.75	-170.747	6.8244		202.5	2.95	-197.5	11.811		267.5	5.15	-231	7.8739
197.5	1.85	-5.0209		197.5	9.15	41.1787		257.5	6.85	46.405		202.5	4.85	-169.848	7.5199		202.5	3.05	-191.118	9.8354		267.5	5.25	-230.706	7.5529
197.5	1.95	-9.1115		202.5	1.65	11.5224		257.5	6.95	46.4222		202.5	4.95	-168.406	7.0262		202.5	3.15	-188.903	7.4697		267.5	5.35	-231.235	8.0579
197.5	2.05	-10.9152		202.5	1.75	2.4006		257.5	7.05	46.4175		202.5	5.05	-167.41	7.0946		202.5	3.25	-187.927	8.1227		267.5	5.45	-229.981	7.9048
197.5	2.15	-10.7829		202.5	1.85	-3.5436		257.5	7.15	46.5387		202.5	5.15	-167.577	7.0288		202.5	3.35	-185.394	7.8807		267.5	5.55	-230.881	7.6645
197.5	2.25	-8.9663		202.5	1.95	-7.0055		257.5	7.25	46.6773		202.5	5.25	-168.675	6.8929		202.5	3.45	-182.961	8.0711		267.5	5.65	-230.353	8.1858
197.5	2.35	-6.3829		202.5	2.05	-8.3379		257.5	7.35	46.7277		202.5	5.35	-168.458	7.5428		202.5	3.55	-182.468	7.8848		267.5	5.75	-231.147	8.3097
197.5	2.45	-3.2872		202.5	2.15	-7.8451		257.5	7.45	46.8216		202.5	5.45	-168.066	6.1609		202.5	3.65	-181.765	7.7225		267.5	5.85	-229.813	7.7906
197.5	2.55	-0.1034		202.5	2.25	-6.0399		257.5	7.55	46.7968		202.5	5.55	-168.269	7.4169		202.5	3.75	-180.468	7.3617		267.5	5.95	-229.79	7.6015
197.5	2.65	3.3275		202.5	2.35	-3.5952		257.5	7.65	46.8007		202.5	5.65	-167.372	7.2153		202.5	3.85	-180.163	7.8769		267.5	6.05	-228.33	8.332
197.5	2.75	7.4281		202.5	2.45	-0.369		257.5	7.75	47.0074		202.5	5.75	-166.89	6.9175		202.5	3.95	-182.569	8.6406		267.5	6.15	-229.401	7.55
197.5	2.85	10.9536		202.5	2.55	3.1221		257.5	7.85	46.8928		202.5	5.85	-166.774	6.4279		202.5	4.05	-184.058	8.5326		267.5	6.25	-229.36	7.6526
197.5	2.95	13.093		202.5	2.65	6.6317		257.5	7.95	46.8771		202.5	5.95	-167.219	7.0505		202.5	4.15	-181.672	8.8886		267.5	6.35	-229.552	7.773
197.5	3.05	15.0792		202.5	2.75	10.523		257.5	8.05	47.0003		202.5	6.05	-165.839	7.0713		202.5	4.25	-180.193	9.9003		267.5	6.45	-227.53	8.0611
197.5	3.15	16.8948		202.5	2.85	15.1025		257.5	8.15	46.9989		202.5	6.15	-165.839	6.2042		202.5	4.35	-175.5	8.9387		267.5	6.55	-228.119	7.3951
197.5	3.25	18.9733		202.5	2.95	18.9764		257.5	8.25	47.1995		202.5	6.25	-166.026	6.1374		202.5	4.45	-174.663	7.5594		267.5	6.65	-228.218	7.7557
197.5	3.35	20.4054		202.5	3.05	20.8744		257.5	8.35	47.2647		202.5	6.35	-165.055	6.2807		202.5	4.55	-173.04	7.7999		267.5	6.75	-227.118	6.9576
197.5	3.45	21.512		202.5	3.15	22.6693		257.5	8.45	47.2722		202.5	6.45	-164.909	6.7802		202.5	4.65	-173.686	7.982		267.5	6.85	-227.559	6.7298
197.5	3.55	22.8928		202.5	3.25	24.4459		257.5	8.55	47.3991		202.5	6.55	-165.181	8.0581		202.5	4.75	-172.477	8.2997		267.5	6.95	-227.054	6.8245
197.5	3.65	23.844		202.5	3.35	25.6095		257.5	8.65	47.5526		202.5	6.65	-164.993	7.1496		202.5	4.85	-171.789	8.3443		267.5	7.05	-227.984	7.1746
197.5	3.75	25.1944		202.5	3.45	26.5794		257.5	8.75	47.7246		202.5	6.75	-164.626	6.597		202.5	4.95	-170.917	8.0407		267.5	7.15	-227.399	7.5028
197.5	3.85	26.3591		202.5	3.55	27.764		257.5	8.85	47.7759		202.5	6.85	-165.588	7.2727		202.5	5.05	-170.068	7.9272		267.5	7.25	-228.31	7.3495
197.5	3.95	27.6784		202.5	3.65	29.3619		257.5	8.95	48.0645		202.5	6.95	-164.727	6.8819		202.5	5.15	-169.301	7.4252		267.5	7.35	-227.663	7.9724
197.5	4.05	29.3775		202.5	3.75	30.8449		257.5	9.05	48.2638		202.5	7.05	-164.342	6.3556		202.5	5.25	-170.1	7.9019		267.5	7.45	-228.339	7.5232
197.5	4.15	31.2645		202.5	3.85	32.3909		257.5	9.15	48.3561		202.5	7.15	-165.175	7.8066		202.5	5.35	-169.824	7.2673		267.5	7.55	-227.259	7.6312
197.5	4.25	33.3294		202.5	3.95	33.958		257.5	9.25	48.443		202.5	7.25	-169.833	9.1409		202.5	5.45	-169.731	7.736		267.5	7.65	-227.133	7.2163
197.5	4.35	35.1208		202.5	4.05	35.5218		257.5	9.35	48.6823		202.5	7.35	-172.323	6.2988		202.5	5.55	-169.58	7.3478		267.5	7.75	-227.868	7.4038
197.5	4.45	35.3537		202.5	4.15	37.5342		257.5	9.45	48.7446		202.5	7.45	-173.833	7.7388		202.5	5.65	-169.489	6.8966		267.5	7.85	-226.375	7.3907
197.5	4.55	35.0341		202.5	4.25	39.1528		262.5	1.85	20.9687		202.5	7.55	-177.864	4.6763		202.5	5.75	-169.915	7.9104		267.5	7.95	-227.041	6.5082
197.5	4.65	34.897		202.5	4.35	40.1904		262.5	1.95	10.7623		202.5	7.65	-175.233	7.1691		202.5	5.85	-168.364	7.0748		267.5	8.05	-227.788	6.8631
197.5	4.75	34.5746		202.5	4.45	40.8585		262.5	2.05	3.3047		202.5	7.75	-173.056	6.4137		202.5	5.95	-167.843	6.3635		267.5	8.15	-227.163	7.0307
197.5	4.85	34.6022		202.5	4.55	40.9476		262.5	2.15	-1.585		202.5	7.85	-174.731	6.5063		202.5	6.05	-167.6	7.1262		267.5	8.25	-227.085	7.1521
197.5	4.95	34.6149		202.5	4.65	40.8534		262.5	2.25	-2.9347		202.5	7.95	-173.833	7.1918		202.5	6.15	-167.466	7.1582		267.5	8.35	-227.353	7.6317
197.5	5.05	34.5604		202.5	4.75	40.7932		262.5	2.35	-2.3901		202.5	8.05	-172.667	5.8333		202.5	6.25	-167.274	7.0052		267.5	8.45	-227.142	6.725
197.5	5.15	34.6351		202.5	4.85	40.9272		262.5	2.45	-0.3922		202.5	8.15	-174.222	6.2344		202.5	6.35	-167.76	7.5814		267.5	8.55	-226.827	6.6373
197.5	5.25	34.7333		202.5	4.95	41.0517		262.5	2.55	2.2442		202.5	8.25	-172.5	7.874		202.5	6.45	-167.023	7.1007		267.5	8.65	-227.663	6.2649
197.5	5.35	35.2252		202.5	5.05	41.2783		262.5	2.65	5.8257		202.5	8.35	-176	10.4523		202.5	6.55	-166.916	7.5115		267.5	8.75	-227.098	6.63
197.5	5.45	35.4098		202.5	5.15	41.3542		262.5	2.75	10.089		202.5	8.45	-173.5	7.2111		202.5	6.65	-166.465	7.1926		267.5	8.85	-226.775	6.5432
197.5	5.55	35.5737		202.5	5.25	41.4926		262.5	2.85	14.2816		202.5	8.55	-174.364	5.841		202.5	6.75	-166.2	6.7464		267.5	8.95	-227.473	7.0542
197.5	5.65	35.7354		202.5	5.35	41.7451		262.5	2.95	16.7446		202.5	8.65	-173.833	8.7305		202.5	6.85	-166.284	6.4787		267.5	9.05	-227.648	6.9688
197.5	5.75	35.9432		202.5	5.45	41.8453		262.5	3.05	18.7523		202.5	8.75	-173.25	5.8041		202.5	6.95	-166.041	6.9586		267.5	9.15	-226.815	6.9364
197.5	5.85	36.3		202.5	5.55	41.9935		262.5	3.15	20.2489		202.5	8.85	-176.591	8.9995		202.5	7.05	-166.667	7.2839		267.5	9.25	-227.088	6.6111
197.5	5.95	36.6111		202.5	5.65	42.2005		262.5	3.25	22.0848		202.5	8.95	-171	6.7268		202.5	7.15	-166.017	9.0452		267.5	9.35	-227.623	6.0786
197.5	6.05	36.7038		202.5	5.75	42.4746		262.5	3.35	23.6833		202.5	9.05	-174.848	9.4299		202.5	7.25	-171.5	10.583		267.5	9.45	-229.409	5.2476
197.5	6.15	36.9146		202.5	5.85	42.6312		262.5	3.45	24.8808		202.5	9.15	-173.409	8.7486		202.5	7.35	-177.625	7.7772		272.5	1.95	-317.1	8.1633
197.5	6.25	37.2383		202.5	5.95	42.7566		262.5	3.55	25.949		202.5	9.25	-170.333	6.2827		202.5	7.45	-174.5	8.6603		272.5	2.05	-317.585	7.5937
197.5	6.35	37.6043		202.5	6.05	43.141		262.5	3.65	27.2542		207.5	1.85	-255.059	8.9905		202.5	7.55	-176.591	7.3664		272.5	2.15	-314.803	9.0622
197.5	6.45	37.8483		202.5	6.15	43.4529		262.5	3.75	28.8408		207.5	1.95	-250.723	10.0879		202.5	7.65	-174.5	9.798		272.5	2.25	-304.884	9.5464
197.5	6.55	37.8552		202.5	6.25	43.7127		262.5	3.85	30.7265		207.5	2.05	-245.914	9.5533		202.5	7.75	-180.833	7.7388		272.5	2.35	-298.773	9.9947
197.5	6.65	38.2247		202.5	6.35	43.9626		262.5	3.95	32.8648		207.5	2.15	-239.427	9.2015		202.5	7.85	-177.333	6.2827		272.5	2.45	-293.314	10.7993
197.5	6.75	38.4177		202.5	6.45	44.3013		262.5	4.05	34.7064		207.5	2.25	-233.179	10.2004		202.5	7.95	-177.8	8.5446		272.5	2.55	-287.983	11.8846
197.5	6.85	38.6224		202.5	6.55	44.5895		262.5	4.15	35.8443		207.5	2.35	-226.424	12.5054		202.5	8.05	-174.125	6.9451		272.5	2.65	-285.887	12.1788
197.5	6.95	38.8836		202.5	6.65	44.8057		262.5	4.25	36.5196		207.5	2.45	-219.55	12.4531		202.5	8.15	-182.389	10.4928		272.5	2.75	-280.101	11.984
197.5	7.05	38.8469		202.5	6.75	45.0897		262.5	4.35	36.8659		207.5	2.55	-215.643	11.6794		202.5	8.25	-173.367	6.4999		272.5	2.85	-270.407	11.9012
197.5	7.15	38.8673		202.5	6.85	45.2375		262.5	4.45	37.2402		207.5	2.65	-216.115	10.961		202.5	8.35	-180.833	8.0829		272.5	2.95	-259.087	10.4411
197.5	7.25	39.2708		202.5	6.95	45.5026		262.5	4.55	37.3941		207.5	2.75	-213.657	12.0477		202.5	8.45	-175.233	8.805		272.5	3.05	-257.084	10.3928
197.5	7.35	37.5895		202.5	7.05	45.5557		262.5	4.65	37.6009		207.5	2.85	-204.799	12.4354		202.5	8.55	-180.833	5.7155		272.5	3.15	-256.693	10.2434
197.5	7.45	37.231		202.5	7.15	45.735		262.5	4.75	37.6208		207.5	2.95	-198.796	8.5041		202.5	8.65	-176.75	7.0725		272.5	3.25	-253.54	9.0654
197.5	7.75	36.9993		202.5	7.25	45.7239		262.5	4.85	37.6247		207.5	3.05	-196.07	8.553		202.5	8.75	-173.409	6.7346		272.5	3.35	-249.966	9.8686
197.5	8.05	36.3134		202.5	7.35	44.3935		262.5	4.95	37.6431		207.5	3.15	-195.611	9.0097		202.5	8.85	-174.417	6.034		272.5	3.45	-246.571	8.2483
197.5	8.15	37.0379		202.5	7.45	44.308		262.5	5.05	37.4697		207.5	3.25	-193.125	10.2022		202.5	8.95	-176.5	6.1644		272.5	3.55	-245.725	6.6116
197.5	8.25	37.0912		202.5	7.55	44.5464		262.5	5.15	37.3321		207.5	3.35	-189.52	9.3355		202.5	9.05	-175.954	8.585		272.5	3.65	-244.651	6.9157
197.5	8.35	37.1691		202.5	7.65	45.016		262.5	5.25	37.5128		207.5	3.45	-185.842	9.2289		202.5	9.15	-172.323	5.3052		272.5	3.75	-244.635	6.6359
197.5	8.45	37.2379		202.5	7.75	45.1966		262.5	5.35	37.7006		207.5	3.55	-184.565	8.9404		202.5	9.25	-175	8.5732		272.5	3.85	-243.71	6.515
197.5	8.65	36.6835		202.5	7.85	45.2009		262.5	5.45	37.9184		207.5	3.65	-183.601	8.2977		202.5	9.35	-175	5.3463		272.5	3.95	-242.579	6.1767
197.5	8.85	37.5464		202.5	7.95	44.6743		262.5	5.55	37.9917		207.5	3.75	-183.954	8.1054		202.5	9.45	-178.5	0		272.5	4.05	-242.942	6.8714
202.5	1.75	4.6138		202.5	8.05	44.8954		262.5	5.65	38.1401		207.5	3.85	-184.887	8.5329		207.5	1.75	-256.689	10.1518		272.5	4.15	-242.399	8.389
202.5	1.85	-2.7305		202.5	8.15	44.7937		262.5	5.75	38.5303		207.5	3.95	-185.394	7.3164		207.5	1.85	-256.147	8.9833		272.5	4.25	-239.739	7.6497
202.5	1.95	-7.3122		202.5	8.25	44.3014		262.5	5.85	38.5375		207.5	4.05	-185.858	8.9619		207.5	1.95	-253.653	9.6402		272.5	4.35	-238.448	6.8511
202.5	2.05	-9.3462		202.5	8.35	44.8339		262.5	5.95	38.8485		207.5	4.15	-184.176	8.0013		207.5	2.05	-248.116	11.6167		272.5	4.45	-239.55	7.092
202.5	2.15	-9.444		202.5	8.45	44.3488		262.5	6.05	39.1548		207.5	4.25	-184.467	8.4871		207.5	2.15	-236.868	11.0505		272.5	4.55	-238.563	6.6163
202.5	2.25	-7.8263		202.5	8.55	44.8991		262.5	6.15	39.6559		207.5	4.35	-179.9	10.9343		207.5	2.25	-230.817	11.0902		272.5	4.65	-238.565	6.3431
202.5	2.35	-5.2203		202.5	8.65	44.6738		262.5	6.25	39.8749		207.5	4.45	-177.985	8.7657		207.5	2.35	-225.709	10.8557		272.5	4.75	-237.338	6.4903
202.5	2.45	-2.1097		202.5	8.75	44.8508		262.5	6.35	40.297		207.5	4.55	-176.485	9.0587		207.5	2.45	-222.085	9.7531		272.5	4.85	-235.436	5.8288
202.5	2.55	1.3332		202.5	8.85	44.8442		262.5	6.45	40.4291		207.5	4.65	-175.563	8.9173		207.5	2.55	-216.325	10.1609		272.5	4.95	-235.037	5.9388
202.5	2.65	5.1977		202.5	8.95	45.4629		262.5	6.55	40.6757		207.5	4.75	-174.466	9.6333		207.5	2.65	-212.696	9.286		272.5	5.05	-234.399	5.8085
202.5	2.75	9.2515		202.5	9.05	45.0705		262.5	6.65	41.1168		207.5	4.85	-173.331	8.7064		207.5	2.75	-212.013	9.8162		272.5	5.15	-234.841	6.1747
202.5	2.85	12.4661		202.5	9.15	44.6399		262.5	6.75	41.1752		207.5	4.95	-172.9	8.8484		207.5	2.85	-210.143	10.9192		272.5	5.25	-233.674	6.2232
202.5	2.95	14.3849		202.5	9.25	45.1345		262.5	6.85	41.3815		207.5	5.05	-173.329	9.2623		207.5	2.95	-200.524	11.2086		272.5	5.35	-234.65	5.8727
202.5	3.05	16.3049		202.5	9.35	44.5268		262.5	6.95	41.4156		207.5	5.15	-173.151	9.6573		207.5	3.05	-195.115	11.3986		272.5	5.45	-234.89	5.8983
202.5	3.15	18.3384		202.5	9.45	44.6292		262.5	7.05	41.4062		207.5	5.25	-172.015	8.4873		207.5	3.15	-191.972	8.7263		272.5	5.55	-234.999	6.1545
202.5	3.25	20.4558		207.5	1.75	4.8545		262.5	7.15	41.5636		207.5	5.35	-172.305	9.1851		207.5	3.25	-190.276	10.2673		272.5	5.65	-234.438	5.6002
202.5	3.35	22.1824		207.5	1.85	-1.954		262.5	7.25	41.7279		207.5	5.45	-173.167	8.649		207.5	3.35	-186.989	8.8645		272.5	5.75	-233.85	5.7404
202.5	3.45	23.398		207.5	1.95	-5.8517		262.5	7.35	41.7042		207.5	5.55	-172.239	9.2011		207.5	3.45	-183.383	8.272		272.5	5.85	-233.35	6.1076
202.5	3.55	24.5637		207.5	2.05	-7.4387		262.5	7.45	41.7931		207.5	5.65	-170.602	8.4255		207.5	3.55	-181.788	7.8471		272.5	5.95	-233.658	6.0296
202.5	3.65	25.8061		207.5	2.15	-7.0553		262.5	7.55	41.8657		207.5	5.75	-172.176	8.4771		207.5	3.65	-182.933	8.8381		272.5	6.05	-233.375	5.9137
202.5	3.75	27.0539		207.5	2.25	-5.4988		262.5	7.65	41.9004		207.5	5.85	-171.737	7.621		207.5	3.75	-180.958	9.0882		272.5	6.15	-232.582	5.2947
202.5	3.85	28.3835		207.5	2.35	-3.0047		262.5	7.75	42.0482		207.5	5.95	-171.673	8.9004		207.5	3.85	-182.7	8.8596		272.5	6.25	-232.423	5.9113
202.5	3.95	29.9218		207.5	2.45	0.3188		262.5	7.85	41.9846		207.5	6.05	-171.109	9.2395		207.5	3.95	-182.448	7.6662		272.5	6.35	-232.798	5.5171
202.5	4.05	31.7453		207.5	2.55	3.7845		262.5	7.95	41.9411		207.5	6.15	-171.95	8.3667		207.5	4.05	-186.304	9.1169		272.5	6.45	-233.213	5.4998
202.5	4.15	33.749		207.5	2.65	7.4834		262.5	8.05	42.1025		207.5	6.25	-170.049	9.0966		207.5	4.15	-184.906	9.6688		272.5	6.55	-232.565	5.6565
202.5	4.25	35.9654		207.5	2.75	11.6382		262.5	8.15	42.2263		207.5	6.35	-170.427	9.5548		207.5	4.25	-182.83	10.9391		272.5	6.65	-232.547	5.7423
202.5	4.35	37.4787		207.5	2.85	16.0341		262.5	8.25	42.2599		207.5	6.45	-171.07	8.7286		207.5	4.35	-177.616	10.067		272.5	6.75	-231.958	5.9207
202.5	4.45	37.6009		207.5	2.95	20.0472		262.5	8.35	42.2759		207.5	6.55	-170.227	8.897		207.5	4.45	-176.167	10.106		272.5	6.85	-231.354	5.4306
202.5	4.55	37.2926		207.5	3.05	22.1961		262.5	8.45	42.3629		207.5	6.65	-169.662	8.483		207.5	4.55	-175.988	8.5215		272.5	6.95	-231.377	5.4859
202.5	4.65	36.8672		207.5	3.15	24.0814		262.5	8.55	42.4565		207.5	6.75	-171.422	9.092		207.5	4.65	-176.994	8.9796		272.5	7.05	-231.704	5.4503
202.5	4.75	36.6915		207.5	3.25	25.5733		262.5	8.65	42.6535		207.5	6.85	-171.384	8.3727		207.5	4.75	-176.132	9.4484		272.5	7.15	-231.647	5.1187
202.5	4.85	36.8123		207.5	3.35	27.0579		262.5	8.75	42.7477		207.5	6.95	-171.643	8.9989		207.5	4.85	-174.505	9.3329		272.5	7.25	-231.629	5.6137
202.5	4.95	36.7884		207.5	3.45	28.0672		262.5	8.85	42.9308		207.5	7.05	-171.96	8.2149		207.5	4.95	-174.692	10		272.5	7.35	-231.109	5.9727
202.5	5.05	36.9165		207.5	3.55	29.3239		262.5	8.95	43.0515		207.5	7.15	-174.004	7.4571		207.5	5.05	-172.938	9.5203		272.5	7.45	-231.497	6.193
202.5	5.15	36.9463		207.5	3.65	30.9646		262.5	9.05	43.2671		207.5	7.25	-174.739	6.3224		207.5	5.15	-174.253	9.538		272.5	7.55	-230.648	5.1878
202.5	5.25	36.9099		207.5	3.75	32.39		262.5	9.15	43.4312		207.5	7.35	-174.53	7.3788		207.5	5.25	-173.833	8.7305		272.5	7.65	-230.702	5.0947
202.5	5.35	37.3766		207.5	3.85	34.0367		262.5	9.25	43.7237		207.5	7.45	-173.556	6.1144		207.5	5.35	-171.579	8.5568		272.5	7.75	-230.812	5.5936
202.5	5.45	37.5852		207.5	3.95	35.8689		262.5	9.35	43.7479		207.5	7.55	-174.183	6.2729		207.5	5.45	-174.324	7.9385		272.5	7.85	-230.48	5.1772
202.5	5.55	37.7462		207.5	4.05	37.6604		262.5	9.45	44.3198		207.5	7.65	-174.046	5.8324		207.5	5.55	-174.268	8.8718		272.5	7.95	-231.58	5.4323
202.5	5.65	38.0328		207.5	4.15	39.5912		267.5	1.95	12.2711		207.5	7.75	-174.598	5.7423		207.5	5.65	-171.708	8.5195		272.5	8.05	-230.212	5.2453
202.5	5.75	38.2373		207.5	4.25	41.0897		267.5	2.05	4.2031		207.5	7.85	-173.111	5.1547		207.5	5.75	-173.124	9.082		272.5	8.15	-230.567	5.4268
202.5	5.85	38.6977		207.5	4.35	42.0634		267.5	2.15	-1.535		207.5	7.95	-174.693	6.0188		207.5	5.85	-172.843	8.4842		272.5	8.25	-230.208	5.5434
202.5	5.95	38.8536		207.5	4.45	42.7827		267.5	2.25	-4.1914		207.5	8.05	-172.922	6.2094		207.5	5.95	-172.519	9.5105		272.5	8.35	-230.565	5.6807
202.5	6.05	38.9545		207.5	4.55	42.8559		267.5	2.35	-4.1296		207.5	8.15	-174.087	6.5317		207.5	6.05	-171.889	9.2667		272.5	8.45	-230.99	5.2032
202.5	6.15	39.2119		207.5	4.65	42.7909		267.5	2.45	-2.5027		207.5	8.25	-174.174	6.6508		207.5	6.15	-171.312	9.3361		272.5	8.55	-230.408	4.925
202.5	6.25	39.7112		207.5	4.75	42.704		267.5	2.55	-0.061		207.5	8.35	-174.056	6.0061		207.5	6.25	-172.077	9.2785		272.5	8.65	-230.447	4.8136
202.5	6.35	39.866		207.5	4.85	42.8856		267.5	2.65	3.3792		207.5	8.45	-173.409	6.6872		207.5	6.35	-172.147	9.3379		272.5	8.75	-230.59	5.0324
202.5	6.45	40.0686		207.5	4.95	42.9474		267.5	2.75	7.6301		207.5	8.55	-173.141	6.3991		207.5	6.45	-173.091	9.2179		272.5	8.85	-230.691	5.0685
202.5	6.55	40.3689		207.5	5.05	43.1082		267.5	2.85	11.608		207.5	8.65	-173.203	6.0688		207.5	6.55	-171.783	8.5603		272.5	8.95	-230.648	5.0604
202.5	6.65	40.5296		207.5	5.15	43.2921		267.5	2.95	13.7869		207.5	8.75	-172.375	6.0788		207.5	6.65	-170.824	9.3105		272.5	9.05	-230.664	5.3776
202.5	6.75	40.7157		207.5	5.25	43.3135		267.5	3.05	15.4677		207.5	8.85	-172.113	5.3808		207.5	6.75	-171.182	8.8863		272.5	9.15	-230.39	4.8359
202.5	6.85	40.9873		207.5	5.35	43.6391		267.5	3.15	16.8697		207.5	8.95	-173.787	6.0214		207.5	6.85	-171.703	8.6327		272.5	9.25	-230.952	4.8048
202.5	6.95	41.2394		207.5	5.45	43.8367		267.5	3.25	18.6318		207.5	9.05	-172.177	5.5532		207.5	6.95	-171.009	7.9966		272.5	9.35	-231.124	5.434
202.5	7.05	41.2341		207.5	5.55	44.0418		267.5	3.35	20.0731		207.5	9.15	-172.618	6.0184		207.5	7.05	-170.925	9.3236		272.5	9.45	-229.056	4.3998
202.5	7.15	41.1727		207.5	5.65	44.3033		267.5	3.45	20.944		207.5	9.25	-173.163	6.2415		207.5	7.15	-174.965	7.0615		277.5	1.95	-324	7.5664
202.5	7.25	41.2478		207.5	5.75	44.3936		267.5	3.55	21.8819		207.5	9.35	-173.581	6.06		207.5	7.25	-175.143	7.8249		277.5	2.05	-324.861	7.3331
202.5	7.35	40.6365		207.5	5.85	44.7339		267.5	3.65	23.1667		207.5	9.45	-173.056	4.3998		207.5	7.35	-176.962	7.4691		277.5	2.15	-321.857	8.7546
202.5	7.45	40.8585		207.5	5.95	45.0644		267.5	3.75	24.7199		212.5	1.85	-262.917	9.0772		207.5	7.45	-177.279	7.9305		277.5	2.25	-309.073	12.0102
202.5	7.55	40.9248		207.5	6.05	45.1901		267.5	3.85	26.5977		212.5	1.95	-256.914	9.2753		207.5	7.55	-175.866	6.2183		277.5	2.35	-300.032	10.4873
202.5	7.65	40.5998		207.5	6.15	45.4507		267.5	3.95	28.5428		212.5	2.05	-252.314	9.077		207.5	7.65	-176.379	6.3282		277.5	2.45	-295.167	10.1459
202.5	7.75	41.0965		207.5	6.25	45.7554		267.5	4.05	30.3518		212.5	2.15	-244.874	9.7409		207.5	7.75	-176.705	6.1838		277.5	2.55	-291.805	8.9881
202.5	7.85	40.7217		207.5	6.35	46.048		267.5	4.15	31.4779		212.5	2.25	-238.324	9.5319		207.5	7.85	-176.49	6.4093		277.5	2.65	-289.026	9.1894
202.5	7.95	40.8027		207.5	6.45	46.4995		267.5	4.25	32.2715		212.5	2.35	-232.889	9.8423		207.5	7.95	-176.3	6.9205		277.5	2.75	-285.098	10.1675
202.5	8.05	40.4106		207.5	6.55	46.6649		267.5	4.35	32.3858		212.5	2.45	-226.388	11.0529		207.5	8.05	-175.565	6.7761		277.5	2.85	-280.318	9.1943
202.5	8.15	40.442		207.5	6.65	46.8903		267.5	4.45	32.3693		212.5	2.55	-222.45	11.1828		207.5	8.15	-175.933	6.213		277.5	2.95	-270.512	11.035
202.5	8.25	40.3411		207.5	6.75	47.1293		267.5	4.55	32.4866		212.5	2.65	-220.386	10.2892		207.5	8.25	-175.75	6.2998		277.5	3.05	-265.862	12.634
202.5	8.35	40.8245		207.5	6.85	47.5524		267.5	4.65	32.5147		212.5	2.75	-219.747	10.8416		207.5	8.35	-176.167	6.1181		277.5	3.15	-263.925	12.8764
202.5	8.45	40.4879		207.5	6.95	47.4649		267.5	4.75	32.4895		212.5	2.85	-210.562	12.1922		207.5	8.45	-175.102	6.3112		277.5	3.25	-260.772	11.8483
202.5	8.55	40.5114		207.5	7.05	47.5587		267.5	4.85	32.5208		212.5	2.95	-203.693	10.0799		207.5	8.55	-174.571	6.3298		277.5	3.35	-258.163	11.7902
202.5	8.65	40.6266		207.5	7.15	47.6638		267.5	4.95	32.6596		212.5	3.05	-201.935	7.9089		207.5	8.65	-175.306	6.3047		277.5	3.45	-251.37	10.1026
202.5	8.75	40.9805		207.5	7.25	47.4558		267.5	5.05	32.6009		212.5	3.15	-200.119	7.5928		207.5	8.75	-174.535	6.5769		277.5	3.55	-249.221	9.0116
202.5	8.85	41.443		207.5	7.35	47.4703		267.5	5.15	32.4566		212.5	3.25	-198.261	8.195		207.5	8.85	-175.36	6.2194		277.5	3.65	-249.213	9.2604
202.5	8.95	41.3106		207.5	7.45	47.5197		267.5	5.25	32.6243		212.5	3.35	-196.7	8.6122		207.5	8.95	-174.149	6.1654		277.5	3.75	-248.545	9.398
202.5	9.05	40.9239		207.5	7.55	47.3646		267.5	5.35	32.8214		212.5	3.45	-192.518	8.2491		207.5	9.05	-174.086	6.5725		277.5	3.85	-249.036	9.7946
202.5	9.15	41.0366		207.5	7.65	47.4024		267.5	5.45	32.9208		212.5	3.55	-189.145	7.9793		207.5	9.15	-173.409	6.8657		277.5	3.95	-248.5	10.4428
202.5	9.25	42.1077		207.5	7.75	47.6672		267.5	5.55	33.1249		212.5	3.65	-187.535	6.802		207.5	9.25	-174.672	5.9255		277.5	4.05	-246.394	9.8565
202.5	9.35	41.2199		207.5	7.85	47.4131		267.5	5.65	33.3172		212.5	3.75	-187.105	6.8237		207.5	9.35	-173.409	5.2476		277.5	4.15	-247.692	9.6931
207.5	1.75	7.3927		207.5	7.95	47.3585		267.5	5.75	33.5455		212.5	3.85	-187.383	6.9572		207.5	9.45	-178.5	4.4272		277.5	4.25	-245	9.9816
207.5	1.85	-0.7739		207.5	8.05	47.1902		267.5	5.85	33.807		212.5	3.95	-188.571	7.0105		212.5	1.75	-264.25	7.8262		277.5	4.35	-242.204	9.3035
207.5	1.95	-5.7954		207.5	8.15	47.5267		267.5	5.95	33.913		212.5	4.05	-188.284	7.5448		212.5	1.85	-264.066	10.6717		277.5	4.45	-242.477	8.6961
207.5	2.05	-8.0783		207.5	8.25	47.3265		267.5	6.05	34.2504		212.5	4.15	-187.131	6.1074		212.5	1.95	-258.622	10.6585		277.5	4.55	-241.84	8.3394
207.5	2.15	-8.4224		207.5	8.35	47.5024		267.5	6.15	34.6482		212.5	4.25	-185.747	7.0776		212.5	2.05	-252.575	10.7956		277.5	4.65	-241.206	7.2175
207.5	2.25	-7.0201		207.5	8.45	47.4577		267.5	6.25	34.9799		212.5	4.35	-184.067	6.8235		212.5	2.15	-244.476	11.8998		277.5	4.75	-239.842	7.8448
207.5	2.35	-4.3212		207.5	8.55	47.5469		267.5	6.35	35.2367		212.5	4.45	-183.439	7.1423		212.5	2.25	-236.806	11.5511		277.5	4.85	-239.603	8.258
207.5	2.45	-1.1956		207.5	8.65	47.5595		267.5	6.45	35.5		212.5	4.55	-183.01	7.6954		212.5	2.35	-230.114	11.1925		277.5	4.95	-238.325	8.0377
207.5	2.55	2.3661		207.5	8.75	47.5568		267.5	6.55	35.8014		212.5	4.65	-181.711	6.4394		212.5	2.45	-224.914	10.481		277.5	5.05	-237.743	7.3224
207.5	2.65	6.1224		207.5	8.85	47.6918		267.5	6.65	35.8337		212.5	4.75	-180.6	7.0607		212.5	2.55	-219.49	10.1351		277.5	5.15	-237.712	7.4175
207.5	2.75	10.2285		207.5	8.95	47.7348		267.5	6.75	36.2619		212.5	4.85	-179.838	6.6454		212.5	2.65	-217.146	10.2198		277.5	5.25	-237.431	6.992
207.5	2.85	13.6353		207.5	9.05	47.7945		267.5	6.85	36.3509		212.5	4.95	-178.28	7.6276		212.5	2.75	-216.448	10.7097		277.5	5.35	-237.364	8.102
207.5	2.95	15.7927		207.5	9.15	47.8082		267.5	6.95	36.5874		212.5	5.05	-178.5	6.4577		212.5	2.85	-213.96	10.3656		277.5	5.45	-237.986	7.3382
207.5	3.05	17.8114		207.5	9.25	48.0906		267.5	7.05	36.7254		212.5	5.15	-178.622	7.275		212.5	2.95	-205.8	12.0365		277.5	5.55	-237.93	6.8755
207.5	3.15	19.8736		207.5	9.35	48.2631		267.5	7.15	36.8839		212.5	5.25	-180.065	7.1772		212.5	3.05	-202.365	9.1995		277.5	5.65	-238.277	6.8239
207.5	3.25	21.8155		207.5	9.45	48.0554		267.5	7.25	36.9348		212.5	5.35	-179.656	6.888		212.5	3.15	-198.671	8.9618		277.5	5.75	-237.625	7.4014
207.5	3.35	23.695		212.5	1.75	7.0422		267.5	7.35	37.019		212.5	5.45	-180.572	6.2625		212.5	3.25	-196.28	9.6646		277.5	5.85	-236.695	7.1293
207.5	3.45	25.2278		212.5	1.85	-0.2486		267.5	7.45	36.9595		212.5	5.55	-178.99	6.6841		212.5	3.35	-193.323	10.9718		277.5	5.95	-236.66	7.8627
207.5	3.55	26.4481		212.5	1.95	-4.5478		267.5	7.55	37.0533		212.5	5.65	-178.147	6.7514		212.5	3.45	-190.254	11.2677		277.5	6.05	-236.426	7.7649
207.5	3.65	27.6953		212.5	2.05	-6.2209		267.5	7.65	37.109		212.5	5.75	-177.193	6.1595		212.5	3.55	-189.433	11.2263		277.5	6.15	-236.982	7.6712
207.5	3.75	29.0179		212.5	2.15	-6.2646		267.5	7.75	37.0758		212.5	5.85	-177.567	6.0726		212.5	3.65	-192.211	9.8953		277.5	6.25	-235.644	6.7523
207.5	3.85	30.4899		212.5	2.25	-4.8658		267.5	7.85	37.1022		212.5	5.95	-178.342	6.5072		212.5	3.75	-193.362	9.7015		277.5	6.35	-236.312	6.7472
207.5	3.95	32.186		212.5	2.35	-2.4293		267.5	7.95	37.101		212.5	6.05	-177.772	6.496		212.5	3.85	-191.16	9.0337		277.5	6.45	-236	7.4733
207.5	4.05	34.3314		212.5	2.45	0.7576		267.5	8.05	37.221		212.5	6.15	-177.304	6.4934		212.5	3.95	-191.888	9.3359		277.5	6.55	-235.492	7.3303
207.5	4.15	36.4138		212.5	2.55	4.4017		267.5	8.15	37.2		212.5	6.25	-176.318	6.3771		212.5	4.05	-192.59	8.1473		277.5	6.65	-235.994	7.3703
207.5	4.25	38.1239		212.5	2.65	8.244		267.5	8.25	37.3561		212.5	6.35	-176.777	6.0192		212.5	4.15	-190.917	9.0005		277.5	6.75	-235.464	6.5961
207.5	4.35	39.1318		212.5	2.75	12.6396		267.5	8.35	37.5264		212.5	6.45	-176.092	6.6322		212.5	4.25	-188.72	9.8707		277.5	6.85	-235.297	6.9909
207.5	4.45	39.3036		212.5	2.85	17.0633		267.5	8.45	37.7372		212.5	6.55	-175.947	6.3776		212.5	4.35	-186.333	8.1837		277.5	6.95	-234.581	7.0802
207.5	4.55	38.9864		212.5	2.95	21.2323		267.5	8.55	37.8005		212.5	6.65	-176.037	6.3117		212.5	4.45	-184.353	8.7654		277.5	7.05	-235.025	7.406
207.5	4.65	38.8235		212.5	3.05	23.2619		267.5	8.65	37.8114		212.5	6.75	-175.361	5.9542		212.5	4.55	-182.921	7.5555		277.5	7.15	-234.42	7.3259
207.5	4.75	38.7809		212.5	3.15	25.3696		267.5	8.75	37.9439		212.5	6.85	-175.825	5.9472		212.5	4.65	-182.124	8.2733		277.5	7.25	-235.244	7.4813
207.5	4.85	38.6741		212.5	3.25	27.0279		267.5	8.85	38.1369		212.5	6.95	-175.395	5.9107		212.5	4.75	-182.937	8.4098		277.5	7.35	-234.716	7.3269
207.5	4.95	38.7675		212.5	3.35	28.7013		267.5	8.95	38.2945		212.5	7.05	-175.462	5.9753		212.5	4.85	-182.195	7.8397		277.5	7.45	-234.5	7.1593
207.5	5.05	38.7729		212.5	3.45	29.8374		267.5	9.05	38.5479		212.5	7.15	-175.084	6.2057		212.5	4.95	-180.491	7.778		277.5	7.55	-234.093	6.8924
207.5	5.15	38.9242		212.5	3.55	30.8518		267.5	9.15	38.6784		212.5	7.25	-175.046	6.062		212.5	5.05	-180.453	8.1374		277.5	7.65	-233.555	6.8971
207.5	5.25	39.0691		212.5	3.65	32.3003		267.5	9.25	38.9023		212.5	7.35	-174.744	5.6101		212.5	5.15	-179.723	7.5869		277.5	7.75	-234.048	6.4868
207.5	5.35	39.3386		212.5	3.75	33.9143		267.5	9.35	39.0074		212.5	7.45	-174.451	5.5899		212.5	5.25	-180.533	7.9853		277.5	7.85	-233.919	6.4867
207.5	5.45	39.7498		212.5	3.85	35.7861		267.5	9.45	38.9658		212.5	7.55	-174.741	6.1802		212.5	5.35	-180.932	7.5358		277.5	7.95	-235.043	6.9181
207.5	5.55	39.9383		212.5	3.95	37.5812		272.5	1.95	13.5641		212.5	7.65	-174.417	5.6856		212.5	5.45	-179.829	7.1672		277.5	8.05	-233.653	6.4471
207.5	5.65	40.1529		212.5	4.05	39.6879		272.5	2.05	4.9232		212.5	7.75	-174.291	5.7303		212.5	5.55	-180.465	6.8139		277.5	8.15	-234.05	7.3827
207.5	5.75	40.6877		212.5	4.15	41.7243		272.5	2.15	-1.3322		212.5	7.85	-173.861	5.5837		212.5	5.65	-178.78	8.1284		277.5	8.25	-233.775	7.3044
207.5	5.85	40.7552		212.5	4.25	43.3403		272.5	2.25	-4.6561		212.5	7.95	-174.465	5.7949		212.5	5.75	-178.908	7.0818		277.5	8.35	-234.388	6.7289
207.5	5.95	41.1314		212.5	4.35	44.4827		272.5	2.35	-5.2271		212.5	8.05	-174.405	5.6381		212.5	5.85	-177.887	7.1015		277.5	8.45	-234.375	6.783
207.5	6.05	41.4035		212.5	4.45	44.7909		272.5	2.45	-4.3243		212.5	8.15	-173.798	5.6166		212.5	5.95	-179.006	7.192		277.5	8.55	-234.19	6.5707
207.5	6.15	41.6313		212.5	4.55	45.1388		272.5	2.55	-2.3734		212.5	8.25	-173.833	5.676		212.5	6.05	-177.14	7.29		277.5	8.65	-234.448	6.5598
207.5	6.25	41.9555		212.5	4.65	44.9719		272.5	2.65	0.6333		212.5	8.35	-173.491	5.949		212.5	6.15	-177.444	6.633		277.5	8.75	-233.758	7.2097
207.5	6.35	42.3484		212.5	4.75	45.007		272.5	2.75	4.5773		212.5	8.45	-173.407	5.7296		212.5	6.25	-177.974	7.4461		277.5	8.85	-234.156	6.9915
207.5	6.45	42.4358		212.5	4.85	45.168		272.5	2.85	8.4975		212.5	8.55	-173.745	6.1728		212.5	6.35	-177.8	7.0233		277.5	8.95	-234.203	6.2811
207.5	6.55	42.7822		212.5	4.95	45.1287		272.5	2.95	10.6152		212.5	8.65	-173.39	5.5407		212.5	6.45	-178.187	6.8075		277.5	9.05	-234.473	6.264
207.5	6.65	43.0337		212.5	5.05	45.2049		272.5	3.05	12.0893		212.5	8.75	-173.971	5.9875		212.5	6.55	-178.472	6.6407		277.5	9.15	-234.077	7.0197
207.5	6.75	43.138		212.5	5.15	45.3743		272.5	3.15	13.4046		212.5	8.85	-173.743	5.3994		212.5	6.65	-178.354	6.6067		277.5	9.25	-233.57	6.2631
207.5	6.85	43.3		212.5	5.25	45.6461		272.5	3.25	14.9632		212.5	8.95	-173.428	5.4201		212.5	6.75	-176.596	7.0359		277.5	9.35	-234.357	5.9144
207.5	6.95	43.6478		212.5	5.35	45.764		272.5	3.35	16.3898		212.5	9.05	-173.334	5.5433		212.5	6.85	-177.036	6.5856		277.5	9.45	-233.8	6.6038
207.5	7.05	43.6147		212.5	5.45	46.0011		272.5	3.45	17.0508		212.5	9.15	-173.03	5.5906		212.5	6.95	-176.803	6.5406		282.5	1.95	-329	4.6957
207.5	7.15	43.5919		212.5	5.55	46.3141		272.5	3.55	18.0339		212.5	9.25	-173.21	5.3352		212.5	7.05	-176.986	6.5044		282.5	2.05	-326.808	6.6739
207.5	7.25	43.5222		212.5	5.65	46.7119		272.5	3.65	19.2017		212.5	9.35	-173.514	5.2434		212.5	7.15	-176.649	6.3858		282.5	2.15	-325.3	7.2776
207.5	7.35	43.4917		212.5	5.75	46.8879		272.5	3.75	20.7743		212.5	9.45	-175.7	5.6		212.5	7.25	-176.33	6.5041		282.5	2.25	-318.26	10.2211
207.5	7.45	43.5384		212.5	5.85	47.1608		272.5	3.85	22.5697		217.5	1.85	-265.759	7.5756		212.5	7.35	-176.105	6.2729		282.5	2.35	-309.736	12.4788
207.5	7.55	43.5707		212.5	5.95	47.2315		272.5	3.95	24.4301		217.5	1.95	-261.311	8.0209		212.5	7.45	-176.574	6.3417		282.5	2.45	-302.832	11.9001
207.5	7.65	43.5476		212.5	6.05	47.4577		272.5	4.05	26.2871		217.5	2.05	-254.988	8.1789		212.5	7.55	-175.916	6.3859		282.5	2.55	-295.99	11.2561
207.5	7.75	43.5253		212.5	6.15	47.8787		272.5	4.15	27.3679		217.5	2.15	-249.131	8.9335		212.5	7.65	-176.136	6.0018		282.5	2.65	-291.031	9.9757
207.5	7.85	43.486		212.5	6.25	48.2924		272.5	4.25	27.9133		217.5	2.25	-241.5	10.2239		212.5	7.75	-175.814	5.9989		282.5	2.75	-285.754	9.085
207.5	7.95	43.587		212.5	6.35	48.5528		272.5	4.35	28.0182		217.5	2.35	-235.697	9.7047		212.5	7.85	-176.038	6.2011		282.5	2.85	-281.446	10.7525
207.5	8.05	43.4845		212.5	6.45	48.7262		272.5	4.45	28.0526		217.5	2.45	-230.44	9.6405		212.5	7.95	-176.63	6.0814		282.5	2.95	-272.752	10.5441
207.5	8.15	43.4406		212.5	6.55	49.0864		272.5	4.55	28.0569		217.5	2.55	-226.325	9.9736		212.5	8.05	-175.29	6.1246		282.5	3.05	-270.9	9.2204
207.5	8.25	43.4514		212.5	6.65	49.3858		272.5	4.65	28.0616		217.5	2.65	-224.037	9.937		212.5	8.15	-175.607	5.8391		282.5	3.15	-268.158	9.6909
207.5	8.35	43.7542		212.5	6.75	49.5476		272.5	4.75	28.0326		217.5	2.75	-223.156	11.0803		212.5	8.25	-176.043	5.7362		282.5	3.25	-265.361	9.2125
207.5	8.45	43.531		212.5	6.85	49.8158		272.5	4.85	28.0456		217.5	2.85	-216.519	13.3189		212.5	8.35	-175.258	5.5517		282.5	3.35	-261.523	10.0799
207.5	8.55	43.786		212.5	6.95	49.8738		272.5	4.95	28.0175		217.5	2.95	-207.556	9.196		212.5	8.45	-175.758	6.3483		282.5	3.45	-257.407	8.7052
207.5	8.65	43.7094		212.5	7.05	50.078		272.5	5.05	28.0036		217.5	3.05	-205.868	9.2982		212.5	8.55	-175.591	5.7474		282.5	3.55	-256.473	7.0421
207.5	8.75	43.7647		212.5	7.15	50.0773		272.5	5.15	28.0877		217.5	3.15	-203.298	8.3211		212.5	8.65	-175.436	5.829		282.5	3.65	-255.578	6.9526
207.5	8.85	43.9565		212.5	7.25	50.1471		272.5	5.25	28.0288		217.5	3.25	-200.833	7.51		212.5	8.75	-174.716	6.0006		282.5	3.75	-256.169	7.374
207.5	8.95	43.9746		212.5	7.35	50.18		272.5	5.35	28.1562		217.5	3.35	-197.686	7.7009		212.5	8.85	-175.087	5.9965		282.5	3.85	-256.134	7.6163
207.5	9.05	44.0516		212.5	7.45	50.0172		272.5	5.45	28.3515		217.5	3.45	-193.9	7.3008		212.5	8.95	-175.201	6.1311		282.5	3.95	-254.696	8.3194
207.5	9.15	44.3841		212.5	7.55	49.9975		272.5	5.55	28.5405		217.5	3.55	-191.413	7.6032		212.5	9.05	-174.093	5.699		282.5	4.05	-253.617	8.4576
207.5	9.25	44.3199		212.5	7.65	50.0539		272.5	5.65	28.8245		217.5	3.65	-189.085	6.9195		212.5	9.15	-174.715	6.5301		282.5	4.15	-253.908	7.1976
207.5	9.35	44.4363		212.5	7.75	50.2994		272.5	5.75	29.1124		217.5	3.75	-189.575	7.1391		212.5	9.25	-173.978	5.8063		282.5	4.25	-252.621	7.4254
207.5	9.45	44.1622		212.5	7.85	50.1954		272.5	5.85	29.2418		217.5	3.85	-190.097	6.9455		212.5	9.35	-174.103	5.9428		282.5	4.35	-250.703	7.5777
207.5	9.55	43.8399		212.5	7.95	50.0146		272.5	5.95	29.5362		217.5	3.95	-190.778	7.2474		212.5	9.45	-172.136	4.6763		282.5	4.45	-250.126	7.8443
212.5	1.75	10.5617		212.5	8.05	50.1172		272.5	6.05	29.9225		217.5	4.05	-191.694	8.1708		212.5	9.55	-176.167	3.2998		282.5	4.55	-249.83	7.3658
212.5	1.85	1.9607		212.5	8.15	50.0994		272.5	6.15	30.1257		217.5	4.15	-191.204	7.8637		217.5	1.75	-263.667	7.6858		282.5	4.65	-249.07	6.917
212.5	1.95	-3.9797		212.5	8.25	50.1112		272.5	6.25	30.4206		217.5	4.25	-185.329	6.825		217.5	1.85	-266.849	8.7933		282.5	4.75	-247.856	7.7241
212.5	2.05	-6.7111		212.5	8.35	50.0565		272.5	6.35	30.6298		217.5	4.35	-185.098	6.6583		217.5	1.95	-264.721	9.7639		282.5	4.85	-246.679	6.994
212.5	2.15	-7.2816		212.5	8.45	50.1958		272.5	6.45	31.0257		217.5	4.45	-184.303	6.9574		217.5	2.05	-257.585	10.5185		282.5	4.95	-246.382	7.0282
212.5	2.25	-6.1487		212.5	8.55	50.1402		272.5	6.55	31.2402		217.5	4.55	-183.848	6.5502		217.5	2.15	-248.625	11.206		282.5	5.05	-245.659	7.2081
212.5	2.35	-3.7184		212.5	8.65	50.2247		272.5	6.65	31.5876		217.5	4.65	-182.974	6.8934		217.5	2.25	-241.72	11.1044		282.5	5.15	-245.048	7.2052
212.5	2.45	-0.4176		212.5	8.75	50.2527		272.5	6.75	31.6662		217.5	4.75	-182.254	6.2495		217.5	2.35	-235.205	11.2269		282.5	5.25	-245.48	6.7174
212.5	2.55	3.1792		212.5	8.85	50.5029		272.5	6.85	31.9429		217.5	4.85	-180.381	6.6119		217.5	2.45	-229.412	11.1939		282.5	5.35	-245.924	7.5269
212.5	2.65	6.9835		212.5	8.95	50.5934		272.5	6.95	32.1207		217.5	4.95	-178.854	5.9606		217.5	2.55	-222.666	10.6862		282.5	5.45	-245.314	7.1895
212.5	2.75	11.1287		212.5	9.05	50.6822		272.5	7.05	32.2051		217.5	5.05	-179.944	6.4998		217.5	2.65	-220.565	9.7692		282.5	5.55	-245.486	6.6407
212.5	2.85	14.8373		212.5	9.15	50.6399		272.5	7.15	32.3051		217.5	5.15	-179.688	6.1098		217.5	2.75	-219.62	9.696		282.5	5.65	-245.121	6.2064
212.5	2.95	17.464		212.5	9.25	50.6838		272.5	7.25	32.4185		217.5	5.25	-180.412	6.1423		217.5	2.85	-218.189	11.9987		282.5	5.75	-245.609	6.4833
212.5	3.05	19.5204		212.5	9.35	50.7741		272.5	7.35	32.5364		217.5	5.35	-181.39	6.7189		217.5	2.95	-210.613	10.6731		282.5	5.85	-245.224	7.1278
212.5	3.15	21.6666		212.5	9.45	51.0436		272.5	7.45	32.5674		217.5	5.45	-180.476	6.4299		217.5	3.05	-203.94	9.0822		282.5	5.95	-244.659	6.5329
212.5	3.25	23.6302		212.5	9.55	49.823		272.5	7.55	32.5967		217.5	5.55	-180.168	6.4035		217.5	3.15	-203.603	8.889		282.5	6.05	-243.866	7.0924
212.5	3.35	25.5965		217.5	1.75	9.4485		272.5	7.65	32.6298		217.5	5.65	-178.958	5.9241		217.5	3.25	-200.146	8.9368		282.5	6.15	-244.291	6.205
212.5	3.45	27.2425		217.5	1.85	1.9403		272.5	7.75	32.8075		217.5	5.75	-178.125	5.7031		217.5	3.35	-198.645	8.4015		282.5	6.25	-243.72	7.0266
212.5	3.55	28.5296		217.5	1.95	-3.1256		272.5	7.85	32.6637		217.5	5.85	-177.856	5.8684		217.5	3.45	-196.79	8.7296		282.5	6.35	-242.737	6.8268
212.5	3.65	29.7589		217.5	2.05	-5.286		272.5	7.95	32.6919		217.5	5.95	-178.531	5.8228		217.5	3.55	-195.722	7.7024		282.5	6.45	-243.815	6.1838
212.5	3.75	31.163		217.5	2.15	-5.5851		272.5	8.05	32.745		217.5	6.05	-177.797	5.6236		217.5	3.65	-195.163	6.9601		282.5	6.55	-243.984	6.4716
212.5	3.85	32.7051		217.5	2.25	-4.3373		272.5	8.15	32.8092		217.5	6.15	-177.348	6.0422		217.5	3.75	-192.877	6.9342		282.5	6.65	-244.053	6.346
212.5	3.95	34.7259		217.5	2.35	-2.0285		272.5	8.25	33.0625		217.5	6.25	-177.312	5.7957		217.5	3.85	-193.613	7.7383		282.5	6.75	-243.645	6.0542
212.5	4.05	36.8535		217.5	2.45	1.3067		272.5	8.35	33.0737		217.5	6.35	-177.632	6.0606		217.5	3.95	-193.161	8.5137		282.5	6.85	-243.037	6.6263
212.5	4.15	39.1781		217.5	2.55	4.938		272.5	8.45	33.1823		217.5	6.45	-177.339	6.1524		217.5	4.05	-192.226	7.5951		282.5	6.95	-243.28	5.9367
212.5	4.25	40.2732		217.5	2.65	8.8766		272.5	8.55	33.3383		217.5	6.55	-176.454	5.499		217.5	4.15	-191.722	8.2128		282.5	7.05	-243.964	6.0868
212.5	4.35	40.5624		217.5	2.75	13.3466		272.5	8.65	33.5455		217.5	6.65	-176.177	5.8991		217.5	4.25	-188.927	7.7599		282.5	7.15	-242.723	5.9567
212.5	4.45	40.5963		217.5	2.85	18.2036		272.5	8.75	33.6647		217.5	6.75	-176.263	5.6006		217.5	4.35	-186.415	6.6344		282.5	7.25	-242.116	6.0021
212.5	4.55	40.7955		217.5	2.95	21.7381		272.5	8.85	33.7368		217.5	6.85	-175.897	5.3093		217.5	4.45	-184.576	6.9142		282.5	7.35	-241.572	6.0444
212.5	4.65	40.9536		217.5	3.05	24.2818		272.5	8.95	33.877		217.5	6.95	-176.578	5.6209		217.5	4.55	-184.136	6.7437		282.5	7.45	-242.068	6.6614
212.5	4.75	40.7354		217.5	3.15	26.3386		272.5	9.05	34.31		217.5	7.05	-176.036	5.5575		217.5	4.65	-184.543	6.5937		282.5	7.55	-241.426	6.5656
212.5	4.85	41.0184		217.5	3.25	28.2179		272.5	9.15	34.473		217.5	7.15	-176.376	5.9919		217.5	4.75	-183.711	6.5356		282.5	7.65	-241.638	6.6684
212.5	4.95	41.1492		217.5	3.35	29.8671		272.5	9.25	34.5272		217.5	7.25	-175.808	5.7042		217.5	4.85	-183.126	6.7133		282.5	7.75	-242.051	6.2286
212.5	5.05	41.0603		217.5	3.45	31.2789		272.5	9.35	34.5825		217.5	7.35	-174.513	5.4801		217.5	4.95	-182.722	7.4553		282.5	7.85	-241.691	6.489
212.5	5.15	41.2461		217.5	3.55	32.6934		272.5	9.45	34.448		217.5	7.45	-174.912	5.621		217.5	5.05	-181.3	6.4969		282.5	7.95	-241.569	5.9778
212.5	5.25	41.6825		217.5	3.65	34.2403		277.5	1.95	15.3421		217.5	7.55	-174.882	5.5837		217.5	5.15	-181.883	6.8386		282.5	8.05	-241.242	6.3416
212.5	5.35	42.0362		217.5	3.75	35.7431		277.5	2.05	5.5088		217.5	7.65	-174.897	5.9146		217.5	5.25	-181.712	6.6166		282.5	8.15	-242.184	5.9936
212.5	5.45	42.1907		217.5	3.85	37.707		277.5	2.15	-1.4578		217.5	7.75	-174.219	5.5183		217.5	5.35	-181.471	6.3852		282.5	8.25	-241.385	6.2983
212.5	5.55	42.2859		217.5	3.95	39.7528		277.5	2.25	-5.3563		217.5	7.85	-175.089	5.2936		217.5	5.45	-181.325	6.9457		282.5	8.35	-242.145	5.5849
212.5	5.65	42.7895		217.5	4.05	41.9532		277.5	2.35	-6.575		217.5	7.95	-174.57	5.8442		217.5	5.55	-180.108	6.6735		282.5	8.45	-240.373	5.9566
212.5	5.75	43.0805		217.5	4.15	43.927		277.5	2.45	-5.9794		217.5	8.05	-174.572	5.3361		217.5	5.65	-180.349	6.3709		282.5	8.55	-241.046	6.007
212.5	5.85	43.2635		217.5	4.25	45.4179		277.5	2.55	-4.1395		217.5	8.15	-174.424	6.2824		217.5	5.75	-180.339	6.5986		282.5	8.65	-241.184	6.253
212.5	5.95	43.6013		217.5	4.35	46.4828		277.5	2.65	-1.5192		217.5	8.25	-174.824	5.6488		217.5	5.85	-179.078	6.5571		282.5	8.75	-240.67	5.9393
212.5	6.05	43.9651		217.5	4.45	47.0115		277.5	2.75	2.012		217.5	8.35	-174.812	5.12		217.5	5.95	-178.447	6.249		282.5	8.85	-242.224	5.6195
212.5	6.15	44.1723		217.5	4.55	47.0024		277.5	2.85	5.7498		217.5	8.45	-174.777	5.795		217.5	6.05	-178.732	6.1782		282.5	8.95	-241.5	5.4345
212.5	6.25	44.6113		217.5	4.65	47.2388		277.5	2.95	8.1863		217.5	8.55	-174.601	6.168		217.5	6.15	-179.114	6.6253		282.5	9.05	-241.572	5.334
212.5	6.35	44.8894		217.5	4.75	47.212		277.5	3.05	9.5398		217.5	8.65	-174.318	5.6325		217.5	6.25	-179.038	6.587		282.5	9.15	-240.206	5.5058
212.5	6.45	45.2212		217.5	4.85	47.4558		277.5	3.15	10.6193		217.5	8.75	-174.379	5.9327		217.5	6.35	-179.291	6.5295		282.5	9.25	-240.293	5.2679
212.5	6.55	45.5375		217.5	4.95	47.4367		277.5	3.25	11.8524		217.5	8.85	-173.685	5.3113		217.5	6.45	-179.105	6.4009		282.5	9.35	-240.253	4.388
212.5	6.65	45.7318		217.5	5.05	47.4614		277.5	3.35	12.8234		217.5	8.95	-173.931	4.9258		217.5	6.55	-178.059	6.2553		282.5	9.45	-243.25	5.8041
212.5	6.75	45.9532		217.5	5.15	47.5518		277.5	3.45	13.3147		217.5	9.05	-173.63	5.145		217.5	6.65	-177.698	6.0403		282.5	9.55	-248.5	0
212.5	6.85	46.0243		217.5	5.25	47.8057		277.5	3.55	14.1937		217.5	9.15	-173.713	5.5559		217.5	6.75	-177.85	6.2006		287.5	1.95	-336	3.5
212.5	6.95	46.248		217.5	5.35	48.1748		277.5	3.65	15.128		217.5	9.25	-173.722	5.1159		217.5	6.85	-176.671	5.5791		287.5	2.05	-330.859	7.9308
212.5	7.05	46.3957		217.5	5.45	48.2701		277.5	3.75	16.6149		217.5	9.35	-173.522	6.3683		217.5	6.95	-176.894	5.8046		287.5	2.15	-328.089	8.0419
212.5	7.15	46.4329		217.5	5.55	48.7428		277.5	3.85	18.373		217.5	9.45	-175	4.9497		217.5	7.05	-176.994	6.5294		287.5	2.25	-321.933	9.5208
212.5	7.25	46.4453		217.5	5.65	48.8942		277.5	3.95	20.485		222.5	1.85	-264.935	8.1552		217.5	7.15	-177.654	6.1833		287.5	2.35	-314.335	9.1041
212.5	7.35	46.4108		217.5	5.75	49.2989		277.5	4.05	21.9097		222.5	1.95	-263.897	8.021		217.5	7.25	-176.184	5.5446		287.5	2.45	-310.415	9.0444
212.5	7.45	46.3674		217.5	5.85	49.5213		277.5	4.15	22.7805		222.5	2.05	-259.323	8.8193		217.5	7.35	-176.676	6.1149		287.5	2.55	-304.934	9.651
212.5	7.55	46.3541		217.5	5.95	49.691		277.5	4.25	23.4634		222.5	2.15	-252.984	9.0914		217.5	7.45	-177.071	5.8371		287.5	2.65	-299.328	9.2742
212.5	7.65	46.377		217.5	6.05	50.0731		277.5	4.35	23.5231		222.5	2.25	-248.104	9.6121		217.5	7.55	-175.659	5.8771		287.5	2.75	-292.916	11.1578
212.5	7.75	46.3502		217.5	6.15	50.4534		277.5	4.45	23.5332		222.5	2.35	-240.885	11.1493		217.5	7.65	-176.047	5.616		287.5	2.85	-288.37	10.0458
212.5	7.85	46.2583		217.5	6.25	50.7909		277.5	4.55	23.3726		222.5	2.45	-235.067	10.7751		217.5	7.75	-175.98	6.5579		287.5	2.95	-282.574	11.3193
212.5	7.95	46.2709		217.5	6.35	51.0342		277.5	4.65	23.4105		222.5	2.55	-231.375	11.6298		217.5	7.85	-176.045	5.592		287.5	3.05	-277.824	13.3301
212.5	8.05	46.2991		217.5	6.45	51.302		277.5	4.75	23.3936		222.5	2.65	-230.468	12.3487		217.5	7.95	-175.952	6.1648		287.5	3.15	-274.817	12.982
212.5	8.15	46.3577		217.5	6.55	51.6141		277.5	4.85	23.3627		222.5	2.75	-229.315	13.1604		217.5	8.05	-176.122	5.6513		287.5	3.25	-270.163	11.2448
212.5	8.25	46.3035		217.5	6.65	51.9166		277.5	4.95	23.3738		222.5	2.85	-221.571	15.6956		217.5	8.15	-176.452	6.2011		287.5	3.35	-264.052	11.5271
212.5	8.35	46.5075		217.5	6.75	52.1239		277.5	5.05	23.3704		222.5	2.95	-214.833	11.4212		217.5	8.25	-176.119	5.7871		287.5	3.45	-259.828	9.0068
212.5	8.45	46.6375		217.5	6.85	52.4789		277.5	5.15	23.3745		222.5	3.05	-211.584	9.9225		217.5	8.35	-175.516	5.543		287.5	3.55	-258.766	8.3427
212.5	8.55	46.6526		217.5	6.95	52.4891		277.5	5.25	23.4116		222.5	3.15	-208.62	8.4056		217.5	8.45	-175.726	5.7915		287.5	3.65	-257.067	7.5182
212.5	8.65	46.6964		217.5	7.05	52.5461		277.5	5.35	23.5496		222.5	3.25	-205.006	10.7511		217.5	8.55	-175.614	5.7612		287.5	3.75	-257.255	7.4858
212.5	8.75	46.8417		217.5	7.15	52.5968		277.5	5.45	23.8665		222.5	3.35	-200.4	10.5778		217.5	8.65	-175.38	6.1282		287.5	3.85	-256.672	7.1126
212.5	8.85	46.842		217.5	7.25	52.6819		277.5	5.55	24.0576		222.5	3.45	-198.357	10.1091		217.5	8.75	-175.438	6.08		287.5	3.95	-256.537	7.0954
212.5	8.95	46.9183		217.5	7.35	52.6209		277.5	5.65	24.2056		222.5	3.55	-197.534	11.1052		217.5	8.85	-175.626	6.0463		287.5	4.05	-255.26	7.4377
212.5	9.05	47.0665		217.5	7.45	52.6018		277.5	5.75	24.4226		222.5	3.65	-195.373	10.252		217.5	8.95	-175.078	5.956		287.5	4.15	-254.02	7.2253
212.5	9.15	47.1288		217.5	7.55	52.6537		277.5	5.85	24.7983		222.5	3.75	-195.063	9.7171		217.5	9.05	-174.987	5.4986		287.5	4.25	-252.654	6.5341
212.5	9.25	47.3318		217.5	7.65	52.6788		277.5	5.95	24.9376		222.5	3.85	-194.71	9.3325		217.5	9.15	-175.302	5.655		287.5	4.35	-252.278	6.645
212.5	9.35	47.5335		217.5	7.75	52.7016		277.5	6.05	25.2537		222.5	3.95	-195.395	9.4083		217.5	9.25	-174.875	5.3992		287.5	4.45	-252.186	6.4195
212.5	9.45	47.4281		217.5	7.85	52.7317		277.5	6.15	25.5862		222.5	4.05	-195.447	7.9702		217.5	9.35	-175.219	5.5297		287.5	4.55	-251.844	6.7253
212.5	9.55	46.9234		217.5	7.95	52.7012		277.5	6.25	25.846		222.5	4.15	-195.779	8.4703		217.5	9.45	-175.5	6.3246		287.5	4.65	-250.864	6.5135
217.5	1.75	13.5217		217.5	8.05	52.7366		277.5	6.35	26.152		222.5	4.25	-191.389	9.5968		222.5	1.75	-269.5	6.0622		287.5	4.75	-250.076	5.791
217.5	1.85	4.3433		217.5	8.15	52.7225		277.5	6.45	26.3255		222.5	4.35	-187.696	7.8404		222.5	1.85	-267.879	7.9519		287.5	4.85	-249.448	6.0906
217.5	1.95	-2.2159		217.5	8.25	52.8423		277.5	6.55	26.7521		222.5	4.45	-184.763	7.5648		222.5	1.95	-267.189	8.6083		287.5	4.95	-248.783	6.4234
217.5	2.05	-5.482		217.5	8.35	52.8357		277.5	6.65	26.926		222.5	4.55	-184.258	6.8889		222.5	2.05	-263.604	10.0076		287.5	5.05	-247.423	6.2262
217.5	2.15	-6.3201		217.5	8.45	52.8072		277.5	6.75	27.1725		222.5	4.65	-182.653	7.1315		222.5	2.15	-255.29	11.5151		287.5	5.15	-246.587	6.466
217.5	2.25	-5.3492		217.5	8.55	52.6962		277.5	6.85	27.1961		222.5	4.75	-182.924	6.2555		222.5	2.25	-248.108	10.9303		287.5	5.25	-247.735	6.227
217.5	2.35	-3.0361		217.5	8.65	52.9357		277.5	6.95	27.4876		222.5	4.85	-180.954	5.6143		222.5	2.35	-241.81	11.013		287.5	5.35	-248.539	5.5525
217.5	2.45	0.1828		217.5	8.75	53.098		277.5	7.05	27.7006		222.5	4.95	-180.545	5.8615		222.5	2.45	-235.218	12.1031		287.5	5.45	-248.22	5.6333
217.5	2.55	3.8705		217.5	8.85	53.1538		277.5	7.15	27.7364		222.5	5.05	-181.16	6.5501		222.5	2.55	-230.054	12.8271		287.5	5.55	-246.903	5.7822
217.5	2.65	7.7501		217.5	8.95	53.1404		277.5	7.25	27.859		222.5	5.15	-181.551	6.3989		222.5	2.65	-225.782	11.5778		287.5	5.65	-246.517	5.9806
217.5	2.75	11.8599		217.5	9.05	53.2112		277.5	7.35	27.92		222.5	5.25	-181.006	6.8963		222.5	2.75	-224.726	11.1171		287.5	5.75	-246.921	5.6327
217.5	2.85	15.8446		217.5	9.15	53.2159		277.5	7.45	28.0614		222.5	5.35	-181.691	5.686		222.5	2.85	-223.083	12.8612		287.5	5.85	-247.199	5.8565
217.5	2.95	18.6229		217.5	9.25	53.42		277.5	7.55	28.0407		222.5	5.45	-182.38	5.2398		222.5	2.95	-214.323	10.2239		287.5	5.95	-246.601	5.6124
217.5	3.05	20.7445		217.5	9.35	53.4897		277.5	7.65	28.0276		222.5	5.55	-180.736	5.929		222.5	3.05	-209	9.3527		287.5	6.05	-246.716	5.9907
217.5	3.15	23.0135		217.5	9.45	54.0133		277.5	7.75	28.1757		222.5	5.65	-178.161	5.6823		222.5	3.15	-207.053	9.3614		287.5	6.15	-246.036	6.2227
217.5	3.25	25.2599		222.5	1.75	12.107		277.5	7.85	28.2003		222.5	5.75	-177.253	5.4767		222.5	3.25	-203.137	9.0226		287.5	6.25	-246.036	6.2885
217.5	3.35	27.1436		222.5	1.85	3.7297		277.5	7.95	28.3394		222.5	5.85	-178.291	7.1519		222.5	3.35	-201.666	8.7787		287.5	6.35	-245.446	5.3763
217.5	3.45	28.765		222.5	1.95	-1.8021		277.5	8.05	28.3382		222.5	5.95	-178.608	6.32		222.5	3.45	-197.923	7.8992		287.5	6.45	-245.618	5.7009
217.5	3.55	30.1791		222.5	2.05	-4.626		277.5	8.15	28.4247		222.5	6.05	-178.096	5.5617		222.5	3.55	-195.809	7.9322		287.5	6.55	-246.019	5.2876
217.5	3.65	31.6383		222.5	2.15	-5.2486		277.5	8.25	28.5165		222.5	6.15	-177.423	7.0783		222.5	3.65	-194.889	7.5803		287.5	6.65	-245.389	5.795
217.5	3.75	33.1024		222.5	2.25	-4.1811		277.5	8.35	28.638		222.5	6.25	-177.195	5.6875		222.5	3.75	-193.633	6.9076		287.5	6.75	-245.376	6.609
217.5	3.85	34.9417		222.5	2.35	-1.8518		277.5	8.45	28.6473		222.5	6.35	-176.99	5.058		222.5	3.85	-192.071	7.1635		287.5	6.85	-245.543	6.2807
217.5	3.95	36.9976		222.5	2.45	1.5018		277.5	8.55	28.9026		222.5	6.45	-177.311	5.2199		222.5	3.95	-192.356	8.3338		287.5	6.95	-245.033	6.2812
217.5	4.05	39.4193		222.5	2.55	5.3191		277.5	8.65	28.9432		222.5	6.55	-176.28	5.8748		222.5	4.05	-192.226	9.6996		287.5	7.05	-245.334	5.6604
217.5	4.15	41.4527		222.5	2.65	9.2975		277.5	8.75	29.2305		222.5	6.65	-176.387	6.4623		222.5	4.15	-190.87	7.3755		287.5	7.15	-244.848	5.3537
217.5	4.25	42.6079		222.5	2.75	13.9793		277.5	8.85	29.3549		222.5	6.75	-176.167	5.567		222.5	4.25	-188.453	8.7329		287.5	7.25	-244.506	5.8525
217.5	4.35	42.6592		222.5	2.85	18.6294		277.5	8.95	29.4821		222.5	6.85	-176.127	5.9912		222.5	4.35	-186.824	7.6053		287.5	7.35	-244.44	6.1396
217.5	4.45	42.7634		222.5	2.95	22.4169		277.5	9.05	29.6695		222.5	6.95	-175.7	6.3458		222.5	4.45	-183.909	6.6514		287.5	7.45	-243.648	5.3779
217.5	4.55	43.0371		222.5	3.05	24.999		277.5	9.15	29.9681		222.5	7.05	-175.851	5.9467		222.5	4.55	-184.085	7.4039		287.5	7.55	-244.197	5.6749
217.5	4.65	43.2138		222.5	3.15	27.145		277.5	9.25	30.1712		222.5	7.15	-176.011	6.4588		222.5	4.65	-182.792	6.3468		287.5	7.65	-243.801	5.4901
217.5	4.75	43.2657		222.5	3.25	29.0745		277.5	9.35	30.3601		222.5	7.25	-174.65	6.0521		222.5	4.75	-184.531	7.8023		287.5	7.75	-243.548	5.3996
217.5	4.85	43.3567		222.5	3.35	30.9832		277.5	9.45	30.2627		222.5	7.35	-174.925	7.2015		222.5	4.85	-184.414	6.8539		287.5	7.85	-244.007	5.5858
217.5	4.95	43.4698		222.5	3.45	32.6392		282.5	1.95	16.8227		222.5	7.45	-176.578	5.5584		222.5	4.95	-183.603	6.5309		287.5	7.95	-242.744	5.6751
217.5	5.05	43.6406		222.5	3.55	34.1096		282.5	2.05	6.5807		222.5	7.55	-174.447	5.5549		222.5	5.05	-181.159	6.5337		287.5	8.05	-243.717	5.2214
217.5	5.15	43.7508		222.5	3.65	35.6802		282.5	2.15	-0.9778		222.5	7.65	-175.467	5.6243		222.5	5.15	-181.873	6.3128		287.5	8.15	-244.175	5.7537
217.5	5.25	44.1551		222.5	3.75	37.4042		282.5	2.25	-5.7562		222.5	7.75	-175.415	5.0364		222.5	5.25	-181.549	6.7829		287.5	8.25	-243.849	5.5709
217.5	5.35	44.5432		222.5	3.85	39.3285		282.5	2.35	-7.6687		222.5	7.85	-175.13	5.8319		222.5	5.35	-180.542	8.1406		287.5	8.35	-243.903	5.0597
217.5	5.45	44.8513		222.5	3.95	41.5621		282.5	2.45	-7.5758		222.5	7.95	-175.67	5.5287		222.5	5.45	-181.823	7.3345		287.5	8.45	-243.797	5.8033
217.5	5.55	45.0128		222.5	4.05	43.7719		282.5	2.55	-6.0789		222.5	8.05	-174.523	6.7403		222.5	5.55	-180.939	7.5601		287.5	8.55	-243.092	5.7208
217.5	5.65	45.3119		222.5	4.15	45.8631		282.5	2.65	-3.5592		222.5	8.15	-175.56	5.6157		222.5	5.65	-179.577	6.7192		287.5	8.65	-243.048	5.6612
217.5	5.75	45.4859		222.5	4.25	47.4787		282.5	2.75	-0.4071		222.5	8.25	-175.5	5.3229		222.5	5.75	-180.1	6.4992		287.5	8.75	-243.369	5.3651
217.5	5.85	45.8723		222.5	4.35	48.3032		282.5	2.85	3.1901		222.5	8.35	-173.203	4.7184		222.5	5.85	-179.691	6.8979		287.5	8.85	-243.533	5.6193
217.5	5.95	46.2619		222.5	4.45	49.0486		282.5	2.95	5.4626		222.5	8.45	-175.5	6.4807		222.5	5.95	-178.348	7.1489		287.5	8.95	-243.32	5.595
217.5	6.05	46.6349		222.5	4.55	49.1799		282.5	3.05	6.7355		222.5	8.55	-176.065	5.8779		222.5	6.05	-179.594	6.0897		287.5	9.05	-243.795	5.3521
217.5	6.15	46.835		222.5	4.65	49.2877		282.5	3.15	7.8412		222.5	8.65	-175.304	6.3129		222.5	6.15	-177.193	5.3241		287.5	9.15	-243.215	5.0828
217.5	6.25	47.2028		222.5	4.75	49.2		282.5	3.25	8.8925		222.5	8.75	-175.929	5.0386		222.5	6.25	-179.667	6.702		287.5	9.25	-242.163	5.3333
217.5	6.35	47.4897		222.5	4.85	49.3974		282.5	3.35	9.7498		222.5	8.85	-173.5	6.3048		222.5	6.35	-177.953	5.8441		287.5	9.35	-242.177	5.2908
217.5	6.45	47.9159		222.5	4.95	49.57		282.5	3.45	9.9783		222.5	8.95	-174.087	5.5308		222.5	6.45	-178.96	6.4572		287.5	9.45	-244.767	4.3277
217.5	6.55	48.2591		222.5	5.05	49.4934		282.5	3.55	10.5979		222.5	9.05	-176.793	5.3064		222.5	6.55	-179.237	6.1759		292.5	2.05	-336.875	7.0617
217.5	6.65	48.3832		222.5	5.15	49.8055		282.5	3.65	11.6829		222.5	9.15	-173.133	6.4368		222.5	6.65	-177.84	6.5587		292.5	2.15	-336.607	7.3436
217.5	6.75	48.7127		222.5	5.25	50.079		282.5	3.75	13.2026		222.5	9.25	-176.242	5.9998		222.5	6.75	-175.5	5.7446		292.5	2.25	-331.159	10.7774
217.5	6.85	48.8639		222.5	5.35	50.3689		282.5	3.85	14.9763		222.5	9.35	-176.944	4.3998		222.5	6.85	-177.071	6.6302		292.5	2.35	-317.146	11.1393
217.5	6.95	49.0682		222.5	5.45	50.5848		282.5	3.95	16.9082		227.5	2.05	-266.408	8.8077		222.5	6.95	-175.161	5.9025		292.5	2.45	-310.115	9.2493
217.5	7.05	49.293		222.5	5.55	50.5771		282.5	4.05	17.9564		227.5	2.15	-260.186	8.5776		222.5	7.05	-177.811	6.3		292.5	2.55	-306.019	8.9028
217.5	7.15	49.1641		222.5	5.65	51.2207		282.5	4.15	18.5696		227.5	2.25	-254.392	9.7809		222.5	7.15	-176.202	6.3293		292.5	2.65	-301.958	9.242
217.5	7.25	49.224		222.5	5.75	51.772		282.5	4.25	18.9124		227.5	2.35	-248.666	10.2799		222.5	7.25	-177.27	6.4442		292.5	2.75	-297.603	8.0872
217.5	7.35	49.2739		222.5	5.85	51.7247		282.5	4.35	19.1268		227.5	2.45	-242.718	11.0423		222.5	7.35	-177.081	7.0921		292.5	2.85	-291.361	8.095
217.5	7.45	49.1968		222.5	5.95	52.0105		282.5	4.45	19.0904		227.5	2.55	-237.784	12.1905		222.5	7.45	-176.54	6.3192		292.5	2.95	-287.739	8.7148
217.5	7.55	49.1803		222.5	6.05	52.2514		282.5	4.55	19.1199		227.5	2.65	-236.616	11.4565		222.5	7.55	-177.351	6.1189		292.5	3.05	-284.394	10.1503
217.5	7.65	49.1698		222.5	6.15	52.8231		282.5	4.65	19.1359		227.5	2.75	-236.294	12.4146		222.5	7.65	-177.649	7.8855		292.5	3.15	-283.024	9.369
217.5	7.75	49.2121		222.5	6.25	53.1704		282.5	4.75	19.2335		227.5	2.85	-232.4	17.4439		222.5	7.75	-176.674	5.9172		292.5	3.25	-279.221	10.1047
217.5	7.85	49.1529		222.5	6.35	53.6097		282.5	4.85	19.159		227.5	2.95	-221.709	12.1192		222.5	7.85	-176.4	6.9347		292.5	3.35	-274.039	10.2539
217.5	7.95	49.1205		222.5	6.45	53.7223		282.5	4.95	19.1362		227.5	3.05	-218.081	8.7317		222.5	7.95	-175.7	5.6		292.5	3.45	-268.591	9.5011
217.5	8.05	49.2328		222.5	6.55	54.0136		282.5	5.05	19.1344		227.5	3.15	-215.887	10.2664		222.5	8.05	-176.476	6.6568		292.5	3.55	-266.663	9.2927
217.5	8.15	49.1449		222.5	6.65	54.6292		282.5	5.15	19.0899		227.5	3.25	-212.494	11.3584		222.5	8.15	-175.402	5.8805		292.5	3.65	-266.058	8.5691
217.5	8.25	49.3266		222.5	6.75	54.8246		282.5	5.25	19.1576		227.5	3.35	-209.113	9.7242		222.5	8.25	-176.035	6.1159		292.5	3.75	-265.221	8.0039
217.5	8.35	49.3819		222.5	6.85	55.1384		282.5	5.35	19.3369		227.5	3.45	-206.905	9.7854		222.5	8.35	-176.129	6.1519		292.5	3.85	-263.065	8.1444
217.5	8.45	49.4688		222.5	6.95	55.0152		282.5	5.45	19.5031		227.5	3.55	-206.259	10.0154		222.5	8.45	-177.587	6.9402		292.5	3.95	-263.237	8.312
217.5	8.55	49.5434		222.5	7.05	55.219		282.5	5.55	19.7491		227.5	3.65	-205.827	9.9621		222.5	8.55	-176.611	5.6064		292.5	4.05	-260.844	8.5986
217.5	8.65	49.5587		222.5	7.15	55.2603		282.5	5.65	20.0323		227.5	3.75	-203.627	8.3956		222.5	8.65	-176.264	6.1543		292.5	4.15	-260.067	9.0014
217.5	8.75	49.6406		222.5	7.25	55.2202		282.5	5.75	20.3247		227.5	3.85	-202.803	8.633		222.5	8.75	-175.817	7.1262		292.5	4.25	-258.369	8.8356
217.5	8.85	49.8479		222.5	7.35	55.2247		282.5	5.85	20.3873		227.5	3.95	-200.912	7.9931		222.5	8.85	-176.086	5.7477		292.5	4.35	-257.584	8.4909
217.5	8.95	49.9044		222.5	7.45	55.2097		282.5	5.95	20.6377		227.5	4.05	-199.024	7.6347		222.5	8.95	-175.911	6.8062		292.5	4.45	-256.066	8.4872
217.5	9.05	50.0567		222.5	7.55	55.3283		282.5	6.05	21.0083		227.5	4.15	-199.29	7.2807		222.5	9.05	-176.242	6.3828		292.5	4.55	-256.176	8.5962
217.5	9.15	50.2986		222.5	7.65	55.2468		282.5	6.15	21.1929		227.5	4.25	-198.183	7.8006		222.5	9.15	-175.241	5.9872		292.5	4.65	-254.763	8.491
217.5	9.25	50.3931		222.5	7.75	55.3432		282.5	6.25	21.6987		227.5	4.35	-193.521	9.3686		222.5	9.25	-174.802	5.8651		292.5	4.75	-254.654	7.581
217.5	9.35	50.535		222.5	7.85	55.3331		282.5	6.35	21.9693		227.5	4.45	-186.375	7.3729		222.5	9.35	-177	6.0208		292.5	4.85	-254.126	7.6173
217.5	9.45	50.5745		222.5	7.95	55.2484		282.5	6.45	22.3537		227.5	4.55	-184.1	6.3645		222.5	9.45	-174.3	5.6		292.5	4.95	-253.247	7.9064
217.5	9.55	48.5249		222.5	8.05	55.145		282.5	6.55	22.4284		227.5	4.65	-186.237	5.514		222.5	9.55	-192.5	0		292.5	5.05	-254.136	8.215
222.5	1.75	16.1229		222.5	8.15	55.469		282.5	6.65	22.8982		227.5	4.75	-181.222	5.7812		227.5	1.75	-281.5	8.9443		292.5	5.15	-253.062	8.18
222.5	1.85	6.7413		222.5	8.25	55.3357		282.5	6.75	22.8865		227.5	4.85	-179.9	5.2383		227.5	1.85	-277.083	11.6187		292.5	5.25	-254.07	8.3328
222.5	1.95	-0.3384		222.5	8.35	55.4929		282.5	6.85	23.1497		227.5	4.95	-181.5	3.4641		227.5	1.95	-272.681	10.8978		292.5	5.35	-253.737	7.209
222.5	2.05	-4.2141		222.5	8.45	55.4117		282.5	6.95	23.3279		227.5	5.05	-177.722	7.6996		227.5	2.05	-269.005	9.8028		292.5	5.45	-254.227	7.868
222.5	2.15	-5.6031		222.5	8.55	55.5421		282.5	7.05	23.6015		227.5	5.15	-182.389	8.1574		227.5	2.15	-262.053	12.2513		292.5	5.55	-252.673	8.1938
222.5	2.25	-4.9236		222.5	8.65	55.4709		282.5	7.15	23.6493		227.5	5.25	-177.5	4.4721		227.5	2.25	-253.251	10.7863		292.5	5.65	-251.919	8.1585
222.5	2.35	-2.6948		222.5	8.75	55.7432		282.5	7.25	23.6826		227.5	5.35	-183.167	3.2998		227.5	2.35	-246.227	10.4855		292.5	5.75	-252.813	7.6016
222.5	2.45	0.4132		222.5	8.85	55.8575		282.5	7.35	23.7355		227.5	5.45	-181.5	5.099		227.5	2.45	-241.725	10.2878		292.5	5.85	-252.952	8.2123
222.5	2.55	4.1091		222.5	8.95	55.7073		282.5	7.45	23.7886		227.5	5.55	-183.5	7.2111		227.5	2.55	-236.494	12.5452		292.5	5.95	-253.275	8.129
222.5	2.65	8.0923		222.5	9.05	55.9302		282.5	7.55	23.9102		227.5	5.65	-178.5	0		227.5	2.65	-232.15	13.1487		292.5	6.05	-252.235	8.0545
222.5	2.75	12.486		222.5	9.15	56.0016		282.5	7.65	23.9042		227.5	5.75	-174.3	3.4293		227.5	2.75	-230.917	12.274		292.5	6.15	-252.109	7.8985
222.5	2.85	16.6778		222.5	9.25	55.8325		282.5	7.75	24.0128		227.5	5.85	-175.7	5.6		227.5	2.85	-227.912	11.4319		292.5	6.25	-252.459	7.6586
222.5	2.95	19.4847		222.5	9.35	56.2684		282.5	7.85	24.08		227.5	5.95	-173.833	6.5997		227.5	2.95	-220.613	9.0217		292.5	6.35	-251.362	7.6281
222.5	3.05	21.9622		222.5	9.45	55.6087		282.5	7.95	24.1328		227.5	6.05	-183.167	3.2998		227.5	3.05	-217.209	10.3929		292.5	6.45	-252.076	7.3609
222.5	3.15	24.3811		222.5	9.55	54.6983		282.5	8.05	24.1474		227.5	6.15	-178.5	7		227.5	3.15	-215.28	10.9049		292.5	6.55	-252.196	7.4121
222.5	3.25	26.6606		227.5	1.75	13.7345		282.5	8.15	24.3118		227.5	6.25	-176.167	3.2998		227.5	3.25	-209.711	10.998		292.5	6.65	-252.095	7.653
222.5	3.35	28.8806		227.5	1.85	5.7095		282.5	8.25	24.428		227.5	6.35	-171.5	4.9497		227.5	3.35	-202.653	10.6197		292.5	6.75	-251.7	8.0598
222.5	3.45	30.3164		227.5	1.95	-0.3122		282.5	8.35	24.598		227.5	6.45	-182	3.5		227.5	3.45	-197.944	11.2711		292.5	6.85	-251.559	7.7571
222.5	3.55	31.7841		227.5	2.05	-3.484		282.5	8.45	24.7244		227.5	6.55	-172.9	5.2383		227.5	3.55	-196.184	8.2258		292.5	6.95	-249.994	7.7123
222.5	3.65	33.345		227.5	2.15	-4.6018		282.5	8.55	24.856		227.5	6.65	-175	7		227.5	3.65	-196.233	9.1685		292.5	7.05	-251.024	7.5592
222.5	3.75	35.0325		227.5	2.25	-3.8312		282.5	8.65	24.927		227.5	6.75	-180.833	6.5997		227.5	3.75	-192.318	7.814		292.5	7.15	-252.227	7.3752
222.5	3.85	37.1532		227.5	2.35	-1.6088		282.5	8.75	25.0677		227.5	6.85	-164.5	0		227.5	3.85	-193.229	7.7264		292.5	7.25	-250.226	8.2125
222.5	3.95	39.5612		227.5	2.45	1.6097		282.5	8.85	25.2091		227.5	6.95	-178.5	0		227.5	3.95	-193.5	7.1764		292.5	7.35	-250.304	7.8351
222.5	4.05	41.496		227.5	2.55	5.4545		282.5	8.95	25.4944		227.5	7.05	-175	3.5		227.5	4.05	-190.5	8.9443		292.5	7.45	-250.358	8.2225
222.5	4.15	42.904		227.5	2.65	9.5728		282.5	9.05	25.6762		227.5	7.15	-180.833	6.5997		227.5	4.15	-196.269	8.9456		292.5	7.55	-249.84	6.687
222.5	4.25	44.1841		227.5	2.75	14.2861		282.5	9.15	25.8918		227.5	7.25	-171.5	4.4272		227.5	4.25	-195.192	9.3264		292.5	7.65	-250.287	7.9133
222.5	4.35	44.4613		227.5	2.85	19.002		282.5	9.25	25.9525		227.5	7.35	-171.5	7		227.5	4.35	-185.111	8.5644		292.5	7.75	-250.412	7.7966
222.5	4.45	44.9231		227.5	2.95	22.9786		282.5	9.35	26.0928		227.5	7.45	-171.5	7		227.5	4.45	-187.5	7.2111		292.5	7.85	-250.843	7.6002
222.5	4.55	44.9246		227.5	3.05	25.4338		282.5	9.45	26.617		227.5	7.55	-176.75	10.3531		227.5	4.55	-182.808	6.4615		292.5	7.95	-249.242	6.6885
222.5	4.65	45.138		227.5	3.15	28.0961		282.5	9.55	26.1772		227.5	7.65	-169.167	3.2998		227.5	4.65	-184.5	6.9282		292.5	8.05	-249.818	7.3215
222.5	4.75	45.3729		227.5	3.25	30.0651		287.5	1.95	18.6808		227.5	7.75	-176.167	6.5997		227.5	4.75	-182.553	6.5492		292.5	8.15	-249.252	6.8146
222.5	4.85	45.8038		227.5	3.35	31.6289		287.5	2.05	7.6029		227.5	7.85	-182	3.5		227.5	4.85	-183	6.8007		292.5	8.25	-249.866	7.2603
222.5	4.95	45.7878		227.5	3.45	33.4805		287.5	2.15	-0.4463		227.5	8.05	-178.5	0		227.5	4.95	-181.731	5.8986		292.5	8.35	-249.088	6.8399
222.5	5.05	45.8226		227.5	3.55	35.0851		287.5	2.25	-5.8628		227.5	8.15	-168	10.5		227.5	5.05	-184.265	7.2965		292.5	8.45	-249.938	7.1624
222.5	5.15	46.276		227.5	3.65	36.7148		287.5	2.35	-8.2782		227.5	8.25	-171.5	0		227.5	5.15	-179.375	5.4644		292.5	8.55	-249.194	7.5513
222.5	5.25	46.4908		227.5	3.75	38.4076		287.5	2.45	-8.6056		227.5	8.35	-171.5	5.7155		227.5	5.25	-183	6.8007		292.5	8.65	-250.113	6.767
222.5	5.35	46.9662		227.5	3.85	40.7356		287.5	2.55	-7.4455		227.5	8.45	-171.5	0		227.5	5.35	-184.8	7.9505		292.5	8.75	-249.328	7.0973
222.5	5.45	47.0329		227.5	3.95	43.2137		287.5	2.65	-5.2163		227.5	8.55	-178.5	0		227.5	5.45	-180.559	7.1082		292.5	8.85	-250.475	6.7004
222.5	5.55	47.4538		227.5	4.05	45.7579		287.5	2.75	-2.3351		227.5	8.65	-169.167	3.2998		227.5	5.55	-178.5	8.3666		292.5	8.95	-249.77	6.6434
222.5	5.65	47.8765		227.5	4.15	47.5887		287.5	2.85	0.4517		227.5	8.75	-176.75	3.0311		227.5	5.65	-180.409	7.3664		292.5	9.05	-250.331	6.3622
222.5	5.75	48.0181		227.5	4.25	49.0727		287.5	2.95	2.6805		227.5	8.85	-174.3	5.6		227.5	5.75	-177.864	8.1494		292.5	9.15	-250.531	6.5167
222.5	5.85	48.4023		227.5	4.35	49.7169		287.5	3.05	3.5031		227.5	8.95	-175	7.8262		227.5	5.85	-177.8	6.6038		292.5	9.25	-249.419	6.2179
222.5	5.95	48.7574		227.5	4.45	50.5992		287.5	3.15	4.4674		227.5	9.05	-176.167	6.5997		227.5	5.95	-177.8	3.7696		292.5	9.35	-250.32	6.0719
222.5	6.05	49.2842		227.5	4.55	51.1582		287.5	3.25	5.4335		232.5	2.15	-264.882	7.9262		227.5	6.05	-174.611	8.7996		292.5	9.45	-244.611	8.7996
222.5	6.15	49.387		227.5	4.65	50.9066		287.5	3.35	6.0702		232.5	2.25	-258.589	9.1553		227.5	6.15	-179.136	8.1494		297.5	2.05	-340.237	7.6663
222.5	6.25	49.7953		227.5	4.75	51.1231		287.5	3.45	6.4427		232.5	2.35	-252.686	9.8601		227.5	6.25	-182	8.8081		297.5	2.15	-339.336	7.5056
222.5	6.35	50.2716		227.5	4.85	51.5119		287.5	3.55	6.8508		232.5	2.45	-247.787	9.7533		227.5	6.35	-177.1	6.8586		297.5	2.25	-335.08	8.5905
222.5	6.45	50.527		227.5	4.95	51.6779		287.5	3.65	7.8914		232.5	2.55	-243.417	10.6137		227.5	6.45	-185.5	5.7155		297.5	2.35	-325.565	10.0441
222.5	6.55	51.077		227.5	5.05	51.52		287.5	3.75	9.6318		232.5	2.65	-239.243	10.1732		227.5	6.55	-184.1	5.2383		297.5	2.45	-319.688	10.7561
222.5	6.65	51.0512		227.5	5.15	51.7333		287.5	3.85	11.5092		232.5	2.75	-238.597	10.2076		227.5	6.65	-176.167	3.2998		297.5	2.55	-312.337	10.2913
222.5	6.75	51.5755		227.5	5.25	52.055		287.5	3.95	13.0756		232.5	2.85	-233.414	14.1681		227.5	6.75	-176.5	7.2111		297.5	2.65	-308.089	10.7246
222.5	6.85	51.3381		227.5	5.35	52.6306		287.5	4.05	14.3477		232.5	2.95	-220.677	8.3893		227.5	6.85	-182	10.5		297.5	2.75	-303.426	10.3512
222.5	6.95	51.5821		227.5	5.45	52.3467		287.5	4.15	14.7151		232.5	3.05	-220.462	7.8091		227.5	6.95	-173.25	3.0311		297.5	2.85	-293.174	11.9876
[truncated: 5,990 more rows]

## Sheet: Figure S1
Figure S2B: planar averaged Poisson potential along capacitor cell									Figure S2C: average surface charge as a function of electrode potential
[truncated: 264 more rows]

[truncated: 7 more sheets: Figure S2, Figure S3, Figure S4, Figure S5, Figure S6, Figure S7, Figure S8]
